# Supplementary material for: Size-fractionated microbiome observed during an eight-month long sampling in Jiaozhou Bay and the Yellow Sea
Source: Sci Data. 2022 Oct 7;9:605. doi: 10.1038/s41597-022-01734-3 (PMC9546851; doi:10.1038/s41597-022-01734-3)
Supplement: Supplementary file 1 — Supplementary Table 1 [file 41597_2022_1734_MOESM1_ESM.xlsx]

## Sheet: Sample info
sample name	station	lat_lon	collection_date	pore size of filter	Temp /℃	Sal /‰	Chl-a /μg*L-1	NO2- /μM*L-1	PO43- /μM*L-1	SiO32- /μM*L-1	NO3- /μM*L-1	DOC /mg*L-1	TN /mg*L-1	POC /mg*L-1
JZB_A53_27_201504	A53	36.155 N 120.33 E	2015-04-14	2.7 μm	11.141	29.965	1.42	1.988	0.072	25.999	65.146	3.587	1.868	0.793
JZB_A53_27_201506	A53	36.155 N 120.33 E	2015-06-09	2.7 μm	19.65	30.845	0.67	0.601	0.206	4.304	12.979	3.304	1.5	0.649
JZB_A53_27_201507	A53	36.155 N 120.33 E	2015-07-08	2.7 μm	22.587	30.751	0.32	0.565	0.45	5.75	12.127	2.207	0.443	0.522
JZB_A53_27_201509	A53	36.155 N 120.33 E	2015-09-10	2.7 μm	25.557	29.788	7.59	2.484	0.855	1.988	32.678	3.493	1.608	2.427
JZB_A53_27_201512	A53	36.155 N 120.33 E	2015-12-09	2.7 μm	7.592	30.598	0	2.879	1.001	9.704	35.564	2.498	1.695	0.419
JZB_A53_27_201601	A53	36.155 N 120.33 E	2016-01-11	2.7 μm	4.497	30.669	1.81	1.085	0.475	4.058	16.157	2.388	1.566	0.66
JZB_A53_27_201603	A53	36.155 N 120.33 E	2016-03-10	2.7 μm	5.434	30.603	5.51	0.419	0.075	0.963	12.801	2.282	1.245	1.229
JZB_A53_27_201610	A53	36.155 N 120.33 E	2016-10-12	2.7 μm	20.265	29.942	4.43	1.663	1.121	6.61	16.803	2.52	1.274	0.317
JZB_A53_07_201504	A53	36.155 N 120.33 E	2015-04-14	0.7 μm	11.141	29.965	1.42	1.988	0.072	25.999	65.146	3.587	1.868	0.793
JZB_A53_07_201506	A53	36.155 N 120.33 E	2015-06-09	0.7 μm	19.65	30.845	0.67	0.601	0.206	4.304	12.979	3.304	1.5	0.649
JZB_A53_07_201507	A53	36.155 N 120.33 E	2015-07-08	0.7 μm	22.587	30.751	0.32	0.565	0.45	5.75	12.127	2.207	0.443	0.522
JZB_A53_07_201509	A53	36.155 N 120.33 E	2015-09-10	0.7 μm	25.557	29.788	7.59	2.484	0.855	1.988	32.678	3.493	1.608	2.427
JZB_A53_07_201512	A53	36.155 N 120.33 E	2015-12-09	0.7 μm	7.592	30.598	0	2.879	1.001	9.704	35.564	2.498	1.695	0.419
JZB_A53_07_201601	A53	36.155 N 120.33 E	2016-01-11	0.7 μm	4.497	30.669	1.81	1.085	0.475	4.058	16.157	2.388	1.566	0.66
JZB_A53_07_201603	A53	36.155 N 120.33 E	2016-03-10	0.7 μm	5.434	30.603	5.51	0.419	0.075	0.963	12.801	2.282	1.245	1.229
JZB_A53_07_201610	A53	36.155 N 120.33 E	2016-10-12	0.7 μm	20.265	29.942	4.43	1.663	1.121	6.61	16.803	2.52	1.274	0.317
JZB_A53_02_201504	A53	36.155 N 120.33 E	2015-04-14	0.22 μm	11.141	29.965	1.42	1.988	0.072	25.999	65.146	3.587	1.868	0.793
JZB_A53_02_201506	A53	36.155 N 120.33 E	2015-06-09	0.22 μm	19.65	30.845	0.67	0.601	0.206	4.304	12.979	3.304	1.5	0.649
JZB_A53_02_201507	A53	36.155 N 120.33 E	2015-07-08	0.22 μm	22.587	30.751	0.32	0.565	0.45	5.75	12.127	2.207	0.443	0.522
JZB_A53_02_201509	A53	36.155 N 120.33 E	2015-09-10	0.22 μm	25.557	29.788	7.59	2.484	0.855	1.988	32.678	3.493	1.608	2.427
JZB_A53_02_201512	A53	36.155 N 120.33 E	2015-12-09	0.22 μm	7.592	30.598	0	2.879	1.001	9.704	35.564	2.498	1.695	0.419
JZB_A53_02_201601	A53	36.155 N 120.33 E	2016-01-11	0.22 μm	4.497	30.669	1.81	1.085	0.475	4.058	16.157	2.388	1.566	0.66
JZB_A53_02_201603	A53	36.155 N 120.33 E	2016-03-10	0.22 μm	5.434	30.603	5.51	0.419	0.075	0.963	12.801	2.282	1.245	1.229
JZB_A53_02_201610	A53	36.155 N 120.33 E	2016-10-12	0.22 μm	20.265	29.942	4.43	1.663	1.121	6.61	16.803	2.52	1.274	0.317
JZB_D710_27_201504	D710	35.983 N 120.425 E	2015-04-14	2.7 μm	9.145	31.032	0.71	0.208	0.079	0.903	3.751	2.765	1.592	0.373
JZB_D710_27_201506	D710	35.983 N 120.425 E	2015-06-09	2.7 μm	16.213	31.113	0.82	0.034	0.024	0.948	1.472	1.744	0.145	0.442
JZB_D710_27_201507	D710	35.983 N 120.425 E	2015-07-08	2.7 μm	20.481	31.117	0.32	0.037	0.042	1.577	1.728	1.597	0.103	0.364
JZB_D710_27_201509	D710	35.983 N 120.425 E	2015-09-10	2.7 μm	25.373	30.724	2.17	0.484	0.091	2.271	1.732	1.541	0.148
JZB_D710_27_201601	D710	35.983 N 120.425 E	2016-01-11	2.7 μm	7.016	31.175	0.85	0.559	0.188	2.544	7.679			0.429
JZB_D710_27_201603	D710	35.983 N 120.425 E	2016-03-10	2.7 μm	5.023	31.295	4.35	0.028	0.019	0.311	3.239	1.228	0.096	0.502
JZB_D710_27_201610	D710	35.983 N 120.425 E	2016-10-12	2.7 μm	21.888	31.183	0.31	2.314	0.192	2.811	4.633	1.381	0.095	0.288
JZB_D710_07_201504	D710	35.983 N 120.425 E	2015-04-14	0.7 μm	9.145	31.032	0.71	0.208	0.079	0.903	3.751	2.765	1.592	0.373
JZB_D710_07_201506	D710	35.983 N 120.425 E	2015-06-09	0.7 μm	16.213	31.113	0.82	0.034	0.024	0.948	1.472	1.744	0.145	0.442
JZB_D710_07_201507	D710	35.983 N 120.425 E	2015-07-08	0.7 μm	20.481	31.117	0.32	0.037	0.042	1.577	1.728	1.597	0.103	0.364
JZB_D710_07_201509	D710	35.983 N 120.425 E	2015-09-10	0.7 μm	25.373	30.724	2.17	0.484	0.091	2.271	1.732	1.541	0.148
JZB_D710_07_201601	D710	35.983 N 120.425 E	2016-01-11	0.7 μm	7.016	31.175	0.85	0.559	0.188	2.544	7.679			0.429
JZB_D710_07_201603	D710	35.983 N 120.425 E	2016-03-10	0.7 μm	5.023	31.295	4.35	0.028	0.019	0.311	3.239	1.228	0.096	0.502
JZB_D710_07_201610	D710	35.983 N 120.425 E	2016-10-12	0.7 μm	21.888	31.183	0.31	2.314	0.192	2.811	4.633	1.381	0.095	0.288
JZB_D710_02_201504	D710	35.983 N 120.425 E	2015-04-14	0.22 μm	9.145	31.032	0.71	0.208	0.079	0.903	3.751	2.765	1.592	0.373
JZB_D710_02_201506	D710	35.983 N 120.425 E	2015-06-09	0.22 μm	16.213	31.113	0.82	0.034	0.024	0.948	1.472	1.744	0.145	0.442
JZB_D710_02_201507	D710	35.983 N 120.425 E	2015-07-08	0.22 μm	20.481	31.117	0.32	0.037	0.042	1.577	1.728	1.597	0.103	0.364
JZB_D710_02_201509	D710	35.983 N 120.425 E	2015-09-10	0.22 μm	25.373	30.724	2.17	0.484	0.091	2.271	1.732	1.541	0.148
JZB_D710_02_201601	D710	35.983 N 120.425 E	2016-01-11	0.22 μm	7.016	31.175	0.85	0.559	0.188	2.544	7.679			0.429
JZB_D710_02_201603	D710	35.983 N 120.425 E	2016-03-10	0.22 μm	5.023	31.295	4.35	0.028	0.019	0.311	3.239	1.228	0.096	0.502
JZB_D710_02_201610	D710	35.983 N 120.425 E	2016-10-12	0.22 μm	21.888	31.183	0.31	2.314	0.192	2.811	4.633	1.381	0.095	0.288
