# Supplementary material for: Size-fractionated microbiome observed during an eight-month long sampling in Jiaozhou Bay and the Yellow Sea
Source: Sci Data. 2022 Oct 7;9:605. doi: 10.1038/s41597-022-01734-3 (PMC9546851; doi:10.1038/s41597-022-01734-3)
Supplement: Supplementary file 2 — Supplementary Table 2 [file 41597_2022_1734_MOESM2_ESM.xlsx]

## Sheet: ASVs
Feature ID	JZB_A53_02_201504	JZB_A53_02_201507	JZB_A53_02_201509	JZB_A53_02_201512	JZB_A53_02_201601	JZB_A53_02_201610	JZB_A53_07_201507	JZB_A53_07_201509	JZB_A53_07_201512	JZB_A53_07_201601	JZB_A53_07_201603	JZB_A53_07_201610	JZB_A53_27_201504	JZB_A53_27_201506	JZB_A53_27_201507	JZB_A53_27_201512	JZB_A53_27_201601	JZB_A53_27_201603	JZB_D710_02_201504	JZB_D710_02_201506	JZB_D710_02_201507	JZB_D710_02_201601	JZB_D710_02_201603	JZB_D710_02_201610	JZB_D710_07_201504	JZB_D710_07_201506	JZB_D710_07_201507	JZB_D710_07_201601	JZB_D710_07_201603	JZB_D710_07_201610	JZB_D710_27_201504	JZB_D710_27_201506	JZB_D710_27_201507	JZB_D710_27_201509	JZB_D710_27_201601	JZB_D710_27_201603	JZB_D710_27_201610
72143fd9e63fe40c1258948d2f0d79c3	4048	11023	15918	11162	8440	9989	6652	7759	1660	1333	852	3976	30	1542	569	724	310	85	3566	11788	4759	13684	2069	6399	2630	1193	1499	3062	2714	4629	202	291	466	904	2409	243	155
8a44a4e06b1a74f11ee8e2686464e0d5	2364	492	807	1024	929	0	3955	0	26	4674	6861	0	1435	1832	256	476	682	638	6422	1348	1076	341	2038	0	7059	1778	6220	4095	10964	0	384	310	945	0	466	636	0
5f510cf434513fffae3da23d8a55ced4	0	0	0	15	0	52	213	25	3	5	61	339	331	4913	6390	4166	627	849	27	0	48	7	22	9	700	188	142	159	348	408	11581	2275	4887	4880	5263	904	4725
02d4c840271d572bde541360c77569b9	0	0	0	0	0	0	0	13	0	0	38	0	0	1065	73	20	0	12158	0	0	0	0	7	0	0	0	0	0	311	0	0	0	0	2554	10	29500	153
c8e360969108fa2125a3d56eb4dad24f	7	7968	10443	998	397	417	1710	4	14	93	0	82	0	434	598	66	26	0	10	4931	12101	3261	12	536	4	605	1236	574	21	241	0	71	266	84	479	11	41
3ab7c0cfe8b6d8894bd243b70ab4a8e7	0	0	0	0	116	0	9	0	0	226	36	0	2120	445	1339	6387	22832	550	0	0	0	0	0	0	50	0	0	72	9	0	1095	89	952	0	3031	107	0
495c1bd1608a1dad54d3e2824ce899ef	2	13	22	3061	1193	111	14	2	61	106	6	41	0	36	0	386	79	0	6	4	7	4226	7	13859	8	7	0	4380	0	6288	25	0	0	16	2334	0	170
b96ea0d3eaa1a062c1e8411c138f7e28	0	0	0	0	0	0	122	246	0	5	0	22	504	2674	11235	1322	1938	79	7	0	0	0	0	0	88	0	0	11	0	37	2950	2152	1311	3842	4142	55	1929
06dbffb3667d421322f3cdc067c1bb95	43	0	0	0	11243	0	0	0	0	9585	6763	0	14	0	0	9	3013	796	3	0	0	32	48	0	12	0	0	104	44	0	3	0	0	0	28	13	0
61e9a50f4346bb3a5b16179b8eca71fa	106	2966	2031	1626	1946	813	1342	0	480	306	74	373	0	656	121	205	97	2	703	1165	2891	3093	1231	2027	516	555	1686	2600	625	839	39	76	180	43	826	18	56
7ec69f2c62aad60e060e588ef687bdd0	773	785	600	187	129	1608	479	10	1012	23	41	694	19	1416	54	23	5	8	2557	2941	2992	537	982	3985	1778	2908	1522	402	343	1455	236	317	227	138	160	20	152
687d35fcceb1b41532cb5a1b39978810	0	0	0	0	0	0	2879	100	112	53	16	303	36	284	800	77	75	91	0	0	5	0	0	0	122	1318	2964	301	54	4511	1252	5491	4913	661	583	417	2221
02301f7d1e08451a4244ccf9407ca8a8	1280	62	87	2510	274	0	653	0	0	6888	209	9	2975	317	75	3109	1306	69	283	44	142	141	36	0	534	221	454	3558	79	0	36	66	147	0	525	9	0
99d3e2836fc1b032fd0ab0ee411a31eb	0	212	294	0	0	1187	1137	464	12818	0	0	6178	0	0	77	0	0	0	0	0	341	0	0	0	0	0	800	0	0	669	0	0	80	202	0	0	41
2c674dd5dcc493fc0bad82c12f46397e	9230	672	1008	287	333	97	601	312	74	49	660	87	47	667	75	27	0	93	2496	2064	662	600	557	110	2115	997	277	322	840	170	200	240	116	30	193	78	0
f6c257520add249668eb517a00d4a4a4	0	1494	952	422	0	4246	2511	6640	859	0	0	5286	0	332	119	114	0	0	0	57	237	0	0	0	0	71	405	0	0	8	0	4	33	35	0	0	0
4748803c2a5839a274c42444a88a5da8	86	7	14	5947	2540	1414	44	113	332	1896	1578	2365	16	30	13	502	438	358	75	55	381	219	281	0	217	109	914	1077	934	2	14	16	85	11	174	94	5
7bdb148c90ae47a8a4a4e62684d5b993	1158	1398	801	1085	1903	11	365	0	9	291	272	0	22	310	26	104	69	36	3574	1035	1273	2402	2938	37	549	96	312	921	376	4	68	18	34	0	393	37	0
e75ceab0dea79dd73f76041a764688c1	228	435	375	2295	257	800	413	2143	165	238	187	869	80	1085	94	473	85	38	1387	1012	621	135	483	21	450	503	681	296	590	17	63	135	201	38	91	159	9
7fb1cd3f2ae34c74dd67cba50467d3bf	0	0	0	14	0	240	114	219	9725	0	0	2369	0	0	0	27	0	0	0	0	0	0	0	71	0	0	0	21	0	1787	0	0	0	271	0	0	94
b640a831f0c28e6d60ba3f6b278f38fa	0	0	0	0	0	0	1	0	0	0	602	0	1663	46	33	15	8	7025	6	5	0	3	9	0	35	4	0	5	357	0	2271	180	24	3	196	3409	10
c6f1a931a1350d395a4baf11e08371ec	0	0	0	0	0	0	110	0	0	0	0	0	26	1309	5096	1818	144	67	0	0	0	0	0	0	65	123	33	53	22	0	1295	1942	1937	0	1776	152	64
a908da189153fee3dbe4b70ba60b49f8	0	5	0	0	0	0	839	0	2	385	190	0	4	34	11	21	36	10	7	5	10	2	0	2	2081	8986	642	504	605	59	105	68	222	0	74	9	3
d850c99bbc382b0100e146e9e96af0e0	687	0	0	12	6128	0	0	0	0	5214	1046	0	54	0	0	7	1095	169	4	0	0	47	0	0	8	0	0	126	0	0	0	0	0	0	29	0	0
d31f1c384392a34edcfb997bda7c234a	83	0	0	24	251	0	0	0	0	84	2451	0	15	0	0	3	21	223	122	0	0	45	7704	0	243	0	0	58	5973	0	75	0	0	0	37	273	0
4bbec3bb723375416616a87d785ac74a	487	46	81	23	19	0	266	0	0	29	25	0	25	530	12	7	0	0	3530	678	181	9	35	0	6639	1251	531	47	107	0	272	88	53	0	0	0	0
7ff01908e1d8d187672c7dbc4ecdd0ec	0	0	0	54	0	438	0	1	26	0	0	202	0	0	0	23	0	0	0	0	0	29	0	7056	0	5	0	18	0	5511	0	0	0	125	6	0	502
ae1c8acafd0f5311b02ff603be1d9aa0	0	0	0	0	0	0	191	0	2	0	0	0	0	1687	417	0	0	0	0	0	0	0	0	0	48	3131	742	0	0	0	15	5736	1593	26	0	0	0
aac3fed77594bf011ae74840d1c7d22c	123	246	272	139	47	128	802	1210	261	41	85	452	12	646	121	65	7	0	305	1979	433	266	57	185	857	1432	627	333	275	474	126	385	447	177	146	50	44
b6d52741562c126afe54b50139400044	32	0	0	0	0	0	0	0	0	199	1753	0	141	0	31	37	77	7401	8	0	0	0	0	0	25	0	0	62	325	0	38	0	23	0	23	1263	16
b1c671dde7f6e801af6fd0b3085cb475	0	21	32	71	0	0	552	0	684	41	0	124	0	512	33	142	17	0	13	192	378	23	0	17	229	2652	2823	973	80	446	33	284	494	31	128	0	23
200180ca883816887e46acc681252c1e	0	7	8	0	0	0	4205	132	203	0	0	63	0	83	651	0	0	0	0	3	307	0	0	21	0	4	681	0	0	1154	0	0	134	814	0	0	1169
9cdadd8a7359a3163fb31ad06be74e8c	0	0	0	393	50	12	0	0	0	24	0	7	0	0	0	70	34	0	0	0	0	5625	0	77	0	0	0	2817	2	82	0	0	0	10	876	0	8
0f46c35d6629feaffa5e8f4b256e255b	3461	0	0	210	602	0	0	0	0	902	2798	0	235	47	0	0	76	233	344	0	0	46	649	0	488	0	0	91	538	0	33	0	0	0	0	51	0
a140195871278e8fcf9447e42bad8786	0	717	442	432	158	238	525	0	64	93	0	229	0	179	37	77	26	0	386	238	819	773	11	576	419	363	1094	991	30	465	20	34	101	5	185	5	19
a3dac36e1ac9b781ed01542155741bf0	0	0	0	0	0	0	48	0	0	0	0	0	0	605	3157	317	0	0	0	0	0	0	0	0	78	0	56	0	0	0	1139	363	2417	0	867	44	137
0b59a39511050d6af174534cb1465f28	137	253	157	1523	173	680	503	37	21	726	373	1235	0	177	32	741	155	31	85	76	194	82	76	0	130	109	470	372	161	0	0	18	39	0	74	9	0
e90365ed36204bee79d12dd8e193b677	642	75	48	2309	1425	20	25	0	0	1787	309	8	56	0	0	275	236	0	82	17	26	277	141	0	121	9	10	458	181	0	0	0	6	0	130	0	0
1c7d2ad94334dd47c5d0181ab8aea2b9	0	0	0	28	8	10	6	3446	0	1041	297	410	948	16	12	913	888	169	0	0	0	0	0	0	5	0	0	25	0	0	0	0	3	0	22	0	0
5c755c0ef612ea69441f98ca8775cc5b	0	524	946	547	46	160	196	0	0	4	0	18	0	425	181	34	5	0	37	937	523	1645	0	29	29	345	219	139	0	6	23	72	1513	9	85	0	8
23b654cbbea7606890cffdf88b65101f	0	90	123	549	267	145	147	1021	197	159	0	374	0	94	0	101	65	0	70	286	121	1278	0	256	131	162	77	1166	163	514	0	27	40	115	578	19	36
ad9480c98df5e0bb6467716fecb99efa	966	1186	799	65	75	22	22	89	67	39	8	8	45	197	14	13	0	0	2499	1024	474	12	90	7	549	180	242	25	15	0	60	70	57	12	7	8	0
d167b13524d29dd32432572d5e068108	89	636	432	798	49	109	528	0	51	123	71	123	0	134	17	93	18	0	992	219	618	238	283	78	851	253	746	499	364	81	57	30	64	0	50	14	11
a9a516691d10b9beb2649fa7d5782c36	4316	310	181	203	615	19	40	288	46	171	116	15	655	56	5	32	63	20	1217	0	43	82	128	0	112	0	0	77	46	0	29	0	0	35	40	26	0
012404fdadfbaf107b90c21b6011a121	104	70	58	0	11	0	87	13	69	10	184	6	67	644	30	0	0	34	148	121	37	0	3613	0	157	390	368	6	1984	0	23	149	153	28	0	472	0
b18b0e3d39306eb0d8668fd6719639f1	217	1077	750	42	12	235	37	94	553	0	0	70	17	294	14	11	0	0	1008	1455	670	19	11	0	334	449	303	20	0	0	43	163	85	90	0	0	0
1a04461b51bc23b48c24529fbdb95d2b	656	0	0	0	8	0	0	0	0	30	2090	0	908	0	0	0	10	608	941	0	0	7	330	0	605	0	0	63	1825	0	93	0	0	0	21	215	0
a38ed83fc409863ae8a775567546e7f4	9	1306	801	93	60	57	497	0	83	49	0	56	0	259	69	0	0	0	68	473	1917	237	107	153	35	146	1042	230	41	68	0	34	60	0	126	9	7
1b95afdb5825ddfec76d384177341c3f	5470	0	0	0	268	0	0	0	0	61	81	0	956	14	0	0	19	18	804	29	0	7	40	0	143	0	0	0	17	0	22	0	0	0	7	13	0
d2d01dc861fd4b0a6572489b26e9eb1a	56	0	0	29	13	0	0	24	0	811	309	40	3490	14	0	881	1305	205	0	0	0	0	0	0	5	0	0	13	0	0	0	0	0	0	12	0	0
b4c360599c2cf690cdf0df5b8033e8dd	1360	0	0	81	2782	0	0	0	0	1150	659	0	46	0	0	0	197	106	119	0	0	85	102	0	84	0	0	96	82	0	8	0	0	0	50	6	0
74b086a48ba3a814c0d857c277c220b7	223	336	245	120	107	213	124	4	111	49	39	49	34	154	0	17	10	10	903	352	332	487	993	92	489	114	207	361	449	49	60	0	0	31	108	90	0
a7bd24e1bbf65efd91d5325f3600d22f	0	0	0	0	0	0	0	4	37	0	0	15	0	0	0	16	0	0	0	0	0	0	0	0	0	0	0	0	0	303	0	0	2	2888	24	0	3026
fd6596b3e80c83f75e69e398954d0f31	0	0	0	0	0	0	73	215	312	0	0	40	0	0	32	0	0	1	0	0	0	0	0	0	0	0	16	0	0	1108	0	0	9	2182	0	0	2082
b60ed057b744cd0bd1a358cefb2b764e	0	0	0	0	0	0	0	0	0	0	0	0	0	166	18	213	552	98	0	0	0	0	0	0	0	0	0	0	0	0	4535	216	10	0	139	0	0
ddaebe95bb6bee3bffec43486832e623	89	0	0	0	0	0	0	0	0	32	3704	0	32	0	0	0	13	379	75	0	0	17	170	0	221	0	0	107	1162	0	57	0	0	0	25	249	0
ac940243ddc863efcd2273871bb30e6a	200	264	145	0	0	0	198	0	0	0	0	0	52	282	23	0	0	0	1419	1316	386	0	0	0	465	318	315	0	0	0	57	92	42	0	0	0	0
5e2e508815a3a5c53f1b02143b439577	0	0	0	0	0	0	19	100	87	0	0	75	0	0	0	0	0	0	0	0	0	0	0	0	0	0	0	0	0	686	0	0	0	1168	0	0	2950
7b6b178fad5599c0e9a734e4fb09fd64	0	532	342	303	149	34	235	0	62	82	12	0	0	110	0	58	26	0	0	123	778	542	0	162	0	55	519	702	44	83	0	0	38	10	228	0	0
7d90d5ed128c6d4519c33e4e5b4deda9	0	43	14	0	0	0	203	0	0	0	0	0	7	207	414	0	0	0	15	25	58	0	0	0	104	1078	393	0	6	0	123	725	1258	0	0	17	0
93d599229f1b55f21eec84519bd4807f	0	0	0	164	64	2442	0	15	44	18	0	439	0	0	0	38	0	0	0	0	0	370	0	635	0	0	0	105	0	546	0	0	0	28	68	0	26
4a1342a3d282fd99556e968e34b53529	0	368	190	186	35	197	415	10	221	17	10	89	0	54	24	29	0	0	105	72	547	127	68	425	85	41	617	276	51	236	0	0	127	25	44	14	14
e863e8d00ec4324812c7ff949248a47a	1166	726	458	82	939	0	22	0	0	249	46	0	71	24	0	13	75	15	514	0	24	128	188	0	105	0	0	62	50	0	19	0	0	0	53	8	0
f936cc0095df2ce79b485df5f7fe631a	89	51	38	22	30	0	81	0	13	79	115	0	52	397	9	7	0	0	254	328	106	27	169	0	523	520	294	74	927	0	76	138	64	0	20	154	0
4c4d23dffc21585b37b8b3084ff91b4c	0	0	0	891	736	100	0	0	0	126	15	45	0	0	0	122	43	0	0	0	0	1416	144	0	0	0	0	608	36	0	0	0	0	0	246	0	0
7f623f47fc86a36ab49a2ebd8ba0b2e7	0	0	0	0	0	0	0	0	0	0	0	0	0	3398	106	0	0	0	0	0	0	0	0	0	0	3	0	0	0	0	0	426	18	181	0	0	75
16ff6fdb8b9bbe665e7ec8c665e78183	6	98	64	88	20	0	327	0	8	40	108	0	0	117	29	55	23	8	270	99	200	131	120	0	742	304	569	404	332	12	65	22	65	0	129	18	0
74d467d02f7142b09f2512c41ee43329	0	310	196	35	16	16	605	0	5	8	2	33	0	597	40	13	1	0	39	410	396	7	9	0	71	681	398	28	5	0	3	84	160	4	5	0	0
9bd20c6dd9e216eb9c62ab933e134da3	0	0	0	0	0	0	0	0	0	0	0	0	0	384	260	730	225	292	0	0	0	0	0	0	0	0	0	0	0	0	1093	304	97	69	729	0	152
d2c8b01a80e3ba42172f994289023881	36	172	95	202	33	5	237	0	56	50	10	13	0	109	17	49	15	0	420	140	287	219	74	63	585	135	322	500	31	53	22	7	28	0	90	0	0
47f861b1cf58098f42be40f7c7fc3c0c	0	123	95	0	0	0	58	0	129	0	0	0	0	215	0	0	0	0	254	761	560	105	372	101	170	408	240	74	174	0	0	60	35	0	0	0	0
4d5ea57ba7338b0aca057fb93a24b82b	0	0	0	0	0	0	2	0	0	0	0	0	0	143	21	0	0	0	0	9	0	0	0	0	0	1480	8	5	0	0	0	2179	52	0	0	0	0
c5e09db0eecbf5db9483cf3278206a7e	73	0	0	0	0	0	0	0	0	0	583	0	369	50	0	0	0	205	78	0	0	0	48	0	322	13	0	0	1555	0	236	16	0	0	0	569	0
176cd4795bcc63c94164f577cff10af8	0	0	0	0	0	0	0	0	0	49	806	0	818	0	0	0	0	1347	0	0	0	0	0	0	79	0	0	15	560	0	33	0	0	0	0	389	0
b7b32d0e3941d3fd8a597b425b27a06a	223	0	0	0	0	0	0	0	0	0	247	0	9	0	0	0	0	91	363	122	0	0	3085	0	44	9	0	0	260	0	7	9	0	0	0	90	0
979ba1913764709d6f067f0096f7e73a	5	0	1	0	0	0	21	0	0	0	4	0	62	105	14	0	0	2	51	98	22	0	0	0	441	324	85	4	49	0	621	1785	258	0	0	60	0
72f3e687f502aed6129c9b5969a2f072	15	400	296	1220	777	198	142	0	0	120	0	54	0	71	15	139	28	0	0	13	72	137	8	0	0	0	24	108	0	0	0	0	0	0	42	0	0
8425d4cf5f4dc882ae2abe971230a45c	0	0	0	0	0	0	0	0	0	0	0	0	0	82	101	0	125	0	0	0	0	0	0	0	0	0	0	0	0	0	0	119	77	107	235	0	2923
554345c10941538d3c323777253ee02d	0	0	0	0	0	0	0	27	0	18	12	8	2543	0	0	512	739	99	0	0	0	0	0	0	0	0	0	0	0	0	17	0	0	0	19	30	0
e93ecb09fa8a36e95c47be4d8ff628e1	0	50	35	84	22	18	144	0	67	128	4	63	0	21	16	78	26	0	0	27	54	139	0	53	0	45	216	1467	23	273	0	10	48	0	415	6	23
dba53424e92d8150b0a59c02c1bd24ef	0	0	0	0	0	0	0	0	8	0	0	0	44	52	124	24	11	0	0	0	0	0	0	0	7	40	13	0	0	25	80	935	811	833	92	12	499
0f593c675b5e22484a03323bde0fbe15	37	9	0	0	0	0	35	0	0	0	0	0	32	223	14	0	0	0	910	266	76	0	0	0	1273	311	253	0	0	0	174	67	46	0	0	0	0
eb7db4fe4b93356f6ddcb7469a6ae445	36	420	318	30	0	0	185	0	50	0	0	0	0	226	29	0	0	0	169	525	447	126	0	46	95	222	361	135	0	0	0	50	49	0	53	0	0
a1d973859029dbe901fa5c6ea26650f8	0	0	0	0	0	0	0	0	0	0	0	0	0	570	109	0	0	0	0	0	0	0	0	0	0	0	0	0	0	0	0	2117	601	51	0	0	114
9ce573cefa175b83087ac1b9844a0ae9	0	437	294	0	0	0	216	0	0	0	0	0	0	221	0	0	0	0	53	854	647	0	0	0	20	263	359	0	0	0	0	70	99	0	0	0	0
9d30737a9207c5b11e6993bed6886664	0	58	43	0	0	0	141	0	160	13	18	0	0	67	14	25	0	0	181	158	108	79	7	109	386	725	276	175	399	122	27	65	45	31	28	17	15
f73ef9303a525b136a34ecaa2c36a1ae	0	333	211	68	65	65	113	0	53	11	0	22	0	0	6	14	2	0	0	0	311	1214	4	242	0	0	67	425	0	54	0	0	28	12	148	0	6
ff5a61445b5934a14903e4c8e17edcca	0	0	0	0	0	3	35	4	5	0	79	108	152	117	156	211	42	115	0	0	0	0	4	0	56	133	93	57	418	91	118	124	252	258	240	295	281
2424ef731fe46780a4f714391d4e55ad	0	0	0	0	0	0	8	0	0	0	0	0	0	276	145	0	0	0	0	0	0	0	0	0	0	95	11	0	0	0	0	2215	664	73	0	0	0
d6f30c2ceed71beac5839ed244b3e275	0	222	144	36	10	35	243	0	83	21	0	42	0	119	53	0	0	0	31	490	508	74	16	112	0	229	619	118	21	85	0	34	68	0	56	0	0
62aa20002d1678f77052e558d54d3944	0	0	0	0	0	2618	0	11	0	0	0	343	0	0	0	0	0	0	0	0	0	0	0	385	0	0	0	0	0	87	0	0	0	19	0	0	106
c56d12a1a6c69c8fd5e83bc51aa7b741	0	951	1362	137	24	109	572	0	0	0	0	0	0	19	42	20	0	0	0	0	218	0	0	0	0	0	71	0	0	0	0	0	5	0	0	0	0
975dad73b6b5c8a4f3170049d1c88b43	0	0	0	0	0	0	0	0	0	0	40	76	0	0	0	0	0	0	0	0	0	0	3509	0	0	0	0	0	381	0	0	0	0	0	0	17	0
17ce977c59453cea1c7336b1ff3e52e4	279	1716	1140	57	21	48	39	0	0	15	0	0	17	71	12	10	0	0	66	0	169	12	0	0	0	0	71	0	0	0	0	0	15	0	0	0	0
7ff6210160abe914c0679c703db3c7ce	0	472	480	0	0	651	347	327	476	0	0	217	0	0	17	0	0	0	0	0	86	0	0	0	0	0	51	0	0	0	0	0	12	68	0	0	0
306ffef6d899eed21bb000c5bed42948	0	0	0	0	0	0	0	0	0	0	259	0	96	0	0	0	0	2279	0	0	0	0	0	0	0	0	0	0	68	0	0	0	0	0	0	364	0
40d6343cb53400951e705a6e0e4216ad	0	0	0	0	0	0	21	0	0	570	469	0	1016	0	0	16	177	543	0	0	0	0	0	0	17	0	0	51	59	0	30	0	12	0	15	52	0
300bfcf340eaad487d4568f6fab01934	0	0	0	0	0	0	8	2731	16	0	0	22	0	0	0	0	0	0	0	0	0	0	0	0	0	0	0	0	0	0	0	0	0	13	0	0	0
90d45b2e65bd23f17189e9455878f884	53	0	0	0	17	0	0	0	0	0	385	0	0	0	0	0	0	49	85	0	0	0	2627	0	28	0	0	2	261	0	5	0	0	0	0	35	0
13bfbe035d4afd772a36eb36a3175948	0	0	0	0	0	0	119	0	0	0	0	0	0	52	75	0	0	0	0	6	0	0	0	0	7	171	256	0	0	0	25	1294	901	0	0	0	0
9ec4187530f3b9073db8875e9551e385	0	0	0	0	0	0	269	113	7	4	3	1115	47	154	241	66	18	0	0	0	0	0	0	0	0	30	56	8	4	29	0	78	226	262	25	3	85
0dff717e03b90576f28b635ec674c951	0	64	46	0	0	0	141	0	1030	0	0	57	0	45	15	0	0	0	0	45	219	0	0	85	0	94	508	4	0	141	0	34	150	234	0	0	0
5f4ba6ed21ca4b46e699e30e401c5e45	0	0	0	0	0	0	571	0	0	0	0	0	0	63	152	0	0	0	0	0	0	0	0	0	0	245	945	19	0	0	0	282	618	0	0	0	0
b8a5a874a00188de53bdd033791f917f	0	0	0	0	0	0	0	83	172	0	0	3	0	0	0	0	0	0	0	0	0	0	0	0	0	0	0	0	0	22	0	0	0	2365	0	0	113
eda779de9198f9be9317ecf6596927a1	0	0	0	0	0	0	57	0	0	0	0	0	12	82	1584	52	0	0	0	0	0	0	0	0	0	0	0	0	0	21	0	11	78	646	0	0	209
919391e8ecf220e459ce0ceb45c47428	37	0	0	0	7	0	0	0	0	282	984	0	252	19	8	1	85	547	10	0	0	0	17	0	0	0	0	37	333	0	67	0	51	0	20	103	0
36b97543fe5f44e30f46474e8c99f62e	44	0	0	0	0	0	0	297	0	530	201	43	817	0	0	250	341	109	0	0	0	0	0	0	0	0	0	0	0	0	8	0	0	0	0	0	0
8ceae18ee0348d694b1a6f77def3b22e	26	0	0	0	0	0	0	4	0	84	29	0	2661	0	0	34	98	17	0	0	0	0	0	0	0	0	0	0	0	0	0	0	0	0	0	0	0
986f728809055958ffec6ad72a0470ff	0	0	0	0	0	0	0	0	0	0	48	0	23	0	0	0	5	516	0	0	0	0	15	0	0	0	0	0	235	0	35	0	0	0	0	1811	0
7ba6e0af6bb49e479a0ded89b732848b	0	0	0	3	0	0	125	0	8	4	0	0	0	62	119	35	4	2	6	4	13	3	8	0	39	262	729	62	355	0	32	112	477	0	49	294	0
20ebab43718fef4ad3337c293d96b66e	0	98	80	0	0	0	486	0	4	0	0	0	0	65	152	0	0	0	0	6	596	0	0	0	0	6	267	0	0	0	0	10	771	54	0	0	0
6c6b828657c4425d41b50eace891ebeb	0	77	47	407	101	652	29	23	92	0	0	217	0	0	0	51	0	0	0	0	0	237	0	426	0	0	0	118	0	104	0	0	0	9	47	0	10
cb57ce02d911c1b3270f8186d5963213	191	44	25	484	64	0	49	0	0	95	0	0	0	45	18	305	58	0	78	14	10	268	19	0	51	9	13	309	0	0	24	0	0	0	426	14	0
84c3e82b27365fd3b60f4e25d87392b4	0	76	78	0	0	25	270	146	0	0	0	63	0	147	0	0	0	0	60	413	141	0	0	34	175	282	193	40	51	59	23	74	165	40	0	0	0
3022aecd3cf0ed1b4e11f5f364b31690	0	0	0	0	0	0	0	0	0	0	163	0	0	0	0	0	6	646	0	0	0	0	19	0	4	0	0	0	688	0	0	0	0	0	0	1047	0
0417842be7e4d2399f989b6b70bdd4ad	0	0	0	0	0	0	0	0	49	0	0	0	0	0	0	0	0	0	0	0	0	0	0	0	0	0	0	0	0	170	0	0	0	714	0	0	1516
0759f29494789f29f8137e12266e3317	0	0	0	0	0	0	0	0	0	0	0	0	0	986	77	0	0	0	0	0	0	0	0	0	0	19	0	0	0	0	0	1228	78	169	0	0	0
939154d40bb764ddb539157a07f62a66	0	0	0	0	0	0	0	0	0	134	334	0	479	0	0	11	106	316	0	0	0	0	0	0	109	0	0	135	480	0	39	20	0	0	38	279	0
d04a852f8fe6e52939d9f26f6da17b34	0	151	85	9	0	109	4	219	276	0	0	8	0	138	0	0	0	0	0	565	358	5	0	53	0	81	116	7	0	7	0	45	71	103	0	0	0
b5feac7c147cad334ec0b6e2652ca38f	0	0	0	0	0	0	0	0	0	0	0	0	0	44	9	19	30	24	0	39	0	0	0	0	106	100	0	34	0	0	871	76	13	0	1303	0	0
22c1deea013eea2c8cd10547e7fd70ef	0	0	0	0	0	0	0	0	0	0	7	0	42	0	0	1933	37	34	0	0	0	0	2	0	87	0	0	15	27	0	182	0	0	0	54	57	0
a900b6678ce86851fb16bfafb87f3326	12	0	0	0	0	0	0	0	0	0	0	0	0	55	0	0	0	0	931	222	0	0	0	0	840	234	70	0	0	0	58	0	0	0	0	0	0
06f816bc590a45daaa5699d7d9f60054	0	0	0	0	0	20	23	7	6	0	0	119	0	0	131	0	0	0	0	0	0	0	0	34	0	0	15	7	0	263	0	0	118	68	12	0	1517
1dd61e9e3a216879b157f7a0032406f2	0	201	124	244	15	182	282	30	153	14	0	276	0	65	18	76	0	0	0	31	152	10	0	0	0	60	343	32	0	33	0	0	35	16	0	0	0
e0b795f6eb21a7ff2546ea364957b92e	0	0	0	3	0	7	480	1	1	3	0	608	0	0	503	442	11	0	0	0	0	0	0	0	0	0	21	21	0	44	0	0	28	27	50	0	65
1369d87facaa1437fb1f5e45e8c5446d	0	0	0	0	0	0	456	0	0	10	0	89	0	155	610	493	49	0	0	0	0	0	0	0	8	7	68	18	12	41	6	7	119	7	54	0	55
c6415d039f663dd73678d657ad78ac1a	0	222	133	0	0	541	280	132	57	0	0	463	0	212	100	0	0	0	0	0	0	0	0	45	0	11	69	0	0	35	0	0	14	22	0	0	10
c06ccd1f7d57566ef669942328b1a946	0	0	0	0	20	0	0	0	0	0	24	0	0	0	0	0	0	0	0	23	0	0	2526	0	0	31	0	8	121	0	0	29	0	0	0	0	0
a38c87e4536c91ded5fec84cc1bd9941	0	0	0	0	0	0	0	0	0	0	0	0	0	38	39	0	0	0	0	0	0	0	0	0	0	13	0	0	0	0	29	434	218	1311	0	0	156
822f84c3b1d31afe3ccaafe28cfc0f2e	0	0	0	0	0	0	10	0	0	18	103	0	0	41	0	0	0	19	14	0	0	0	0	0	654	318	75	164	434	0	88	86	63	0	37	84	0
e9c6bebb09f862b76f5853ea328fe31d	0	91	99	0	0	1807	32	0	0	0	0	215	0	0	37	0	0	0	0	0	27	0	0	0	0	0	0	0	0	0	0	0	6	0	0	0	0
27b7cbfd478578ae99ace7d2c29b3684	15	0	0	0	0	0	0	0	0	17	190	0	0	0	0	0	0	0	77	33	0	0	1195	0	85	54	0	52	621	0	16	30	0	0	0	82	0
cb5ec78471cee394f3979e8918c5af2b	0	0	0	0	0	0	6	0	0	0	33	0	0	72	61	0	0	50	5	0	0	0	0	0	313	315	0	0	99	0	457	618	70	0	0	70	0
eff662f7a63634f12a7d3f949b2a086c	182	124	84	241	144	139	80	0	0	111	0	99	35	250	12	58	37	0	65	49	38	116	0	0	53	18	16	119	0	0	5	8	0	0	71	0	0
d2be4c0d187d54bf03fc3d37e7a19a20	0	0	7	56	0	110	32	992	77	6	0	660	0	15	0	49	22	0	0	0	0	0	0	0	0	8	0	8	0	0	0	0	0	8	14	0	0
be349db0d5920b331138db052a3ad361	0	16	20	5	0	8	253	0	105	0	0	28	0	56	20	0	0	0	52	60	43	13	0	0	414	249	367	162	21	36	0	33	39	11	43	0	0
63f0f4f126dd56cf83165c40e2d2452d	0	0	0	0	0	0	21	0	0	0	0	0	0	19	164	327	22	0	0	0	0	0	0	0	0	15	52	101	10	23	16	104	317	0	826	0	76
b77f67b46d9c7f227e332cb504f3b1f6	0	0	0	1	0	0	0	0	0	0	0	3	23	452	255	654	86	0	0	0	0	0	0	0	10	0	0	0	0	0	53	0	263	38	51	0	94
862e2f6e345fa51e815361d7451d3a51	0	0	0	0	0	0	10	0	0	0	0	0	19	16	43	0	0	0	0	0	0	0	0	0	53	7	19	0	0	0	800	396	590	15	0	0	20
675c847bccbc53942ebb7b8cbb4efc4d	0	0	0	0	0	0	0	26	0	591	131	49	375	0	0	209	333	156	0	0	0	0	0	0	0	0	0	10	1	0	2	0	8	0	8	0	0
93c8ad03a5836cfd039e7d904eabaf27	0	540	321	5	1	72	127	38	24	0	0	25	0	20	27	13	0	0	13	30	574	4	0	13	0	2	86	8	0	14	4	2	55	9	21	1	5
9f727038c4cead8b692b322707460d44	0	0	0	0	0	579	0	5	243	0	0	205	0	0	0	0	0	0	0	0	0	0	0	569	0	0	0	0	0	274	0	0	0	45	0	0	39
29d080efbd9042a91d24262bc7b6c297	192	0	0	0	0	0	0	0	0	0	115	0	8	0	0	0	0	29	1141	0	0	0	252	0	114	0	0	0	91	0	23	0	0	0	0	12	0
3b5e5025d3eb814d0abf098474ba41c7	0	0	0	0	0	0	32	1190	78	0	0	117	0	47	0	0	0	0	0	0	0	0	0	0	0	0	47	40	0	0	0	15	72	90	0	0	0
03fd544a2cf0e76480cdf7957bf8b457	0	0	0	0	0	0	0	0	0	0	567	0	0	0	0	0	0	639	0	0	0	0	16	0	0	0	0	0	535	0	0	0	0	0	0	137	0
b79925ea21a5e5b8a058c43c96661818	109	17	10	748	210	176	10	0	0	116	0	81	0	0	0	191	51	0	0	0	0	29	0	0	0	0	0	42	0	0	0	0	0	0	0	0	0
ed958e0a3e7f149c81e244174228a0fa	0	26	10	5	0	0	14	48	36	29	21	13	0	4	6	14	27	21	0	7	0	11	43	0	0	0	12	628	121	16	0	0	23	32	419	156	17
0f7c3a07c1f906350c46496ae2b078f8	0	161	309	0	0	0	64	0	0	0	0	0	0	58	47	0	0	0	0	119	218	0	0	0	0	45	137	0	0	0	0	8	602	0	0	0	0
d7c175c5b206160e3c14ffd3ae2019d7	0	0	0	0	0	0	0	63	0	6	42	0	10	0	15	1185	10	17	0	0	0	6	0	0	28	43	0	34	88	0	24	82	0	45	45	28	0
c987e7d86699985c3bdc8652d6ee7b35	0	0	0	0	0	0	0	0	0	5	0	15	0	7	0	8	9	0	0	0	0	0	0	0	226	142	14	40	22	259	197	135	89	7	80	0	509
78e7adaa3bee01f680a579bced4b40e4	0	0	0	0	0	0	15	19	1	0	0	11	0	104	511	0	0	0	0	0	0	0	0	0	0	0	7	0	0	0	0	26	252	404	0	0	401
ce05829b6964108610be729ae9a3e0a7	0	0	0	367	74	1201	0	0	0	3	0	118	0	3	0	81	0	4	9	0	0	0	0	0	0	0	0	0	0	0	0	0	0	0	0	0	0
e11a7c3dc2f795a675bfb440c319bbc4	0	0	0	0	0	0	0	0	0	0	233	0	77	0	0	0	0	901	0	0	0	0	0	0	0	0	0	0	179	0	0	0	0	0	0	387	0
81fa1232e06275725c038df22e6a9e43	454	0	0	207	268	0	0	0	0	306	52	0	136	0	0	111	69	0	0	0	0	30	0	0	0	0	0	66	0	0	0	0	0	0	24	0	0
47cdde540633a3e7012b6e49c5f7da09	0	0	0	442	131	71	0	0	32	27	0	0	0	0	0	50	0	0	0	0	0	440	0	155	0	0	0	230	0	39	0	0	0	0	93	0	0
f981f281721fdd9b5e736002b9d83493	0	0	0	0	0	219	15	67	418	0	0	292	0	0	0	0	0	0	0	0	0	24	0	204	0	0	0	29	0	228	0	0	0	125	0	0	54
a615961280af48a025d862f925a8f049	0	156	129	0	0	0	0	0	0	0	0	0	0	34	5	0	0	0	24	539	545	0	0	27	0	50	129	4	0	0	0	12	38	0	0	0	0
23c4f9b98e2765c4a24a68d86fd94c10	20	0	0	0	0	0	0	0	0	0	0	0	5	135	0	0	0	0	476	142	0	0	0	0	514	186	70	0	0	0	84	56	33	0	0	0	0
757b734a3c4d17d535f54c9bc592ac5d	218	0	0	0	0	0	0	0	0	0	278	0	127	0	0	0	0	157	19	0	0	0	45	0	36	0	0	0	715	0	1	0	0	0	0	152	0
fc27c909d92c30000f2fce40bdda1cf7	0	0	0	0	0	0	0	0	0	0	563	0	6	68	0	0	0	74	7	0	0	0	5	0	83	159	0	0	305	0	135	285	0	0	0	73	0
f9c727b7b3130ac0111e683f44ddd569	0	31	33	2	0	0	53	0	0	0	0	0	0	11	23	7	0	0	0	185	184	0	0	0	6	409	123	9	0	0	7	219	265	22	11	16	0
2c769b0e96ba35ca60a6aa3a15f527d8	0	88	124	143	159	49	45	66	60	43	0	35	0	0	0	14	0	0	0	40	0	297	0	124	0	0	0	105	59	101	0	0	0	23	69	0	0
08a0cf376add32f3f4b57ec1e82a7a27	0	0	0	0	0	0	0	49	0	67	43	34	859	0	3	163	374	142	0	0	0	0	0	0	2	0	0	0	0	0	5	0	0	0	9	5	0
26f834b2609ec30569eb7444cb79397b	0	0	0	0	0	0	21	0	0	25	0	0	204	79	72	91	83	23	0	0	0	5	0	0	54	0	0	275	13	0	160	63	15	20	415	34	20
be24af0c21448fdc4c360e0ed4e81c27	0	0	0	0	0	0	0	0	0	0	0	12	0	0	36	0	0	0	0	0	0	0	0	0	0	0	0	0	0	0	0	0	40	136	0	0	1411
1b21d2b71f96b4a59b392aee9aa1d655	0	7	6	32	0	0	34	0	0	0	0	156	0	673	0	163	0	0	4	6	4	0	0	0	0	103	33	98	21	11	0	149	26	0	58	0	10
51513286247576dead71121edc577c4b	0	0	0	0	0	0	0	0	0	163	570	0	183	0	0	0	77	259	0	0	0	0	31	0	0	0	0	35	192	0	0	0	0	0	33	105	0
32d73e930303e9dc7482a1cfc3cb6dcd	247	96	61	114	565	17	34	0	0	52	6	10	11	34	3	11	14	0	31	51	34	112	35	0	8	7	10	49	3	0	0	0	0	0	19	0	0
9486da0dfc61a6cc41f58f2c399de20d	1093	0	0	0	0	0	0	0	0	0	0	0	142	36	0	0	0	0	149	101	0	0	0	0	0	38	17	0	0	0	0	49	31	0	0	0	0
0140c5bc6a9c385da283ede28937ad06	0	0	0	0	0	0	18	12	0	0	0	0	0	104	615	0	0	0	0	0	0	0	0	0	0	0	0	0	0	0	0	38	338	168	0	0	228
fbbbf92968a66c727da90bf1c8e801b6	0	0	0	0	0	0	24	1421	0	0	0	0	0	0	0	0	0	0	0	0	0	0	0	0	0	0	0	0	0	0	0	0	0	0	0	0	0
84b738cddad75358f87ba65365842a87	0	110	55	19	5	71	134	0	49	8	0	58	0	0	0	13	0	0	0	14	135	70	0	277	0	9	270	79	0	204	0	0	13	3	8	0	0
57371e5644fa2cc11934909026c8e908	0	20	20	98	33	222	17	709	42	11	4	109	0	0	0	0	0	0	0	0	6	75	0	0	0	0	0	18	12	0	0	0	0	22	0	0	0
3a5bed6f33492b43dbe33e2aefdc8e36	0	0	0	0	0	610	0	0	0	0	0	93	0	0	0	0	0	0	0	0	0	0	0	727	0	0	0	0	0	95	0	0	0	0	0	0	39
ca9824fda4ca9a00c8415bfd4555a7bf	0	0	0	0	0	11	32	1290	0	0	0	29	0	0	0	0	0	0	0	0	0	0	0	0	0	0	0	0	0	0	0	0	0	0	0	0	0
50ec26f6a84858db166f7468a7d6c106	0	0	0	0	0	0	3	0	7	0	0	0	0	126	29	4	0	1	0	0	0	0	0	0	0	35	15	3	18	0	14	663	279	174	47	44	16
f68e0e6f97f249307318d5b3353a05a9	0	0	0	0	0	641	0	4	133	0	0	289	0	0	0	0	0	0	0	0	0	0	0	233	0	0	0	0	0	113	0	0	0	20	0	0	14
b53e2db6c2d602f479c6e4576e0c50d3	0	12	20	0	0	13	360	352	117	0	0	324	0	20	82	0	0	0	0	0	0	0	0	0	0	0	32	0	0	0	0	0	0	15	0	0	0
9989d74d098a74794ff16b8ffcbe7de4	13	0	0	0	0	0	0	0	0	212	37	0	779	0	0	149	207	24	0	0	0	0	0	0	0	0	0	0	0	0	0	0	0	0	0	5	0
36c2a6ea002e715e20e3198c6f5def2b	0	0	0	0	0	6	0	107	386	0	0	69	0	0	0	2	0	0	0	0	0	0	0	6	0	0	0	32	0	12	0	0	0	669	25	0	31
076b5c2bc62459ee4a8d89d5ea735e0f	0	151	95	0	0	140	52	158	226	0	0	123	0	0	0	0	0	0	0	0	0	0	0	239	0	0	0	0	0	102	0	0	0	94	0	0	27
e4234ee567a9b3e1ce62c3badc69ef68	0	0	0	0	0	31	19	652	10	0	0	254	0	0	0	0	0	0	0	0	52	0	0	0	0	0	268	0	0	0	0	0	116	0	0	0	0
81f82359e1ff9975fdecb3870bdad7d1	575	0	0	316	118	0	0	0	0	62	66	0	202	0	0	41	0	0	11	0	0	35	0	0	0	0	0	22	0	0	0	0	0	0	0	0	0
54b0344c170131c0cea068382ce3d57c	273	0	0	173	150	0	0	0	0	88	168	0	140	0	0	164	49	71	0	0	0	0	80	0	9	0	0	38	16	0	0	0	0	0	31	7	0
e5acda064f50b25bb99c1146cd957cb6	0	28	17	26	15	63	0	0	109	4	0	24	0	0	0	4	0	0	0	47	46	176	0	384	0	57	36	152	0	131	0	0	0	10	42	0	9
65e74aca67d8615c76ea8712eb07a196	0	128	77	44	19	158	0	0	41	0	0	39	0	0	0	0	0	0	0	0	0	35	0	570	0	0	0	54	0	226	0	0	0	0	16	0	32
f857c8729b7922d09eb2aa6a5202644f	0	0	0	0	0	0	0	0	0	0	0	0	0	121	0	0	0	0	0	3	0	0	0	0	38	48	0	0	0	0	233	900	98	0	0	0	0
abd5f1fa8719656e2a17b7a190d75593	0	0	0	9	0	82	0	0	0	0	0	395	0	0	0	8	0	0	0	0	0	0	0	178	0	0	0	23	0	626	0	0	0	0	0	0	38
4608fae4bbc9964cdd17af8782f2155e	0	0	0	0	0	0	0	0	0	0	0	0	0	0	0	0	0	0	0	0	0	0	1534	0	0	0	0	0	119	0	0	0	0	0	0	0	0
48a6a0e363dfb3823afdb092a0bb834d	0	0	7	0	0	0	25	1078	30	0	0	77	0	0	17	0	0	0	0	0	0	0	0	0	0	0	0	0	0	0	0	0	0	9	0	0	0
d16b55c828ed18211dfea1d66ee857b3	0	32	26	0	0	0	24	0	19	0	0	0	0	74	0	0	0	0	141	237	192	0	0	0	104	159	227	0	0	0	0	61	66	11	0	0	0
cb823adaeda85fb5b0570e57c5707f8e	0	0	0	0	0	0	0	0	4	0	0	0	0	0	0	0	0	0	0	0	0	0	0	0	0	0	0	0	0	3	0	0	0	1260	0	0	40
4a3b62792d37c5af931fb83157505314	0	0	0	0	0	0	58	8	171	2	0	127	0	8	4	17	3	0	0	0	0	0	0	0	10	45	93	144	0	362	5	23	76	37	12	2	43
7857d3187944415a804e443783213d31	134	0	0	0	0	0	0	0	0	0	470	0	31	34	0	0	0	21	182	0	0	0	0	0	421	41	0	0	26	0	30	0	0	0	0	0	0
6d5b61d842196e729b3b11a7f020226f	38	0	0	0	0	0	0	0	0	0	135	0	28	0	0	0	0	19	101	0	0	0	695	0	77	0	0	0	306	0	0	0	0	0	0	69	0
5bc3559c6fc9cc7cf9d03185cf780f59	0	31	17	0	0	5	81	0	203	0	0	26	0	60	0	0	0	0	0	40	84	0	0	9	0	235	237	4	0	18	0	51	77	94	0	0	13
57f316f2b8bb8cd1fcfdfe2c557148f0	161	0	0	0	0	0	0	0	0	26	166	0	0	33	0	0	0	24	247	12	0	0	41	0	447	14	13	31	73	0	30	0	0	0	0	8	0
365b235f6196254da97b7c4719bfc6dc	0	0	0	0	0	185	0	200	0	0	0	885	0	0	0	0	0	0	0	0	0	0	0	0	0	0	0	0	0	0	0	0	0	0	0	0	0
85ea58f1138d6b862c41752c11156c34	0	0	0	0	0	0	25	0	0	5	0	26	0	0	0	0	0	0	190	30	42	22	0	0	552	82	120	120	15	0	18	12	18	0	25	0	0
4fe264b2a58bb2b1fefb568db820e2f6	0	0	0	0	0	0	0	0	0	0	3	6	90	136	202	401	42	56	0	0	0	0	0	0	0	0	0	0	0	0	93	49	136	5	27	8	5
b0d165f78b3ff907a3e727e7f5a85389	0	0	0	0	0	0	0	0	998	0	0	0	0	0	0	0	0	0	0	0	0	0	0	0	0	0	0	0	0	0	0	0	0	116	0	0	0
68bd6b0da33c3b2c9d458099f3f1cdc8	27	170	87	229	414	51	13	17	9	46	0	18	0	10	0	32	21	0	8	0	11	50	0	0	0	0	0	25	3	0	0	0	0	3	12	0	0
31aef05f3198c7631addc8fada9eec89	0	0	0	0	0	0	42	1	0	0	0	18	0	271	378	3	0	0	0	0	0	0	0	0	0	0	12	0	0	0	0	27	389	28	0	0	24
83dd28ab81e55a7a46360480e9f8ab67	0	0	0	0	0	0	0	4	55	0	0	8	0	0	0	0	0	0	0	0	0	0	0	0	0	0	0	0	0	12	0	0	0	963	0	0	153
977f96a8288a9d12c12aa0b1de634f91	0	386	312	0	0	0	116	13	25	0	0	0	0	0	18	0	0	0	0	0	149	0	0	0	0	0	290	0	0	0	0	0	66	0	0	0	0
defcb02ec20f29352cb1b1b267f162a4	0	50	75	69	109	31	47	0	13	27	0	14	0	0	0	21	5	0	0	0	80	338	4	75	0	0	39	75	1	70	0	0	7	0	70	0	0
e1b3384c65cd66ca9efcc2cd292c0739	0	0	0	0	0	86	0	111	0	0	0	966	0	0	0	0	0	0	0	0	0	0	0	0	0	0	0	0	0	0	0	0	0	0	0	0	0
c0c6dea060404ea17972053bc9e98ae7	0	0	0	0	0	0	3	9	8	5	0	10	0	0	0	0	0	0	0	21	0	19	47	0	0	4	0	953	0	7	0	0	0	0	0	0	0
b73f98faae7971641f34649a9e11857a	0	0	0	0	0	0	0	3	421	0	0	109	0	0	0	3	0	0	0	0	0	0	0	0	0	0	0	76	0	462	0	0	0	23	0	0	47
8c57fa8754336850c1b38cbc182c4ffd	0	0	0	0	0	0	0	0	0	0	0	0	0	20	0	912	40	0	0	0	0	0	0	0	84	0	0	0	0	0	132	0	0	0	39	0	0
050b4bac69897377b343771b41c8d813	0	0	0	0	0	889	0	5	0	0	0	136	0	0	0	0	0	0	0	0	0	0	0	98	0	0	0	0	0	55	0	0	0	59	0	0	0
1cbc69a19d2fc83dec808aef8c39b937	0	0	0	3	0	0	79	0	35	14	0	211	0	0	0	4	0	0	0	0	0	0	0	7	0	0	0	32	0	564	0	0	3	14	5	0	168
96d5943942c7edf511b73c474e1e59f5	0	0	0	0	0	0	0	0	0	26	128	0	0	0	0	0	57	759	0	0	0	0	0	0	0	0	0	11	34	0	0	0	0	0	0	132	0
ede0712e6ae7274c3bea357bfb3f7c0d	0	0	0	20	427	0	0	0	0	253	90	0	0	0	0	0	75	0	0	0	0	36	116	0	28	18	0	33	68	0	0	0	0	0	13	0	0
63ffc596781727668a90d6da135a33b4	0	55	94	6	0	202	37	30	2	0	0	26	0	0	31	0	0	0	0	23	150	5	0	136	0	0	24	0	0	39	0	0	94	169	0	0	47
823282098553fe28ad5246d6feb33c43	0	0	0	0	0	0	0	0	0	0	0	0	10	77	65	107	28	22	0	0	0	0	0	0	77	0	0	0	17	0	630	31	38	0	38	41	13
485980694cd5f27b96870678a99c81b6	0	0	0	0	0	0	73	196	27	0	0	53	0	53	0	0	0	0	0	106	34	0	0	0	112	179	67	0	39	57	0	36	59	26	0	0	0
4d5467aeaa75e026c74956f5af397574	0	0	0	0	0	0	52	0	0	0	0	34	157	149	258	350	41	0	0	0	0	0	0	0	18	0	0	0	0	0	58	0	0	0	33	0	0
113d4200ee22134b27106ce11dfb59a0	0	0	29	0	0	0	17	0	0	0	0	0	0	132	0	0	0	0	5	435	122	0	0	0	0	193	121	7	0	0	0	44	18	0	0	0	0
041792056bd7be0d5d925d8a6546e833	0	0	0	82	0	0	0	0	0	0	0	0	0	0	0	0	0	0	0	0	0	91	0	480	0	0	0	98	9	327	0	0	0	0	76	0	0
e1d04a43e4f96d4136707deb17b19b76	0	0	0	0	0	949	0	0	0	0	0	130	0	0	0	0	0	0	0	0	0	0	0	104	0	0	0	0	0	22	0	0	0	0	0	0	0
35b7ef602260bcc275cabeffae58512f	0	0	0	0	0	0	0	0	4	0	0	7	0	0	0	0	0	0	0	0	0	0	0	0	0	0	0	2	0	339	0	0	0	138	0	0	612
03aa1d801aa84ce76d1574a8ab54627b	0	0	0	0	0	0	34	0	52	0	13	0	0	10	0	0	0	0	39	10	2	0	0	0	532	199	58	34	66	0	27	14	5	3	0	3	0
c43c425b27aff58fb1227673f21d9403	0	0	0	0	0	0	0	0	745	0	0	4	0	0	0	0	0	0	0	0	0	0	0	58	0	0	0	0	0	44	0	0	0	138	0	0	12
736d277209f02b8998a6f456189aa476	0	52	29	23	0	35	49	27	232	0	0	39	0	0	0	0	0	0	0	0	74	65	0	79	0	0	60	82	0	83	0	0	25	62	48	0	25
1d32819e59a4ecdeafedfcc5de1dd4aa	0	0	0	0	0	0	0	0	0	0	0	0	25	2	0	768	181	27	0	0	0	0	0	0	0	0	0	0	8	0	9	6	0	0	36	57	0
12c4cf4a9b6a4541ef111f02191bae96	0	0	0	0	0	0	0	272	136	14	10	0	0	0	0	0	6	0	0	7	0	0	0	0	0	0	0	242	63	0	0	0	0	62	221	36	0
72418e9fae6d12cce15b8e2068fbfaf2	0	0	0	0	0	0	49	0	0	0	0	97	0	3	136	0	0	0	0	0	0	0	0	0	0	0	205	0	0	0	0	0	573	33	0	0	0
3b354dc575ff72cae474c8c6917d32de	9	0	0	38	26	0	2	0	0	34	0	0	0	0	0	15	11	0	92	10	6	337	14	0	90	0	0	267	17	0	0	0	0	0	123	0	0
cdec8ba8c1cf8c7d1561d5babd3f07d4	329	35	15	101	20	0	42	0	0	80	0	0	217	66	9	34	14	0	60	15	0	0	0	0	64	9	0	36	0	0	0	0	0	0	0	0	0
577ab2fd63927a467fc472aa93939c74	79	18	30	0	0	0	37	0	0	0	0	0	5	32	4	0	0	0	339	151	140	0	0	0	124	40	66	0	0	0	9	4	15	0	0	0	0
a9a703dd24b21b947b8e12dee2ae72d3	0	196	116	0	0	40	465	0	0	0	0	99	0	15	41	0	0	0	0	0	22	0	0	0	0	0	25	0	0	0	0	0	15	0	0	0	0
105743793c6a5181fd65e13ed4c5d930	0	0	0	0	0	0	0	5	0	0	0	0	0	532	28	0	0	0	0	0	0	0	0	0	0	7	0	0	0	0	0	468	0	74	0	0	13
bf0fc57d701c5060d650485ca2bca7b0	0	0	0	0	0	0	0	0	0	0	0	0	0	0	275	0	0	30	0	0	0	0	0	0	0	0	4	0	0	0	0	11	217	520	0	0	27
c583320a0696f82fccf5d29e293c002c	283	0	0	33	41	0	0	0	0	112	14	0	67	13	0	13	33	0	152	0	0	18	14	0	148	0	0	56	57	0	17	0	0	0	5	9	0
c191261eecdb2363498ade5aaa7c186a	35	51	45	0	0	0	51	0	0	0	0	0	2	25	0	0	0	0	108	286	137	0	0	0	162	62	98	0	0	0	7	9	9	0	0	0	0
e9d4e90ec15206043c8e64ee404083a5	0	0	0	0	0	0	0	0	0	0	0	0	0	121	0	3	0	0	0	336	0	0	0	0	0	403	0	0	0	0	0	111	0	0	10	0	0
1c2d58c7094f1e8dc7c6360c2f200c34	0	3	0	0	0	0	56	0	10	0	0	0	0	0	150	0	0	0	0	0	0	0	0	16	0	0	14	0	0	87	0	0	62	43	0	0	582
f07742b99196a9dd9416e1deba413b7c	3	48	24	28	21	8	36	0	39	5	0	9	0	16	3	5	3	0	19	53	83	125	15	129	9	27	39	129	23	74	5	4	3	6	42	0	4
d38623541bbd742e2a10f63cf142ccb2	0	121	98	0	0	107	304	0	21	0	0	230	0	0	49	0	0	0	0	0	25	0	0	0	0	0	18	0	0	19	0	0	21	0	0	0	0
35cbb315e019e0a8768d4b73862df415	0	0	0	0	0	0	0	25	0	20	5	3	692	0	0	70	247	21	0	0	0	0	0	0	0	0	0	3	0	0	3	0	0	0	10	0	0
233f4984b368c629dce62662fbf10513	0	0	0	0	0	0	19	0	0	0	0	0	853	37	11	0	0	0	0	0	0	0	0	0	53	0	0	0	0	0	35	22	17	44	0	0	9
bae957b9ca156334a740e37e8e72fffa	0	0	0	0	0	0	0	0	0	0	0	0	0	85	92	73	111	0	0	0	0	0	0	0	0	0	0	0	0	0	103	37	29	134	417	0	0
d0c8b1f1b6538f8f60fa98bb9b4093b6	0	48	30	0	0	162	64	17	218	0	0	322	0	8	4	0	0	0	0	0	26	0	0	0	0	0	72	0	0	3	0	0	6	10	0	0	0
a1b5c22937f5d5a044f7d3d1769975c3	9	0	0	0	0	0	0	50	0	175	78	0	362	0	0	136	160	48	0	0	0	0	0	0	0	0	0	0	0	0	0	0	0	0	0	0	0
d5d18352c689ab006bc657b78bfd11e8	396	0	0	0	22	0	0	0	0	41	259	0	70	0	0	0	37	45	54	0	0	0	0	0	0	0	0	0	124	0	0	0	0	0	0	0	0
2ab1db932f63447b1e5381a006e395fa	0	0	0	0	0	0	32	0	32	0	0	0	0	0	0	0	0	0	48	62	0	0	0	0	468	304	0	0	0	0	48	0	0	0	0	0	0
179787ca41a0364caa75647870a9cd3d	0	198	135	0	0	0	0	110	193	0	0	0	0	0	0	0	0	0	58	172	46	0	0	0	22	28	0	0	0	0	0	0	0	55	0	0	0
c22b16cc6108c04f29fea3b6d4c81571	0	0	0	2	1	0	0	0	0	6	24	0	0	0	0	0	0	12	0	9	0	0	997	0	5	10	0	0	55	0	2	11	0	0	12	27	3
d59f1326f132509b2b5eef9d3feae619	0	0	0	0	0	406	0	0	0	0	0	67	0	0	0	0	0	0	0	0	0	0	0	272	0	0	0	0	0	177	0	0	0	0	0	0	87
2a7705179723c601c792f55602636bda	0	0	0	0	0	0	187	13	0	0	0	84	21	131	92	66	2	0	0	0	0	0	0	0	0	18	41	3	0	0	0	47	109	61	10	9	27
96eded74c456c4c60059257137b42ed0	0	0	0	0	0	0	0	0	0	0	0	0	0	0	585	0	0	109	0	0	0	0	0	0	0	0	20	0	0	0	0	0	246	0	0	0	0
989fc9df96dfc6c0fa7311f0b646c28c	0	0	0	0	0	0	0	2	14	0	0	2	0	0	0	0	0	0	0	0	0	0	0	19	0	0	0	0	0	49	0	0	0	210	22	0	636
ae94329b16ef6339688a491e9ba9f80c	0	15	16	61	0	604	0	0	0	0	0	52	0	0	0	0	0	0	0	0	22	76	0	59	0	0	0	11	0	10	0	0	0	50	0	0	20
48c06092285f9ca66c21e734754ef943	0	21	0	0	0	55	90	21	212	0	0	341	0	0	9	0	0	0	0	0	48	0	0	25	0	0	79	0	0	17	0	0	8	12	0	0	0
75a9343bf6b7f243104c288396b0a90b	0	0	0	0	0	0	7	0	0	0	14	0	0	0	116	6	5	17	0	0	0	0	0	0	38	17	16	22	162	9	123	56	142	0	92	43	76
863f2648eb0a9fb8dcca29a002f52c9a	471	144	94	7	53	0	0	0	0	2	0	0	29	9	0	0	0	0	191	0	10	3	0	0	19	0	0	4	0	0	0	0	0	0	7	0	0
45aae5b06129baf3325f68a675e9c8e2	0	0	0	0	0	0	0	0	0	0	0	0	0	63	0	0	0	0	0	0	0	0	0	0	0	38	0	0	0	0	0	803	61	0	0	0	0
02710c91088f817139db417c584c585b	0	0	0	0	10	0	0	0	0	223	137	0	400	0	0	23	105	59	0	0	0	0	0	0	0	0	0	0	0	0	0	0	0	0	0	0	0
40e93375ec77107c90ca0be1da3f6c0b	0	0	0	0	0	43	0	0	0	0	0	866	0	0	0	0	0	0	0	0	0	0	0	0	0	0	0	0	0	0	0	0	0	0	0	0	0
88808e5d2cf19bedfa3667f23c40439f	0	0	0	0	0	302	0	10	187	0	0	144	0	0	0	0	0	0	0	0	0	0	0	179	0	0	0	0	0	74	0	0	0	30	0	0	0
1bfb02bd5f9b6451621514e9a40ad998	0	64	49	0	0	0	27	0	0	0	0	0	0	0	8	0	0	0	471	0	102	0	0	0	130	0	103	0	0	0	0	0	0	0	0	0	0
0fd35b5eb1fa4701fd522ccabe44cffc	0	0	0	0	0	6	17	0	8	0	0	19	0	21	14	23	0	0	0	0	0	0	0	2	4	111	74	13	0	105	30	119	101	17	33	0	217
02db2b3cbc57e205f16ae281980c92dc	0	0	0	0	0	0	28	0	0	0	0	0	0	59	0	0	0	0	23	223	60	0	0	0	13	281	79	0	0	0	0	40	95	0	0	0	0
d0f0bd00accf01d88eb217ea4a7d90e0	0	0	0	0	0	41	0	0	355	0	0	105	0	0	0	0	0	0	0	0	0	0	0	77	0	0	0	0	0	234	0	0	0	35	0	0	20
de5a637c7f84c3e00b45bd5759f1cafa	11	0	0	20	87	0	0	0	0	405	0	0	23	0	0	8	170	0	0	0	0	17	0	0	0	0	0	38	6	0	0	0	0	0	24	0	0
01628a01bc3bed56314f902c0b031542	0	0	0	0	0	0	0	0	0	0	0	0	47	125	94	148	65	0	0	0	0	0	0	0	0	0	0	0	0	0	117	62	28	22	164	0	68
555b33eb3c6ce5539cd445d2eb736bd1	0	0	0	0	0	0	73	0	0	0	118	0	74	0	0	0	0	49	20	0	36	0	0	0	84	0	80	0	322	0	0	0	15	0	0	67	0
b8a30d80e460567357a5449acd5c1d18	221	0	23	0	0	0	24	45	8	0	34	0	3	22	6	0	0	5	113	60	26	13	33	0	113	23	10	11	95	5	8	4	8	4	4	4	0
e4933c9a271621865609336f2b10ff7a	0	25	16	59	29	12	49	0	22	11	0	16	0	0	0	18	12	0	0	0	38	143	0	55	0	0	41	255	0	21	0	0	13	0	60	0	0
4aba8f0281195c72c83c1e8c6db76ddf	0	0	0	0	0	0	0	0	10	0	0	12	0	0	0	5	8	0	0	0	0	0	0	0	0	0	37	24	0	138	0	0	73	195	63	0	347
a8b203643a852b9f41af419c70c6ea01	0	0	0	0	0	114	0	17	342	0	0	127	0	0	0	0	0	0	0	0	0	0	0	74	0	0	0	0	0	119	0	0	0	82	0	0	0
4583fd18d2f1cd6a78f626db363e5d24	0	65	23	20	0	17	77	0	35	0	0	15	0	4	9	0	0	0	0	0	92	30	0	152	0	0	196	35	0	123	0	0	20	0	20	0	10
055b24a8fe7d19c339268f5e3b344a85	0	0	0	10	0	80	0	0	179	0	0	146	0	0	0	0	0	0	0	0	0	10	0	110	0	0	0	40	0	282	0	0	0	0	0	0	16
cc8f106544aa3a06a7f5ae350c8d3d47	0	0	0	0	0	0	0	0	0	0	295	0	0	0	0	0	0	240	0	0	0	0	0	0	0	0	0	0	200	0	0	0	0	0	0	192	0
51018f7c891437d9a7ad2308818630f2	0	0	0	0	0	151	0	2	242	0	0	67	0	0	0	3	0	0	0	0	0	0	0	240	0	0	0	4	0	103	0	0	0	27	0	0	12
645f0c3adaa16a5d2dd1e2f000fba014	0	22	17	0	0	44	75	27	161	0	0	120	0	0	55	0	0	0	0	0	8	0	0	17	0	0	53	30	0	23	0	0	46	125	18	0	42
3cbe7d2a9bc96c37e9afc6c209da867c	67	0	0	8	19	0	0	0	0	276	11	0	293	0	0	20	85	0	0	0	0	0	0	0	0	0	0	53	0	0	0	0	0	0	0	0	0
4cf71e0b5a743a0094d08ddd4c582215	0	0	0	0	0	60	0	0	6	0	0	180	0	0	0	3	0	0	0	0	0	6	0	107	0	0	0	2	0	352	0	0	0	17	6	0	129
1a5c7f61aea9a4f1a19e96a58cc27e8b	0	0	0	0	0	115	0	2	85	0	0	87	0	0	0	0	0	0	0	0	0	0	0	201	0	0	0	8	0	242	0	0	0	38	0	0	95
67f55794e29cb50b6d283301107590a9	0	0	0	0	0	0	45	0	0	39	0	0	0	0	0	0	0	0	0	0	0	0	0	0	134	473	0	43	81	0	0	0	0	0	0	0	0
7eca546c1a7498c1353c17f3d708fc65	0	0	0	0	0	0	0	0	0	0	0	0	33	70	235	35	0	0	0	0	0	0	0	0	0	0	0	0	0	0	77	42	10	62	347	11	13
f698bc60e827ed25fbba1b6bc4745a33	0	0	0	0	0	0	0	0	0	0	0	0	847	0	0	12	9	51	0	0	0	0	0	0	0	0	0	0	0	0	0	0	0	0	0	34	0
6cbe27b7fc5eed8d6daed17ae455f1d6	7	0	0	0	0	0	0	0	0	0	0	0	0	0	0	0	0	0	332	0	0	0	0	0	442	59	0	0	0	0	29	0	0	0	0	0	0
1fd219ca91dfd4435b264ec1ef2629b2	0	0	0	0	0	0	0	0	0	0	0	0	73	54	222	0	0	33	0	0	0	0	0	0	0	0	0	0	0	0	126	28	0	36	303	10	45
398b27b58cd45cd00d44f536a9411b08	0	0	0	0	0	0	0	0	0	0	0	0	0	0	0	0	106	182	0	0	0	0	0	0	21	0	0	0	0	0	141	0	0	312	88	22	0
2cfb7522e9e5547d5df152690a558825	0	0	0	0	0	0	0	326	192	0	0	152	0	0	0	0	0	0	0	0	0	0	0	0	0	0	16	0	0	0	0	0	31	77	0	0	0
eb3d3865f46f615b8bd6e82a5eccbf01	0	68	32	56	0	54	40	2	0	9	0	33	0	36	36	407	13	0	0	0	0	0	0	0	0	0	6	2	0	0	0	0	13	8	6	0	0
9d735ce50fffe462909e388507fa89cd	0	0	0	0	0	0	24	36	90	0	0	0	0	0	94	0	0	0	0	0	0	0	0	0	0	0	99	0	0	0	0	0	243	262	0	0	0
e4304c9496921fcf8a88c1ef30dfd0eb	0	0	4	11	0	6	44	87	14	10	14	0	0	84	8	13	0	0	5	36	23	10	178	0	0	11	40	23	43	0	0	38	108	0	19	0	25
ad0bf88826aba1a9b2612db50a8c91f0	16	15	15	0	0	0	0	0	0	0	0	0	0	8	0	0	0	0	433	128	19	0	2	0	82	9	14	0	0	0	20	8	42	0	0	0	0
b6ca856df589e402d91b8340fb432d17	0	47	26	0	0	28	10	0	28	0	0	0	0	0	2	5	0	0	0	0	447	10	0	69	0	0	108	6	0	9	0	0	25	0	5	0	2
3ef9860c155e8a3a293f8d88e425588c	0	0	0	0	0	0	0	674	52	0	0	2	0	0	0	0	0	0	0	0	0	0	0	0	0	0	0	0	0	0	0	0	0	22	0	0	0
24e0194f049738116da0d57e83a2ac05	0	0	0	0	0	0	0	0	0	0	0	15	0	0	0	6	0	0	0	0	0	0	0	0	0	0	0	0	0	56	0	0	0	171	0	0	543
b2c7f912f0c9c47667ab4ecdc1bff415	21	67	42	36	5	4	71	0	0	5	0	1	5	59	7	3	3	0	5	130	149	2	0	0	3	45	124	4	0	0	8	9	12	0	3	0	0
497c46891c51c921fef8fb232995193f	0	0	0	0	0	5	0	23	389	0	0	27	0	0	0	0	0	0	0	0	0	0	0	9	0	0	0	0	0	55	0	0	0	223	0	0	26
d0d4c2386a6633f2e9d38fe594db55c2	0	0	0	0	0	0	0	0	0	0	0	0	0	0	574	0	0	0	0	0	0	0	0	0	0	0	0	0	0	0	0	0	69	185	0	0	0
99deb3c5ecb022ec05609ebd1112a557	0	0	0	0	0	0	0	76	0	209	94	62	94	0	0	72	112	30	0	0	0	0	0	0	2	0	0	11	0	0	5	0	0	0	0	0	0
d3ebd44885ba01c52b89fd504fab381a	0	0	0	0	0	0	0	0	0	3	0	0	0	0	0	0	18	0	0	0	0	0	0	0	49	0	0	16	0	0	350	17	0	0	411	0	0
46cc8c873f9df000886f7dd97dd4b940	0	0	0	0	0	304	0	103	123	0	0	199	0	0	0	0	0	0	0	0	0	0	0	0	0	0	0	0	0	60	0	0	0	0	0	0	0
420a7e9189ee45140114a4c7dfafcd5e	0	0	0	0	0	0	0	0	0	0	0	0	0	41	33	37	0	0	0	0	0	0	0	0	0	0	0	0	0	0	75	82	26	102	165	25	226
417b7c6a7d3c77780bdf3a98669e5785	0	0	0	0	0	0	0	0	0	0	0	5	0	52	42	0	0	0	0	0	0	0	0	0	76	12	8	0	0	4	362	84	59	13	0	0	88
ee0c705a8c6aa2a774914c6aa842ce2d	275	15	19	0	0	0	0	0	0	0	42	0	12	23	0	0	0	0	309	20	9	0	18	0	68	0	0	0	9	0	9	0	0	0	0	0	0
e56f7a80fd5d0f6b333d8f45c9bb9412	0	0	0	0	0	0	0	0	0	0	67	0	0	6	0	0	0	300	0	0	0	0	0	0	7	0	0	3	95	0	58	0	0	0	46	204	0
ddfd49f939f92958b1ec816741055348	0	0	0	3	0	0	38	80	0	0	5	10	0	5	0	26	0	2	6	0	4	0	34	0	15	3	0	13	407	0	0	7	22	5	14	68	25
70d9067f8151b247cd59344be44d442c	0	0	0	0	0	35	7	4	167	0	0	159	0	0	0	0	0	0	0	0	0	0	0	124	0	0	0	0	0	260	0	0	0	13	0	0	14
603332c6abe9d598f37406b266988207	0	0	0	0	0	14	27	27	119	0	0	207	0	0	31	0	0	0	0	0	0	0	0	4	0	0	0	0	0	99	0	0	16	102	0	0	111
d6b5bf6bc9cc98a90e580221ffe5ed93	0	0	0	0	0	0	0	0	0	0	0	4	2	44	46	65	10	0	0	0	0	0	0	0	6	0	5	2	0	3	71	83	308	10	11	4	73
4d24d5fc53298bc503906c4b0c647cd6	0	0	0	0	0	0	0	6	10	0	0	0	0	0	0	0	0	0	0	0	0	0	0	0	0	0	0	0	0	43	0	0	0	449	0	0	243
f5fca6b036d6dd859242eb7a33b1dd17	0	0	0	0	0	0	0	0	0	0	0	0	0	0	0	0	0	0	0	0	0	0	0	0	0	0	31	0	0	0	0	0	693	0	0	0	0
3ebe761bfb1238c87195d431f41bf976	0	0	4	0	0	12	0	29	0	15	42	9	86	0	0	100	82	25	0	12	0	0	275	0	10	0	0	10	25	0	0	9	14	0	14	16	0
cc81e79abd96e2418fe8351690e63d26	0	83	30	8	0	67	33	12	35	0	0	19	7	3	5	8	8	0	14	6	29	2	0	107	1	0	16	14	0	54	12	0	19	28	57	11	99
f48cbba2fe7a2cba3df1c5bcffc1fa83	0	0	0	0	0	0	0	0	0	0	0	0	0	0	0	0	0	2	0	0	0	9	913	0	0	0	0	0	15	0	0	0	0	0	0	0	0
5221ed6699eda411e4d274256746ad7a	0	0	0	0	0	21	0	9	56	0	0	30	0	0	0	0	0	0	0	0	0	0	0	21	0	0	0	0	0	30	0	0	0	410	0	0	133
5edf532036eebd3ff595117346a421ed	0	0	0	0	0	13	0	547	22	0	0	62	0	0	0	0	0	0	0	0	0	0	0	0	0	0	0	51	0	0	0	0	0	0	0	0	0
b754eda7fb240d3d9d903f03d8e50c92	0	0	0	0	0	0	0	0	34	0	0	0	0	0	20	0	0	0	0	0	0	0	0	0	0	0	29	0	0	0	0	72	235	190	0	0	154
2bbe9ffa11b7f8f8f39949efd572622e	0	7	8	0	0	0	7	0	0	0	0	0	50	0	0	0	0	0	10	239	35	0	0	0	31	35	12	0	0	0	175	83	16	0	0	28	0
ad56100b021ace448cbc96ccecda4f38	0	0	0	0	0	406	0	0	29	0	0	30	0	0	0	0	0	0	0	0	0	0	0	254	0	0	0	0	0	27	0	0	0	9	0	0	0
bd872b094f31d06c830ff1016ec66448	243	0	0	0	0	0	0	0	0	0	12	0	0	0	0	0	0	5	282	0	0	0	165	0	18	0	0	0	33	0	6	0	0	0	0	4	0
35d7cd7aacd132a745b6083a08e6697c	0	0	0	23	0	27	0	386	22	0	0	0	0	0	0	12	0	0	0	0	0	31	6	0	0	0	0	50	25	0	0	0	0	46	48	0	0
376cf916af9475f2c4171d1ea9001f8c	0	10	7	35	12	141	4	0	10	0	0	25	0	0	4	11	0	0	0	4	22	76	0	207	0	0	4	16	0	68	0	0	0	15	23	0	28
d3a5f154a0fe9c117f7ec2abde706117	0	273	169	11	0	0	135	0	0	0	0	0	0	0	0	0	0	0	0	0	91	0	0	0	0	0	54	0	0	0	0	0	21	0	0	0	0
559e69a87f47f4305204154c9a906469	0	0	0	0	0	0	0	0	0	0	506	0	0	0	0	0	0	134	0	0	0	0	0	0	0	0	0	0	123	0	0	0	0	0	0	15	0
6fd13204c542c70a11ce2abdf596385d	0	65	131	0	0	168	98	0	0	0	0	173	0	0	0	0	0	0	0	0	48	0	0	0	0	0	0	0	0	0	0	0	0	0	0	0	0
02b4cbe5c2955ab2f66dc82cdf6dad64	0	0	0	0	0	0	0	8	0	0	35	0	36	0	0	0	0	0	0	0	0	0	630	13	0	0	0	0	57	47	0	0	0	0	0	0	0
ca05005cd9705d4bc34868e6f0d62c36	0	0	0	0	0	16	0	0	0	0	0	20	0	0	0	0	0	0	0	0	0	0	0	182	0	0	0	0	0	82	0	0	0	0	0	0	379
b534fa4e71a260de690378f789158219	0	0	0	16	5	0	0	0	0	9	0	0	0	0	0	16	0	0	0	0	0	162	0	0	0	0	0	376	0	0	0	0	0	0	78	0	0
315ca0a729f126b941ba111a16d4d97a	0	0	0	0	0	0	0	14	0	53	0	20	198	0	0	145	229	35	0	0	0	0	0	0	0	0	0	0	0	0	0	0	0	0	0	0	0
2409d1e0d64fc5430bdc151c9d760508	0	138	66	0	0	14	37	0	0	0	0	11	0	61	10	0	0	0	85	78	11	0	0	0	45	76	40	0	0	0	3	38	14	0	0	0	0
a852689340051fa9b2fe218b2aa9b752	0	3	0	0	0	0	228	0	0	0	0	76	0	0	172	0	0	0	0	0	0	0	0	0	0	5	47	0	0	1	0	0	104	12	0	0	9
4efd665bb1396ec3855158db4eefef12	0	164	111	2	0	182	94	37	0	0	0	87	0	12	5	0	0	0	0	0	0	0	0	0	0	0	0	0	0	3	0	0	0	0	0	0	0
918c40a41c1e1bc6edec35ce35d8e298	0	92	60	0	0	0	0	6	28	0	0	0	0	21	0	0	0	0	0	265	145	0	0	0	0	6	24	0	0	0	0	10	16	0	0	0	0
29e8ae0f8c939e1939fe1a0c2ef72098	0	0	0	0	0	0	0	0	0	0	0	0	0	39	21	60	0	0	0	0	0	0	0	0	0	0	0	61	3	42	65	0	0	22	266	9	106
7c338eeece15edbfcf8ed52c568f6fc2	6	0	0	0	41	0	0	0	0	66	57	0	0	0	0	0	15	0	51	0	0	37	56	0	76	0	0	41	204	0	0	0	0	0	14	9	0
530fd4d5cb5f6b6fcbb3ca7d2593f3d9	0	0	0	0	0	0	6	0	0	0	0	0	0	162	39	0	0	0	0	0	0	0	0	0	0	104	18	0	0	0	0	221	97	0	0	0	0
17a1cbfa07323a10dac095318f2bf1bf	0	0	0	0	0	0	0	514	125	0	0	0	0	0	0	0	0	0	0	0	0	0	0	0	0	0	0	0	0	0	0	0	0	0	0	0	0
04ad143f69446246c872c1254e7b51a5	12	11	0	0	0	0	0	0	0	0	0	0	0	41	0	0	0	0	151	215	35	0	0	0	50	80	28	0	0	0	10	12	4	0	0	0	0
38379288db02e084c195974a32fd0290	0	0	0	0	0	0	0	0	0	0	0	0	0	17	0	476	19	4	0	0	0	0	0	0	0	0	0	0	16	0	68	0	0	0	66	11	0
25fc942d1ebfbc0a9c4b028771512782	0	0	0	0	0	80	0	255	0	0	0	109	0	0	0	0	0	0	0	0	0	0	0	52	0	0	0	0	0	121	0	0	0	0	0	0	16
138c0d948474e8263de2f4323cff8493	0	0	0	0	0	0	76	0	0	0	0	5	0	0	39	0	0	0	0	0	0	0	0	0	0	74	244	9	0	30	0	19	137	29	9	0	13
1ccfb48db074896707c1b037b4473024	0	0	0	0	0	0	0	0	0	0	0	0	0	19	0	0	0	0	0	0	0	0	0	0	0	0	0	0	0	0	8	115	40	391	0	0	47
7ce4ff7ee3b0072187ab1e402dd58dd7	0	0	0	0	0	0	0	0	0	0	0	6	0	0	80	73	9	0	0	0	0	0	0	0	0	0	0	3	0	23	0	0	7	38	169	0	235
a06d6bcb9c85f983dd05bf178427ca47	0	0	0	0	0	0	0	0	0	0	0	0	0	0	0	0	0	0	0	0	0	0	0	430	0	0	0	0	0	218	0	0	0	0	0	0	0
687d47fb567c0c76eff612ce20a38292	0	0	0	304	17	0	0	0	0	48	0	0	0	0	0	196	28	0	0	0	0	0	0	0	0	0	0	11	0	0	0	0	0	0	0	0	0
a76f7fe1962358826045ffcc8a212913	0	2	0	0	0	0	216	0	27	1	3	4	0	55	12	50	3	0	0	0	23	0	0	0	12	39	76	17	0	30	0	9	21	4	5	0	0
c7d6b7b658800a7f482868ffa92f7088	0	0	0	0	0	0	0	41	6	0	0	454	0	0	0	0	0	0	0	0	0	0	0	0	0	0	0	0	0	12	0	0	0	55	0	0	12
42ec17613593700da6bf609520fe7ac1	0	32	22	5	5	48	9	0	31	0	0	16	0	8	0	1	0	0	0	43	128	20	0	150	0	2	37	17	0	45	0	0	0	0	6	0	4
fcd4f1369a7e61e6dfda99e1710ccc16	55	89	51	0	0	0	0	0	0	0	0	0	0	0	0	0	0	0	206	79	95	0	0	0	37	0	0	0	0	0	0	0	0	0	0	0	0
af02c468dd96bd4a6f2ae7e1eb86b513	0	10	5	0	0	0	31	24	164	0	0	0	0	5	40	4	0	0	0	0	0	0	0	0	0	2	46	0	4	5	0	5	63	188	10	8	14
0000f9a9a96f81bcfc9ab4393bf33e0e	0	0	0	0	0	0	0	0	43	0	0	10	0	0	0	0	0	0	0	0	0	0	0	0	0	0	0	0	0	63	0	0	0	215	0	0	262
df4682a6b0c68ef68256003542821182	0	15	8	0	0	17	59	8	289	0	0	89	0	0	0	0	0	0	0	0	23	0	0	0	0	0	39	0	0	18	0	0	0	25	0	0	0
0fe7be7395d72764a176cf53572b02f6	0	0	0	0	0	0	0	0	0	17	0	0	0	0	0	14	10	0	0	0	0	37	0	0	29	0	0	307	17	0	11	0	0	0	137	1	0
dfe60d46ab0721cb2b60364550218acc	0	0	0	0	0	0	0	0	0	0	0	9	0	0	0	0	0	0	0	0	0	0	0	135	0	0	0	0	0	133	0	0	0	0	0	0	332
46c8bb06222f0a9308a2ba7216ccb178	0	0	0	0	0	0	0	0	0	0	0	0	0	411	0	0	0	0	0	0	0	0	0	0	0	0	0	0	0	0	0	93	0	71	0	0	36
866f5f576152015514b069cd43b625c9	0	159	103	0	0	51	53	0	0	0	0	48	0	0	0	0	0	0	0	0	73	0	0	50	0	0	0	27	0	34	0	0	0	0	0	0	26
7a6d4a1bfc7606e2b28d1aec9abe8368	0	0	0	0	0	0	0	85	0	69	23	29	123	0	0	76	151	39	0	0	0	0	0	0	0	0	0	0	0	0	0	0	8	0	6	0	0
e2b4e924497c34cb223fe1863e57be8e	0	0	0	0	0	0	0	0	0	0	0	0	0	51	11	10	0	0	0	0	0	0	0	0	0	46	0	10	0	0	22	267	92	49	26	1	17
4fc10b70fc0abd861e951005e0ac5ca6	27	0	0	0	32	0	0	0	0	252	131	0	0	0	0	0	90	11	0	0	0	0	0	0	0	0	0	0	0	0	0	0	0	0	0	0	0
25c9e4ad835cf436ecddb51c9c2b8e5e	0	0	0	0	0	92	0	0	123	0	0	143	0	0	0	0	0	0	0	0	0	0	0	114	0	0	0	0	0	104	0	0	0	12	0	0	8
f7a84781731b337f487385cb8f0c493f	0	40	32	0	0	130	57	165	62	0	0	90	0	0	0	0	0	0	0	0	0	0	0	0	0	0	0	0	0	0	0	0	0	7	0	0	0
5ee181e7af48fbffd85476b1eefd0472	0	0	0	0	0	0	35	30	0	0	0	0	13	46	13	0	0	0	5	0	0	0	19	0	67	21	25	33	65	0	47	22	25	0	0	99	17
0b387280d4a0f90a22a2585e3b9f8968	0	0	0	0	0	0	0	0	0	0	0	0	49	0	0	0	0	32	0	0	0	0	0	0	0	0	0	0	0	0	507	11	0	0	0	31	0
6b0a669538a7198446e95dd5870ddb2b	41	0	0	66	0	460	0	0	0	0	0	47	0	0	0	0	0	0	0	0	0	0	0	0	0	0	0	0	0	0	0	0	0	0	0	0	0
ef95dd2a965f9e22ba20f5b246da54fc	0	0	0	0	0	0	0	0	18	0	0	0	0	0	0	0	0	0	0	0	0	0	0	0	0	0	0	0	0	69	0	0	0	232	0	0	252
eb2097f43e052fc7e204788d76fb8dfe	0	23	0	0	0	23	70	7	212	0	0	51	0	0	0	0	0	0	0	0	0	0	0	26	0	0	0	0	0	48	0	0	0	58	0	0	18
bd700e6d4a30b45970fd201cc49af0fa	0	0	0	0	150	0	0	0	0	238	77	0	0	0	0	0	62	0	0	0	0	0	0	0	0	0	0	0	0	0	0	0	0	0	0	0	0
bf53b3748da87faae7eb8f2f04485895	0	0	0	0	0	0	0	23	86	0	0	0	0	0	3	0	0	0	0	0	0	0	0	0	0	0	0	0	0	17	0	0	12	266	0	0	117
9d18753af1ebe86aedaf2861a020392c	321	0	0	0	0	0	0	0	0	0	0	0	108	0	0	0	0	0	96	0	0	0	0	0	103	0	0	0	0	0	0	0	0	0	0	0	0
3201e2c4eae2059a3fb97de495eb1d0c	0	25	17	0	0	9	18	0	0	0	0	0	0	15	37	0	0	0	0	8	66	0	0	0	0	7	55	0	0	0	0	25	276	0	0	0	0
63e7e18b4fc818c0f7dda4d1796cdf0e	0	0	0	0	0	0	0	0	37	0	0	0	0	0	0	0	0	0	0	0	0	0	0	0	0	0	0	0	0	81	0	0	0	316	0	0	139
667e25b035fbff281e295f0982716e35	0	0	0	0	0	0	0	0	0	0	0	0	0	24	0	58	27	14	0	0	0	0	0	0	0	0	0	0	0	0	77	60	0	13	363	10	0
c6c3ab4e828fb40d6e05967b7aac9338	0	0	0	0	0	0	0	19	0	23	0	10	146	0	0	117	198	53	0	0	0	0	0	0	0	0	0	0	0	0	8	0	0	0	13	0	0
6ebf245c087693158dd26bfd5b0db63e	0	0	0	0	0	0	0	0	0	22	291	0	120	0	0	0	0	145	0	0	0	0	0	0	0	0	0	0	42	0	0	0	0	0	0	5	0
24eaee788f900919591ba4f9d961fb3f	0	0	0	141	20	0	0	0	0	7	0	0	0	0	0	35	0	0	0	0	0	192	0	0	0	0	0	129	0	0	0	0	0	0	54	0	0
64a3a6da4b096b8530ecf76341f81489	36	0	0	0	0	0	0	0	0	33	42	0	40	0	0	0	24	0	0	0	0	0	0	0	121	0	0	29	43	0	210	0	0	0	0	0	0
146b8a841335c8265ba72cc063f1e0da	0	0	0	0	0	0	0	0	0	61	178	0	54	0	0	0	36	89	0	0	0	0	0	0	0	0	0	21	59	0	0	0	0	0	12	67	0
e335f74033bc634af43ee6baa84fa247	0	0	0	0	0	0	0	27	0	10	3	0	233	0	8	86	93	51	0	0	0	0	0	0	0	0	0	0	29	0	18	3	2	0	5	17	0
fcbb7ed864dd8a80f920c48446b4d70c	0	0	0	0	0	0	0	3	449	0	0	3	0	0	0	0	0	0	0	0	0	0	0	2	0	0	0	0	0	22	0	0	0	46	0	0	7
e6daf0e0bd9a88a1597bb83668d0646a	0	0	0	0	0	0	26	454	0	0	0	0	0	33	0	0	0	0	0	0	0	0	0	0	0	0	0	0	0	0	0	0	0	0	0	0	0
648f83620440f4d600a6ba30df0eabd0	0	0	0	0	0	10	0	47	178	0	0	36	0	0	13	0	0	0	0	0	0	0	0	13	0	0	0	0	0	17	0	0	5	183	0	0	24
47c305878bfc73bfeda34b2ae1a82ee1	0	0	0	0	0	0	0	46	0	112	61	34	118	0	0	53	70	35	0	0	0	0	0	0	0	0	0	9	0	0	0	0	0	0	2	0	0
a29ed88a06cf623b8807189e81064e89	0	200	133	0	0	0	4	0	0	0	0	0	0	0	0	0	0	0	0	60	74	0	0	11	0	0	111	0	0	0	0	3	33	0	0	0	0
0654246c32d07a53b0b2d01aebf09e91	0	1	0	0	0	0	34	0	0	0	0	0	0	29	0	0	0	0	23	2	3	0	0	0	290	69	53	0	0	0	44	11	16	0	0	0	0
f54f00dbfdf2778484c3f5a71fcad425	0	0	0	0	0	323	0	0	0	0	0	201	0	0	0	0	0	0	0	0	0	0	0	26	0	0	0	0	0	0	0	0	0	0	0	0	0
21c2a8f6b8f74dfc00240807a65daeb8	0	0	0	0	0	28	0	9	272	0	0	39	0	0	0	0	0	0	0	0	0	0	0	69	0	0	0	0	0	61	0	0	0	47	0	0	7
e490c524c842f6d6b4bbb5e395d33b0c	129	0	0	0	0	0	0	0	0	0	0	0	6	0	0	0	0	0	336	0	0	0	0	0	60	0	0	0	0	0	28	0	0	0	0	0	0
fb67a8ba5e5ce4f908cc97067fc9ca75	15	28	19	0	0	0	61	0	0	0	0	0	0	83	0	0	0	0	62	109	14	0	0	0	26	56	27	0	0	0	0	0	29	0	0	0	0
81f209c013aee5bbd465a3daa7870d9d	0	0	0	0	0	0	3	0	0	0	0	0	0	60	0	0	0	0	0	0	0	0	0	0	0	36	0	0	0	0	0	272	151	0	0	0	0
59777186ad2e0947e97615b5d6225136	0	0	0	0	0	0	0	23	0	37	0	0	121	0	0	95	223	41	0	0	0	0	0	0	0	0	0	3	0	0	0	0	0	0	0	6	0
948384c9edcccccc299708fe5a8adde0	0	0	0	61	13	115	0	0	0	0	0	29	0	0	0	0	0	0	0	0	0	75	0	127	0	0	0	15	0	67	0	0	0	0	24	0	14
c8487b182705eaad35c8578b81969d20	0	0	0	0	14	0	0	0	0	214	126	0	0	0	0	0	52	25	0	0	0	0	0	0	0	0	0	0	53	0	0	0	0	0	0	22	0
fbaa9d2f8b550455261adde20eefc8aa	0	0	0	0	0	0	59	144	29	0	0	25	0	24	0	0	0	0	0	104	31	0	0	0	0	48	0	0	0	0	0	0	42	0	0	0	0
258939326f939b2f517b8f6c0f40b786	0	0	0	0	0	0	0	0	0	0	0	0	0	0	0	0	0	0	92	279	31	0	0	0	50	46	0	0	0	0	0	0	0	0	0	0	0
29279cf5fedb344b6a00a63947682318	0	0	0	0	0	0	57	9	19	0	37	0	81	34	55	15	5	120	0	0	0	0	0	0	0	0	0	18	0	0	0	0	38	19	0	11	9
263e41ea2c25dc87bd2ff5910cf30d40	0	0	0	0	2	2	0	25	0	46	19	0	95	0	0	98	152	59	0	0	0	0	0	0	0	0	0	0	0	0	0	0	0	0	0	0	0
a8a44aac585e07069e64020029cf62e2	0	0	0	0	0	113	0	97	0	0	0	295	0	0	0	0	0	0	0	0	0	0	0	0	0	0	0	0	0	0	0	0	0	0	0	0	0
73932889ec46fc1a7af4f233dc34deb3	0	0	0	0	0	24	0	0	113	0	0	20	0	0	0	15	0	0	0	0	0	0	0	112	0	0	0	40	0	164	0	0	0	0	15	0	0
1fb9e017d2e191d46804b5f10b9a03a8	0	0	0	0	0	0	0	0	37	0	0	46	0	0	0	6	0	0	0	0	0	0	0	41	0	0	0	30	0	330	0	0	0	0	0	0	11
a5a25408cd00efcf43755c5121e4d427	0	95	67	7	0	87	88	10	41	0	0	57	0	0	6	4	0	0	0	0	36	0	0	8	0	0	30	0	0	5	0	0	0	5	0	0	0
849eaf1839ecd741e5dbd1e62115f00e	0	0	0	0	0	0	0	0	0	0	0	0	44	67	63	74	15	0	0	0	0	0	0	0	0	0	0	0	0	0	52	0	0	23	84	7	77
1cbbefaeac3433df2df21665ea8950c8	0	0	0	0	0	0	0	0	0	0	0	0	0	39	0	0	0	0	0	47	25	0	0	0	0	328	33	0	0	0	0	34	0	0	0	0	0
ad3c5d379d4c6383c8dfb01a0496f4a6	55	0	0	0	0	0	0	0	0	0	0	0	0	0	0	0	0	0	293	0	0	0	0	0	143	0	0	0	0	0	25	0	0	0	0	0	0
107273e73071282e4d0f4a0b46548da5	0	0	0	0	0	0	0	98	0	62	32	24	69	0	0	111	99	19	0	0	0	0	0	0	0	0	0	5	0	0	0	0	0	0	0	0	0
3ada239bfa1182a23017e3b1c581cac4	0	0	0	0	0	63	0	374	0	0	0	52	0	0	0	0	0	0	0	0	0	0	0	0	0	0	0	0	0	0	0	0	0	0	0	0	0
86ebb4f753508e57abd1f33fa999a7d4	0	0	0	0	0	0	0	0	0	0	0	0	0	26	0	0	0	0	0	10	0	0	0	0	0	255	0	0	0	0	0	186	24	0	0	0	0
0eccd16d3a89b0eea25373a1ba1918cc	0	0	0	0	0	0	0	3	0	0	0	0	0	0	0	0	0	0	0	0	0	0	0	0	0	0	0	0	0	0	0	0	0	430	0	0	62
76c75b6950ce069329a6c41d2c7527ed	0	0	0	0	0	109	3	16	45	0	0	73	0	0	0	0	0	0	0	0	4	0	0	54	0	0	0	0	0	63	0	0	0	120	0	0	32
6c30986e453746a52ce8c9251ba4d673	0	17	15	0	0	0	6	0	1	0	0	0	0	0	9	0	0	0	89	136	95	0	0	0	7	34	23	0	0	0	15	31	41	0	0	0	0
acdc4f302ddfcdb282f60e732b1e2737	0	0	0	0	0	0	0	0	0	0	18	0	49	0	0	0	0	210	0	0	0	0	0	0	0	0	0	0	15	0	35	0	0	0	0	187	0
7165208b0fa231835287f1978e2f935a	0	0	0	0	0	0	0	0	0	0	0	0	0	76	55	31	0	0	0	0	0	0	0	0	0	0	0	0	0	0	96	27	16	0	160	0	73
74968ebe072e538fb82e979d8986ad5b	0	0	0	0	0	0	0	0	0	0	0	0	114	62	64	30	13	25	0	0	0	0	0	0	0	0	0	2	0	2	76	24	21	9	28	10	39
462781365f09888ed4cbf882097e0fe3	0	78	56	53	21	0	31	0	0	0	0	0	0	0	0	0	0	0	0	0	73	47	0	70	0	0	0	65	0	23	0	0	0	0	0	0	0
d82dd8313201cbb366b9f84de52bbcad	0	0	0	0	0	0	0	0	0	0	0	0	0	0	0	0	0	0	0	0	0	0	0	0	0	0	0	0	0	0	0	0	0	429	0	0	52
ea1d57a26b4ec6ed98f360480acf35d2	0	272	180	3	0	0	42	4	0	0	0	0	0	18	2	0	0	0	0	0	18	0	0	0	0	0	6	0	0	0	0	0	0	0	0	0	0
140538dc155f7be139e4e586b46c591e	0	0	0	93	10	0	0	0	0	4	0	0	0	0	0	29	3	0	0	0	0	220	0	0	0	0	0	96	0	0	0	0	0	0	44	0	0
26c0e515ddf5961a6e4d0a01b3aaba93	178	0	0	0	0	0	0	0	0	0	0	0	353	0	0	0	0	0	9	0	0	0	0	0	0	0	0	0	0	0	0	0	0	0	0	0	0
a385f7c2e257ca4e1eef7625cf661876	0	0	0	0	15	0	0	0	0	33	0	0	0	314	11	6	15	0	0	18	0	11	0	0	0	13	0	17	3	0	0	18	6	0	11	0	0
7ef10b0dc3819a264b86ee582d841010	0	0	0	95	9	12	0	0	8	1	0	5	0	0	0	12	0	0	0	0	0	37	0	207	0	0	0	38	0	51	0	0	0	0	11	0	2
baf29e0f8f0d5be8147e4f2210643c56	0	0	0	82	5	0	0	0	0	0	0	0	0	0	0	12	0	0	0	0	0	280	0	0	0	0	0	71	0	0	0	0	4	0	35	0	0
dbf6d7757be706cf55237aa9474e6fe2	0	0	0	0	0	0	0	0	0	0	0	0	151	0	0	0	0	0	0	0	0	0	0	0	64	20	0	0	0	0	241	64	0	0	0	0	0
1c6a5d5de877add7dcf61f82e4535495	0	6	9	159	0	70	18	0	0	0	0	141	0	24	0	40	0	0	0	0	2	0	0	0	0	0	0	0	0	0	0	0	0	0	0	0	0
080be5f7eb6b81390036b218ab49dd5b	0	84	41	0	0	0	0	0	0	0	0	0	0	26	0	0	0	0	0	98	182	0	0	0	0	0	54	0	0	0	0	0	15	0	0	0	0
1dc845204ed8a3db5c8fa893e2e529d4	0	0	0	0	0	0	0	0	0	0	0	0	0	0	0	0	0	0	0	0	0	0	0	0	0	68	0	0	0	0	0	315	86	0	0	0	0
f8d700d32d12c2c5f27ba3e55128bab6	0	18	0	0	0	0	52	0	65	0	0	0	0	26	0	0	0	0	0	0	53	0	0	0	21	50	136	31	0	49	0	0	0	0	0	0	0
322ae6fc577f74157d36c30d185ff1c1	0	0	0	0	0	0	30	1	62	0	0	14	0	6	8	0	0	0	5	10	9	1	0	7	38	65	114	4	0	30	8	25	23	21	2	0	13
bc480af024be641e79b2536924725672	0	0	0	0	0	0	0	8	0	0	0	0	0	0	0	0	0	0	0	0	0	0	0	0	0	0	0	0	0	341	0	0	0	0	0	0	133
6d44145ac74fc30f6713c8ab71a27c96	0	0	0	0	0	0	3	182	41	0	0	0	0	0	0	0	0	0	0	10	0	9	85	0	0	0	0	119	0	0	0	0	0	0	10	0	0
2531ff8efb8332550a52cc50cb6bf3d8	0	0	0	0	0	0	4	0	0	0	0	0	0	46	6	0	0	0	0	0	0	0	0	0	0	23	15	0	0	0	0	220	155	0	0	0	0
14cbfbff578d66019bd47d58c798b4c3	0	0	0	0	0	0	0	8	2	0	0	0	93	44	29	21	13	9	0	0	0	0	0	0	0	0	0	2	0	0	112	0	17	40	31	22	24
df5933f626a57c7289d4fc641d1a87d2	0	0	0	0	0	0	0	0	0	0	0	0	0	0	0	0	0	17	0	0	0	0	0	0	0	0	0	0	0	0	0	24	67	0	0	281	79
6c6ffa8f21150c46fa47c3aaf914b3fb	0	0	0	0	0	0	0	0	0	0	276	0	0	0	0	0	0	177	0	0	0	0	0	0	0	0	0	0	43	0	0	0	0	0	0	0	0
2c1a102178d3fef97563e0063582a824	249	0	0	0	0	0	0	60	0	0	0	0	179	0	0	0	0	0	0	0	0	0	0	0	0	0	0	0	0	0	0	0	0	0	0	0	0
21703465b5552a42dbb5a6bb337029e5	0	0	0	0	0	0	39	0	0	0	0	0	0	22	24	0	0	0	0	6	3	0	0	0	0	112	170	0	0	0	5	44	89	0	0	0	0
9e1c0c7e8f5d5f8c7c8ef36644ded0fc	0	72	46	0	0	0	129	0	6	0	0	0	0	0	0	0	0	0	0	0	10	0	46	7	0	0	0	34	52	0	0	0	0	0	62	5	0
c50155789c41f55fc7631571bfc4a5ca	0	0	0	3	0	11	0	10	130	0	0	47	0	0	0	0	0	0	0	0	0	0	0	20	0	0	0	37	0	149	0	0	0	13	7	0	13
cf31b9c025cdb7cc4ab999fe796bf791	0	0	0	0	0	0	0	0	0	3	0	0	0	0	0	0	15	0	0	0	0	0	0	0	133	0	0	152	0	0	74	7	7	0	64	6	0
c0e3bdafd1f292da8af9b9e90d9dbef6	0	0	0	0	0	153	0	18	104	0	0	161	0	0	0	0	0	0	0	0	0	0	0	0	0	0	0	0	0	0	0	0	0	0	0	0	0
4375a3d816fcc464ee0b3db05ed38ceb	0	0	0	0	0	0	0	0	0	0	0	0	0	61	137	33	0	0	0	0	0	0	0	0	0	0	0	0	0	0	0	14	0	0	226	0	21
b70dcb2ac28eb32eaf0100c31bafb4ce	0	0	0	0	0	0	0	0	0	0	0	0	0	0	0	0	0	4	0	0	0	0	0	0	21	0	0	0	0	0	450	0	0	0	4	0	0
0ff7f913519cb70b8045548dae4a14f7	0	63	32	0	0	53	49	0	33	0	0	24	0	0	0	0	0	0	0	0	112	0	0	28	0	0	53	0	0	13	0	0	12	0	0	0	2
d6ac8a762b355708573e65d6e39b3cb8	0	0	0	0	0	0	0	0	0	0	0	0	0	16	0	0	0	17	0	0	0	0	0	0	0	4	0	0	24	0	0	54	27	125	0	89	84
438054dc355bc2b1316f229e025e320b	0	0	0	0	0	0	0	0	0	0	0	0	0	0	0	38	25	0	0	0	0	0	0	0	14	0	0	0	0	0	87	17	19	0	249	0	46
6b2c81a6e62cc33245bc25402d0b2373	0	0	0	0	0	0	0	0	0	0	0	0	77	24	55	54	26	9	0	0	0	0	0	0	0	0	0	0	0	0	45	13	15	0	65	17	69
7839b3b876c8c380f77d054b9570b26e	0	8	5	0	0	16	135	0	8	0	0	218	0	2	14	0	0	0	0	0	5	0	0	2	0	0	8	0	0	1	0	0	2	0	0	0	0
eec89a2c0c83eba7f3d5e609dee726eb	0	0	0	262	63	23	0	0	0	29	0	18	0	0	0	48	0	0	0	0	0	0	0	0	0	0	0	0	0	0	0	0	0	0	0	0	0
b5246b85e395dd84b1d3949a8cb5cd70	0	0	0	0	0	37	0	0	0	0	0	86	0	0	0	0	0	0	0	0	0	0	0	106	0	0	0	13	0	175	0	0	0	0	4	0	11
1f7981f70c8dc863b019eed6d6e28011	0	0	0	0	0	47	0	21	228	0	0	41	0	0	0	0	0	0	0	0	0	0	0	0	0	0	0	0	0	0	0	0	0	92	0	0	0
a0a019da630d51e893045f40d620e195	0	0	0	0	0	0	0	0	0	0	0	0	0	0	0	0	0	0	0	0	0	0	0	0	0	0	0	0	0	1	0	0	0	321	0	0	127
24efae07436e85431843f8b57c7267d7	0	0	0	0	0	0	0	0	0	0	55	0	0	0	0	0	0	250	0	0	0	0	0	0	0	0	0	0	35	0	0	0	0	0	0	94	0
e8260b1c0d85771b2cd89c293b7bddd0	0	0	0	0	0	159	0	0	97	0	0	55	0	0	0	0	0	0	0	0	0	0	0	75	0	0	0	0	0	40	0	0	0	34	0	0	2
75988afe3ca9126f78db546353425b4c	0	8	4	42	4	0	8	0	0	6	0	0	0	12	17	66	18	0	0	9	1	0	0	0	0	5	15	59	0	0	3	24	85	0	52	0	0
c8882f57f86897965c2f1023930d2d85	3	0	0	0	0	0	0	0	0	0	4	0	443	0	0	0	14	16	0	0	0	0	0	0	0	0	0	3	0	0	0	0	0	0	9	0	0
744e2cbe50f84fea745a77c3f0fcf15f	0	0	0	0	0	0	0	3	0	0	0	0	0	3	401	0	0	0	0	0	0	0	0	0	0	0	0	0	0	0	0	0	25	6	0	0	0
c5eb1e31adc2f2101ccd24b6a3d3a7ee	0	0	0	0	0	0	0	0	0	0	0	0	0	49	55	35	37	0	0	0	0	0	0	0	0	0	0	15	2	0	66	0	27	33	57	19	50
8dea647e4faa00fccd7da5f8511c10ac	0	0	0	0	0	0	0	0	0	0	0	0	0	0	0	0	0	0	0	0	0	0	0	0	0	0	0	0	0	0	0	0	0	226	0	0	213
62b0bf21cce919c492e653ba630b9ea5	0	0	0	0	0	0	0	0	0	0	0	0	0	0	0	0	0	0	0	0	0	11	259	0	0	0	0	0	21	148	0	0	0	0	0	0	43
6158b1c3d46520276957e059c88a7a8f	0	0	0	0	0	0	0	0	0	0	0	0	0	0	0	72	58	280	0	0	0	0	0	0	0	0	0	0	0	0	10	0	0	0	0	0	0
9ee56880c2c89e3695de764dd3d2a3b2	0	0	25	0	0	0	11	0	224	0	0	121	0	0	0	0	0	0	0	0	0	0	0	0	0	0	0	0	0	0	0	0	0	21	0	0	0
0c97c66ff6571f337194306380452756	0	51	18	0	0	46	45	0	35	0	0	25	0	0	0	0	0	0	0	0	29	0	0	60	0	0	37	0	0	82	0	0	0	18	0	0	0
f3062b9ce026437862633dccc178496d	0	18	17	0	0	0	102	0	154	0	0	0	0	0	0	0	0	0	0	0	9	0	0	0	0	0	41	0	0	50	0	0	0	25	0	0	0
a3cfc1a0dc1746ef6f4a48ca4efdc49f	0	0	0	0	0	211	0	0	0	0	0	35	0	0	0	0	0	0	0	0	0	0	0	125	0	0	0	0	0	30	0	0	0	12	0	0	32
14a0e05106135e35f3516fe52964651f	0	0	0	0	0	0	0	47	0	59	0	0	173	0	0	76	55	0	0	0	0	0	0	0	0	0	0	0	0	0	0	0	0	0	0	0	0
a1eb8064e2e6052dc454a4ceed18a50d	229	0	0	30	69	0	0	0	0	17	25	0	17	0	0	0	0	0	42	0	0	0	11	0	0	0	0	0	0	0	0	0	0	0	0	0	0
1fccad42292c43a398db4937adb553df	0	0	0	0	0	0	0	0	0	0	9	0	0	69	89	35	0	0	0	0	0	0	0	0	0	9	10	0	0	0	45	43	104	0	0	0	0
ae8cba09fde077c9c09dd4b84c334a7c	0	0	0	0	0	0	0	0	0	0	0	0	68	38	33	77	52	40	0	0	0	0	0	0	0	0	0	0	0	0	37	0	0	0	65	0	34
e2055a8a1dc431d491a1170faf4780fa	0	0	0	0	0	0	0	0	0	0	0	0	0	38	0	0	0	0	0	0	0	0	246	0	0	0	0	0	134	0	0	0	0	0	0	41	0
dc186c356120425c8b044a49772944c6	0	0	0	215	9	0	0	0	0	27	0	0	0	0	0	96	9	0	0	0	0	7	0	0	0	0	0	10	0	0	0	0	0	0	12	0	0
1987ede5c0b5a90d5a70e6303cac2936	0	88	47	0	2	0	13	0	0	0	0	7	0	22	2	0	0	0	6	48	126	9	0	15	0	7	36	0	0	0	0	0	5	0	0	0	0
bfdd26099ddd9ab4016ddb0dcbf0cc92	159	0	0	27	183	0	0	0	0	64	0	0	0	0	0	0	0	0	0	0	0	0	0	0	0	0	0	0	0	0	0	0	0	0	0	0	0
9b9aba8aa4621f4d1014a8292a87bedb	0	0	0	0	0	0	0	0	146	0	0	0	0	0	0	0	0	0	0	0	24	0	0	0	0	12	92	0	0	0	0	9	88	55	0	0	0
70e5c036d3cc18ee18cd3fb31ed820cd	0	0	0	0	0	0	0	0	0	0	0	0	34	68	42	59	49	0	0	0	0	0	0	0	0	0	0	0	0	0	47	16	17	0	37	13	47
04dac024668da9c0dd4d9099b6f879ff	0	0	0	0	0	0	16	0	0	0	0	0	0	17	0	0	0	0	0	39	0	0	0	0	4	248	24	0	0	0	0	26	0	0	0	0	0
939bc9462e0842a9c6e7c7b1462fe546	53	0	0	0	0	0	19	0	0	0	0	0	0	60	0	0	0	0	0	41	67	0	0	0	0	19	93	12	0	0	0	0	32	0	10	0	0
868e0165fe32a8925b7f20afa5e1dbfc	0	0	0	0	0	0	0	23	0	42	0	0	105	0	0	31	58	25	0	0	0	0	136	0	0	0	0	0	0	0	0	0	0	0	0	0	0
d88c1b4a0db578b43dc2d789dbcd36e8	0	0	0	0	0	0	0	0	0	0	0	0	0	65	55	76	32	0	0	0	0	0	0	0	0	0	0	0	0	0	67	0	19	0	86	0	29
abfdb604dcd4f92bb9e73565af8642bd	0	0	0	0	0	36	0	5	0	0	0	215	0	0	0	0	0	0	0	0	0	0	0	0	0	0	0	0	0	0	0	0	0	19	0	0	109
4eeeb5d1916dbed8a82c5bf3cf35c4ab	0	0	0	0	0	0	0	0	0	0	0	0	30	37	31	60	23	9	0	0	0	0	0	0	0	0	0	8	0	15	37	12	5	8	51	11	45
3eb3a086cc1df33556093b052157b54a	0	0	0	0	0	12	0	0	0	0	0	44	0	0	0	0	0	0	0	0	0	0	0	58	0	0	0	0	0	234	0	0	0	0	0	0	51
c4aa8c393514cdb149032e5183fe484b	0	0	0	0	0	0	0	0	0	0	79	0	30	0	0	0	0	85	0	0	0	0	0	0	0	0	0	0	0	0	13	11	134	0	0	20	0
6c7a2fd2d769877d69a6e21db3de9486	0	0	0	0	0	0	0	0	82	0	0	0	0	0	0	0	0	0	0	0	0	0	0	0	0	0	0	0	0	14	0	0	0	237	0	0	37
b8627b47a5855dda2aa3858f3cc73410	0	0	0	0	0	0	0	0	0	0	0	0	0	32	0	0	0	0	0	279	37	0	0	7	0	11	0	0	0	0	0	3	0	0	0	0	0
4115c5dc04e42b652d487f91e9a791e9	0	0	0	0	0	0	4	0	0	0	0	0	0	34	33	0	0	0	0	0	0	0	0	0	25	47	38	0	0	0	38	81	88	0	0	0	0
9bb276530d60c2d320b7fd8bc8cf8613	0	0	0	0	0	0	0	5	0	21	0	0	0	0	0	29	37	15	0	0	0	0	274	0	0	0	0	7	34	17	0	0	0	0	0	0	0
4305436c469649dc700b9a5b50120052	0	0	0	0	0	0	0	0	0	0	0	0	0	0	0	0	101	31	0	0	0	0	0	0	0	0	0	0	0	0	79	0	0	0	214	0	0
c37da434065670cb5007c8c79d2c45d1	0	186	95	0	0	0	5	0	0	0	0	0	0	0	0	0	0	0	0	31	53	0	0	0	0	0	50	0	0	0	0	0	22	0	0	0	0
eeb9b64f1e72e38f115423ea705cebb6	4	0	0	117	0	76	0	0	0	0	0	72	0	0	0	122	0	0	0	0	0	0	0	0	0	0	0	0	2	0	0	0	0	0	0	0	0
bc136e40e2d7e5e02e231d251cf872ea	0	0	0	0	0	0	0	0	0	0	0	0	0	39	32	0	0	0	0	0	0	0	0	0	14	0	0	0	0	0	183	74	50	0	0	0	0
4ce3ee4ef178db4998bc2ceeed7aaafc	0	0	0	0	0	0	0	0	0	0	0	0	0	0	0	0	0	0	29	140	0	0	0	0	45	93	0	0	0	0	25	0	28	0	0	0	0
f05e692f64bb65d7a4b976dc01748d64	0	0	0	0	0	0	0	0	0	0	0	0	0	44	0	0	0	0	0	64	21	0	0	0	6	146	24	0	0	0	0	72	0	0	0	0	0
0ab5216d223ee0731ccbefd1ab596efc	0	0	0	0	0	0	0	0	0	0	0	0	0	0	0	0	0	0	0	0	0	0	0	0	0	0	0	0	0	41	0	0	56	79	0	0	212
e9465cfbe5868031e37f7f584066f8c8	0	9	9	0	0	0	9	0	0	0	0	0	0	0	0	0	0	0	6	13	213	0	4	0	0	3	124	0	0	0	0	0	23	0	0	0	0
d76d59ec71de0e3b22da0c9cd564d41a	0	0	0	0	0	0	0	9	0	9	0	4	81	0	0	87	153	35	0	0	0	0	0	0	0	0	0	0	0	0	0	0	0	0	5	5	0
3a218447b4453c013ce47c49e91976ab	0	0	0	0	0	0	0	0	0	0	0	0	97	43	22	31	15	17	0	0	0	0	0	0	0	0	0	0	0	0	99	21	0	0	27	12	7
3c25aefde2ab931cbf9149166d8644af	0	0	0	0	0	0	0	0	0	0	4	0	8	64	0	182	0	0	0	0	0	0	0	0	6	0	0	0	0	0	59	25	0	0	33	0	0
9a91e011447fb168a2b38a8643a968c5	0	42	31	0	0	0	21	0	0	0	0	0	0	0	18	0	0	0	0	0	104	0	0	0	0	0	63	0	0	0	0	0	99	0	0	0	0
c57be350f2d40b696b33af593d803edd	0	0	0	0	0	0	0	75	234	0	0	34	0	0	0	0	0	0	0	0	0	0	0	0	0	0	0	0	0	0	0	0	0	0	0	0	0
c38eed8f2f2f07fc99e6135205c57cff	0	0	0	0	0	0	0	0	0	0	118	0	0	0	0	0	0	0	34	0	0	0	184	0	0	0	0	0	85	0	0	0	0	0	0	0	0
0527eb4b511f4ad7ed923ef86068c981	0	0	0	0	0	0	0	0	0	0	0	0	0	0	0	4	19	0	0	0	0	0	0	0	0	0	0	1	0	0	20	0	0	44	273	0	35
e865f29a716e8d51f83931befa951240	0	0	0	0	0	0	0	3	0	25	2	6	75	0	0	72	174	20	0	0	0	0	0	0	0	0	0	0	0	0	0	0	1	0	4	0	0
4070e9ba76c58b3d0ed3b37bdfccf0b8	0	0	0	2	0	0	13	3	9	0	0	0	0	0	0	0	0	8	0	0	14	0	0	0	0	0	106	35	38	0	0	0	0	3	59	101	0
6d5a010f72f3f1199973aaa7ec9c4164	0	0	0	9	0	10	0	0	19	0	0	9	0	0	0	0	0	0	0	0	0	24	0	131	0	0	0	48	0	88	0	0	0	0	7	0	5
5754d0673330cfd0d1923326e1705609	0	0	0	0	0	13	0	0	15	0	0	3	0	0	0	0	0	0	0	0	0	0	0	222	0	0	0	0	0	96	0	0	0	4	0	0	12
45762021845bcffe18e38cfccafbc01f	30	0	0	5	0	0	0	38	0	46	0	0	177	0	0	26	29	4	0	0	0	0	0	0	0	0	0	3	0	0	0	0	0	0	0	0	0
d46e2205f0c6ecf67b51f83d111c509c	0	0	0	0	0	0	0	89	0	33	13	18	38	0	0	45	59	20	0	0	0	0	0	0	0	0	0	0	17	0	0	2	3	0	0	0	0
a68db5de3b0821d9af3f09d43d0bde45	138	0	0	55	27	0	0	0	0	29	34	0	29	0	0	7	0	9	0	0	0	5	20	0	0	0	0	6	14	0	0	0	0	0	0	0	0
ebf00dd6a9329614e82c0a214cb16490	29	0	0	0	0	0	0	0	0	0	112	0	153	0	0	0	0	59	0	0	0	0	0	0	0	0	0	0	36	0	0	0	0	0	0	0	0
d47974c2da911e3b5fb7b86c996ea708	0	0	0	0	0	2	0	84	0	34	17	58	68	0	0	17	41	16	0	0	0	0	0	0	0	0	0	3	0	0	0	0	0	0	0	0	0
da6a7cba87e0895b9cbe6037b9bd8b3b	0	0	0	0	0	0	0	0	0	126	22	0	64	0	0	42	55	29	0	0	0	0	0	0	0	0	0	0	0	0	0	0	0	0	0	0	0
1d4287101d4e69b6bba45059df936480	0	0	0	0	0	0	0	0	0	0	0	0	64	21	58	39	27	13	0	0	0	0	0	0	0	0	0	4	0	0	22	11	10	7	32	8	46
1e1178f3163cc9169597e95ff04f6ec6	0	0	0	0	0	0	0	0	0	0	0	0	0	0	0	0	0	0	0	0	0	0	170	0	0	0	0	0	0	155	0	0	0	0	0	0	52
53ed53e9fc62bca9afadb051a825929b	72	0	0	0	0	0	0	0	0	0	0	0	0	39	0	0	0	0	127	46	0	0	0	0	54	0	0	0	0	0	0	0	0	0	0	0	0
b7822f536534dc64704e289497392cef	0	0	0	0	0	0	23	0	0	0	0	0	0	0	10	0	0	0	0	0	10	0	0	0	0	0	146	0	0	0	0	0	181	0	0	0	0
2bc1a9c97f7ebf0c6d0f640b636a6f99	0	56	26	0	0	0	44	45	19	0	0	10	0	0	16	0	0	0	0	0	0	0	0	0	0	0	10	0	0	0	0	0	9	88	0	0	16
13f6ccaabdfcdb8fc67e6e1cdd05c98e	0	7	0	0	0	45	24	216	0	0	0	34	0	0	0	0	0	0	0	0	0	0	0	0	0	0	0	0	0	0	0	0	0	0	0	0	0
c6ccade21ca451d80d563d2b5c94ebc6	0	0	0	0	0	8	0	0	0	0	0	0	0	0	0	0	0	0	0	0	0	3	0	206	0	0	0	9	0	111	0	0	0	9	6	0	6
35bd358990986aceb5a8073f44b61e7f	0	0	0	0	0	0	12	0	0	0	7	0	35	12	0	268	0	5	0	0	0	0	0	0	0	0	0	0	0	0	0	0	0	0	0	0	0
4af34e31f4f29f5372246db273985eb8	0	0	0	0	0	0	0	0	0	0	0	0	31	18	15	33	15	0	0	0	0	0	0	0	3	0	0	0	0	0	50	23	14	10	60	11	67
98f2dbbf7a8eb7a28ff3d9c23382d384	0	0	0	0	0	0	0	0	0	0	0	0	0	3	9	0	0	0	0	0	0	0	0	0	0	10	9	0	0	0	0	70	223	0	0	0	0
a52dae4d1e97c33ed73bc07b1ca486c0	0	0	0	0	0	0	8	0	0	0	0	0	0	41	294	0	0	0	0	0	0	0	0	0	0	0	0	0	0	0	0	0	0	0	0	0	0
df37b62e507e32409df4885c1ad2ce14	0	0	0	0	0	0	0	35	0	109	37	17	47	0	0	36	36	9	0	0	0	0	0	0	0	0	0	10	0	0	0	0	0	0	0	0	0
6e45e0e89547e67313b16e31f14e39a6	0	0	0	0	0	0	0	0	0	9	0	0	0	12	0	14	34	0	11	0	0	7	0	0	0	0	0	60	0	0	75	0	0	0	146	4	0
fee0472be80a1cd822e9ae6451a51ea8	0	0	0	0	0	0	0	0	0	0	0	0	36	31	37	35	0	0	0	0	0	0	0	0	0	0	0	5	0	0	41	15	14	10	66	7	61
00619b956de54a7c35d457cec31f5cf8	0	0	0	0	0	0	0	0	0	0	0	0	0	0	35	0	0	0	0	0	0	0	0	0	0	0	0	0	0	0	0	0	0	278	0	0	19
e602796c1b6ec1dfd3cf04f03b446f86	272	0	0	5	0	0	0	0	0	0	8	0	75	0	0	0	0	0	5	0	0	0	0	0	0	0	0	0	0	0	0	0	0	0	0	0	0
4fba6fef450158c1bd1cbcb5a0e8f5e5	0	0	0	0	0	0	0	16	0	107	32	0	59	0	0	29	56	23	0	0	0	0	0	0	0	0	0	0	0	0	0	0	0	0	0	0	0
f2b1085884a3beddee34ab92b75083ce	0	0	0	0	0	0	0	0	0	0	0	0	0	0	0	0	0	0	0	0	0	0	0	0	20	22	0	0	0	0	252	40	4	0	0	0	0
7f7d8d0e77880149d7b8a4cd42e3754c	0	17	0	0	0	138	0	26	0	0	0	87	0	0	0	0	0	0	0	0	0	0	0	26	0	0	0	0	0	36	0	0	0	0	0	0	10
1305b17887b9c04eb4f8d89f50083dfe	0	0	0	0	0	0	0	249	0	0	0	66	0	0	0	0	0	0	0	0	0	0	0	0	0	0	0	0	0	0	0	0	0	0	0	0	0
caa56f7e523600764cf5d2a0ffd7e2fa	0	0	0	0	0	0	0	0	0	0	70	0	0	0	0	0	0	168	0	0	0	0	0	0	0	0	0	0	43	0	0	0	0	0	0	76	0
6e26c692be9522a1ce992fdacddfa573	0	0	0	0	0	0	0	0	0	0	19	0	0	0	0	32	0	121	0	0	0	0	0	0	0	0	0	0	32	0	31	0	0	0	13	76	0
399384a4dd2edea7a6b5824ed7aeda5c	0	0	0	0	0	153	0	21	101	0	0	24	0	0	0	0	0	0	0	0	0	0	0	23	0	0	0	0	0	0	0	0	0	12	0	0	0
7d7615490b9a39d89ee5fbca59a5e5db	19	0	0	0	0	0	0	0	0	0	0	0	0	37	0	0	0	0	22	74	0	0	0	0	85	62	0	0	0	0	11	23	0	0	0	0	0
0d6f16fb21c339a78319636c4b31cb9d	0	0	0	0	0	0	0	89	146	0	0	0	0	0	0	0	0	0	0	0	0	0	0	0	0	0	0	0	0	0	0	0	0	55	0	0	24
1c5137af8879c970dc20efc46c2ce06e	0	0	0	0	0	0	0	0	0	0	0	0	0	204	99	0	0	0	0	0	0	0	0	0	0	0	0	0	0	0	0	0	15	0	0	0	0
0dc7c513e236418e1b21897e0fb23f8c	0	0	0	0	0	0	0	0	0	0	0	0	0	29	0	0	0	0	0	237	0	0	0	0	0	39	0	0	0	0	0	25	0	0	0	0	0
8188598a9b197d172cfc57da67efb2ab	0	0	0	0	0	0	44	0	0	4	0	0	0	84	12	0	0	0	0	0	4	0	0	0	0	74	79	11	0	2	0	14	12	0	0	0	0
e0daf7fb23a3e9053c033115b7fd9674	0	0	0	0	0	0	0	0	0	0	0	0	0	23	0	0	0	0	17	116	0	0	0	0	13	88	0	0	0	0	0	31	0	0	0	0	0
1569f7ae988e26c905ab8fab427c8a0d	2	0	0	3	0	0	0	22	0	34	64	26	54	0	0	25	45	50	0	0	0	0	0	0	0	0	0	0	0	0	0	0	0	0	0	0	0
e18251cce7946e80777074a1a86c6dde	0	86	51	0	0	0	47	0	0	0	0	0	0	27	0	0	0	0	0	4	71	0	0	0	0	0	37	0	0	0	0	0	21	0	0	0	0
4bdda2110ad1355e7e1d31e88dbd2e7d	0	0	0	0	0	0	22	0	57	0	0	0	0	0	0	0	0	0	0	0	0	0	0	0	68	100	35	30	0	0	0	0	0	0	0	0	0
9428beb80a1d1a2031c5b1f67560ceb0	0	0	0	0	0	0	4	12	0	0	0	0	0	0	277	0	0	0	0	0	0	0	0	0	0	0	0	0	0	0	0	0	23	0	0	0	0
a136eec7f2d691cfc7c8f6ffba5b0ddb	0	0	0	0	0	0	0	301	0	0	0	0	0	0	0	3	0	0	0	0	0	0	0	0	0	0	0	0	0	0	0	0	0	0	0	0	0
2864c48643fb73ef1134c6f2801465ca	0	0	0	0	0	0	0	0	0	0	0	0	0	8	35	217	46	2	0	0	0	0	0	0	0	0	0	0	0	0	0	0	0	2	4	7	0
62fbcf28c68ae4d16511f6e77a12b74e	0	0	0	0	0	0	0	0	0	0	0	0	0	27	0	0	0	0	0	83	85	0	0	0	0	53	42	0	0	0	0	0	0	0	0	0	0
9bdc64aae8adefab5a8b4cb0ad61fb4e	0	0	0	0	0	146	0	11	0	0	0	29	0	0	0	0	0	0	0	0	0	0	0	56	0	0	0	0	0	16	0	0	0	38	0	0	26
715ed60e859700522eb8ce8e0b100611	0	0	18	0	0	0	15	0	0	0	12	0	0	8	0	0	0	0	7	73	0	0	12	0	10	36	28	7	31	0	0	16	13	0	0	29	0
fb706aac74597b6451e954ba734adca5	0	0	0	0	0	0	0	0	0	0	0	0	0	58	43	50	0	0	0	0	0	0	0	0	0	0	0	0	0	0	47	0	0	0	43	0	61
b52c6e9a427bf77545aa8ebc07270780	0	0	0	0	0	0	0	0	120	0	0	54	0	0	0	0	0	0	0	0	0	0	0	0	0	0	0	0	0	0	0	0	0	70	0	0	47
ab32275a7fc06a23c53f1b394cfe612f	0	0	0	0	0	0	0	0	0	0	0	0	303	0	0	32	0	0	0	0	0	0	0	0	0	0	0	0	0	0	0	0	0	0	0	0	0
59028be7ed13f3b843b89854aebb6957	0	0	0	158	62	0	0	0	0	29	0	0	0	0	0	22	14	0	0	0	0	0	0	0	0	0	0	0	0	0	0	0	0	0	0	0	0
efca243d39446772ae5d3e096336b51f	0	56	48	0	0	75	49	0	9	0	0	59	0	0	3	0	0	0	0	0	11	0	0	0	0	0	0	0	0	0	0	0	0	0	0	0	0
44bcf016d1ef96b644d0b6f97060c74b	0	9	6	0	0	0	31	0	26	0	0	0	0	10	8	0	0	0	10	39	29	0	0	0	16	49	59	9	0	4	0	6	12	3	0	0	0
00bce3089aa2589763c7ece522044976	0	0	0	0	0	0	27	0	8	0	0	0	0	16	0	0	0	0	0	40	37	0	0	0	0	54	96	20	0	0	0	0	11	0	0	0	0
adb552e7d242c7f11a94e97697a6dce1	0	0	0	0	0	0	0	0	0	0	0	0	0	0	0	0	0	0	0	0	0	0	0	0	0	0	0	0	0	0	0	0	0	31	0	30	229
945184b6386c192c0066e0a98a154780	0	0	0	0	0	0	0	80	0	35	24	13	50	0	0	35	44	10	0	0	0	0	13	0	0	0	0	0	0	0	0	0	0	0	0	0	0
fde8e84cce41b1ce4694d7b9a136fed0	0	0	0	0	0	0	0	0	0	0	0	0	33	20	24	13	2	4	0	0	0	0	0	0	0	0	0	0	0	0	80	34	15	13	43	8	26
d50a4c0ab8825017f8397c8ae8f0d4fe	0	37	21	0	0	0	50	0	53	0	0	0	0	22	0	0	0	0	0	11	46	0	0	0	0	20	47	0	0	0	0	0	9	0	0	0	0
a41c9a915c15a940fa6669382da25619	0	0	0	30	7	0	0	0	0	4	0	0	0	2	0	9	0	0	25	8	4	32	0	0	46	15	0	79	3	8	2	0	3	0	21	0	0
5de0e77bc5c3cb2732d09aadf7a860d8	0	0	0	0	0	0	0	241	0	0	0	24	0	0	0	0	0	0	0	0	0	0	0	0	0	0	0	0	0	0	0	0	0	0	0	0	0
58c4c519152238addd28ad789a0e3adc	0	0	0	0	0	0	0	0	0	40	0	0	54	0	0	0	39	18	0	0	0	0	0	0	0	0	0	0	7	0	111	0	0	0	0	41	0
5a6c87d6a4eb5e114959f6192f29b641	0	0	0	0	0	0	0	0	0	0	12	0	113	0	0	50	105	28	0	0	0	0	0	0	0	0	0	0	0	0	0	0	0	0	15	0	0
6d04de8cc4a1df332a852fd85ce91f75	0	0	0	0	0	0	0	0	0	0	0	0	41	27	0	0	0	9	0	0	0	0	0	0	11	0	0	0	0	0	169	19	20	0	14	18	0
faf1029d37956293b35d5c395a5297c1	0	0	0	0	0	0	0	0	0	0	0	12	0	0	0	0	0	0	0	0	0	0	0	0	0	0	0	0	0	201	0	0	0	0	0	0	83
2601c3976c8efbc1b726c6e8afcfac53	0	0	0	0	0	0	0	0	0	0	0	0	80	0	0	22	0	0	0	0	0	0	0	0	37	0	0	64	0	0	32	11	0	0	61	0	0
d32e579b3ae7b2aae8d5bf9f027c29af	0	0	0	0	8	0	0	0	0	0	0	0	0	0	0	0	0	0	0	0	0	6	227	0	0	0	0	15	53	0	0	0	4	0	25	0	0
5649447d0222bd34d28a6e5f13981af0	0	0	0	0	0	0	0	0	0	0	217	0	0	0	0	0	0	7	4	0	0	0	43	0	9	0	0	0	59	0	0	0	0	0	0	7	0
94a3728c3ae67ca9971a65a5e388519a	0	0	0	0	0	0	3	277	0	0	0	0	0	0	0	0	0	0	0	0	0	0	0	0	0	0	0	0	0	0	0	0	0	0	0	0	0
11843b082e290363ce8637f76f6a198c	0	0	0	0	0	0	4	0	0	0	0	0	0	0	29	0	0	0	0	0	0	0	0	0	0	0	0	0	0	0	0	0	23	227	0	0	0
3d4f51f3283b702e182c24e139c4ffef	0	0	0	88	0	0	0	0	0	0	0	0	0	0	0	169	0	0	0	0	0	19	0	0	0	0	0	5	0	0	0	0	0	0	14	0	0
dcda68119d2e24090194c9af5a818225	51	0	0	0	0	0	0	0	0	59	76	0	75	0	0	0	0	29	7	0	0	0	0	0	9	0	0	0	4	0	0	0	0	0	0	0	0
c1d9eada909d2d5dbe078f25f1038508	0	20	13	0	0	0	6	0	0	0	0	0	0	0	0	0	0	0	21	13	0	10	0	31	20	10	0	0	21	71	9	0	4	0	0	0	49
28c60604801f5625d45bb5950254a18e	0	0	0	29	8	0	0	0	0	4	0	0	0	0	0	221	0	0	0	0	0	17	0	0	0	0	0	0	0	0	0	0	0	0	13	0	0
c5f472ff65cfb7867fa4058dcdc3712f	0	0	0	0	0	0	61	0	2	0	0	68	0	0	21	79	0	0	0	0	0	0	0	0	0	0	2	11	0	6	0	0	11	5	8	0	16
12b572e28712bf3afe82fa02c4631167	0	0	0	0	0	0	0	0	0	14	0	0	115	0	0	60	97	21	0	0	0	0	0	0	0	0	0	0	0	0	0	0	0	0	0	0	0
e7d2ead455ab370f43a0bbbb81f4b667	0	0	0	0	0	0	0	0	0	0	0	0	0	0	0	0	0	0	0	0	119	0	0	0	0	0	133	59	0	0	0	0	26	0	0	0	0
8a9d051995e3c5b0c16836342486d088	0	0	0	0	0	39	0	215	0	0	0	31	0	0	0	0	0	0	0	0	0	0	0	0	0	0	0	0	0	0	0	0	0	0	0	0	0
29fe849342cb54969a7cebabdf7c0f70	0	0	0	0	0	0	0	8	0	53	0	0	148	0	0	28	60	0	0	0	0	0	0	0	0	0	0	0	0	0	0	0	0	0	0	0	0
ceaafa0c87adb57b1d512e45c08e6115	0	0	0	0	0	0	0	0	0	0	0	0	0	22	0	0	0	0	5	153	10	0	0	0	0	64	10	0	0	0	0	10	0	0	0	0	0
09de3dde6c465b74bcb8e6f8a478e4e0	0	0	0	0	0	0	0	0	0	0	0	0	0	0	0	13	6	6	0	0	0	0	31	0	0	0	0	13	0	0	2	0	18	3	24	185	3
365cf9e8424b84332cee898f37ee5885	0	0	0	8	0	3	0	0	0	2	0	7	0	0	0	2	0	0	0	0	0	39	0	42	0	0	0	116	0	38	0	0	0	0	15	0	0
cf3830ef9a5da24d9431209217d449b6	0	0	0	0	0	0	0	0	65	0	0	73	0	0	0	0	0	0	0	0	0	0	0	15	0	0	0	0	0	108	0	0	0	0	0	0	15
0bbdb9142f35f4f921582b626e73ac05	0	0	0	0	0	0	0	0	0	0	0	0	0	0	0	0	0	0	0	0	0	0	0	0	0	0	0	21	0	0	148	36	0	0	66	34	0
6850ce35d9f55693aa55d50a05d8d826	0	5	0	0	0	0	7	0	3	0	0	0	0	0	0	0	0	0	0	0	10	49	44	0	0	0	0	97	24	0	0	0	9	0	42	8	0
85bfa1eefa23da67386dd69e5eab2208	0	0	0	0	0	0	0	0	0	0	0	0	0	53	0	0	0	0	0	0	0	0	0	0	0	0	0	0	0	0	143	0	0	0	90	0	34
d900eb33f6b4bc449aab64df16ae18b2	0	0	0	0	0	0	0	11	0	40	13	7	91	0	0	43	46	19	0	0	0	0	0	0	0	0	0	3	0	0	0	0	0	0	0	0	0
64d2ce543424c6dc177dc04c2c4e4d0d	32	0	0	55	18	0	0	0	0	23	94	0	0	0	0	18	0	23	7	0	0	0	13	0	7	0	0	11	0	0	0	0	0	0	0	0	0
889b3824f9f3709fc805ea887f859e90	0	0	0	0	0	0	0	0	0	11	0	0	223	0	0	28	38	17	0	0	0	0	0	0	0	0	0	0	0	0	0	0	0	0	0	0	0
dc6e105dda456b66c9a945c8f5547c7b	0	6	0	0	0	0	33	0	0	0	0	0	0	7	3	0	0	0	3	7	8	0	0	0	63	43	76	29	0	0	9	5	10	0	0	0	0
9d5da525ebc896db9de41b58c0d2ad07	0	0	0	0	0	0	0	19	0	16	3	5	203	0	0	28	28	7	0	0	0	0	0	0	0	0	0	0	0	0	0	0	0	0	0	1	0
226c9af4a0958a4215f8c7e80f579c2b	0	0	0	0	0	0	0	0	0	3	0	0	0	0	0	25	0	0	0	0	0	0	0	0	0	0	0	130	0	0	0	0	0	0	128	0	0
de98a50962f8bc9bb346908fcdf53857	0	0	0	0	0	0	0	0	0	0	54	0	72	0	0	0	0	139	0	0	0	0	0	0	0	0	0	0	11	0	0	0	0	0	0	12	0
7d51f19d34f8c5e73ee589f76a1fd5dc	0	0	0	0	0	0	0	0	0	0	0	19	233	0	0	36	20	0	0	0	0	0	0	0	0	0	0	0	0	0	0	0	0	0	0	0	0
8f345641693bad0d4f8c718a6d44264c	0	0	0	0	0	0	0	102	55	0	0	71	0	0	0	0	0	0	0	0	0	0	0	0	0	0	0	0	0	0	0	0	0	19	0	0	0
a37c86fd3c985df9a1cf9d5e7c05ed0c	0	0	0	0	0	0	6	0	0	0	5	0	0	0	42	0	0	7	0	0	0	0	0	0	0	18	2	3	19	0	0	105	59	0	6	6	0
bc41bf3f57b78b17bbaffb902e84085a	0	0	0	0	0	0	0	0	222	0	0	0	0	0	0	0	0	0	0	0	0	0	0	0	0	0	0	0	0	0	0	0	0	43	0	0	0
7145fb457f5ad191c2c261ea82840e97	0	0	0	0	0	0	6	0	0	0	0	0	267	6	7	0	0	0	0	0	0	0	0	0	6	0	0	0	0	0	13	6	3	0	0	0	0
b051c15fd193439f9842f7418c7b783e	0	0	0	0	0	0	0	0	0	0	0	0	0	16	0	0	0	0	0	0	0	0	0	0	0	11	0	0	0	0	13	213	24	0	0	0	0
f3b05d5fc6bf4b7eca1bcf8f1296c475	0	10	8	0	0	0	27	0	0	0	0	11	0	0	0	0	0	0	37	0	15	3	0	0	98	0	42	26	0	0	0	0	3	0	0	0	0
99d43dd961a5502733b5eea8c5ebf00d	0	0	0	0	0	0	40	4	5	0	0	104	0	0	1	45	0	0	0	0	0	0	0	0	3	17	33	0	0	2	0	5	11	8	0	0	4
8e175abe6a746b8f33bae9cd7c8192bb	0	0	0	0	0	0	0	0	0	20	34	17	56	0	0	41	87	23	0	0	0	0	0	0	0	0	0	0	0	0	0	0	0	0	0	0	0
63aaeeea00a4c49a5c321dd51de34519	0	83	57	0	0	0	32	0	0	0	0	0	0	0	0	0	0	0	0	0	35	0	0	0	0	0	57	0	0	0	0	0	31	0	0	0	0
e3bd4c321c5364d01871ebb503a1dc7e	0	0	0	9	0	0	0	0	0	0	0	0	0	0	0	29	44	44	0	0	0	24	0	0	9	0	0	35	0	0	5	0	0	0	90	0	0
68b9ce06fc98f29759c01b03263a5d67	0	0	0	0	0	0	26	0	66	0	0	0	0	0	0	0	0	0	0	0	0	0	0	23	0	0	0	0	0	63	0	0	0	55	0	0	32
bed930bf813de86909d36a01caab3b99	0	0	0	0	0	0	0	0	0	0	0	0	0	0	0	2	0	0	0	0	0	0	0	0	0	0	0	0	0	0	0	0	0	177	0	0	96
6ef30ad70950c7994898405da4aa1f2a	0	0	0	256	0	0	0	0	0	0	0	0	0	0	0	0	0	0	0	0	0	0	24	0	0	0	0	0	2	0	0	0	0	0	4	0	0
5f56be3a6fe60e9dbcc2c48c47823e9c	0	0	0	0	0	0	0	0	0	0	0	0	0	12	63	31	0	0	0	0	0	0	0	0	0	0	0	0	0	0	76	22	43	0	0	0	52
97bead19debb9a56a1003653c587b7e7	0	0	0	0	0	0	0	0	0	127	0	0	62	0	0	0	36	0	0	0	0	0	0	0	0	0	0	24	0	0	0	0	0	0	0	0	0
307ddec3c7707da5e8a62de70cab1274	34	0	0	0	0	0	0	0	0	0	0	0	156	0	0	0	0	12	11	0	0	0	0	0	44	0	0	0	0	0	52	0	0	0	0	0	0
f5f5e0da89730462abaf6301a9557193	0	0	0	0	0	0	0	0	0	19	0	0	63	0	0	52	112	23	0	0	0	0	0	0	2	0	0	0	0	0	0	0	0	0	9	0	0
67660e1613445e57d2c5cc4cefdea9e3	0	0	0	0	0	0	0	0	0	0	0	0	51	15	111	0	0	0	0	0	0	0	0	0	0	0	0	0	0	0	120	0	0	0	0	0	0
150e4ab1c700bcf62ea89e118f5621a8	12	0	0	0	0	0	0	0	0	0	10	0	0	9	0	0	0	0	111	28	0	0	22	0	53	29	0	0	7	0	6	7	0	0	0	0	0
f84a5455a4f6fb3979f21796cdff4da4	0	0	0	10	6	0	0	22	0	0	29	0	0	0	0	0	0	0	0	0	0	0	173	0	0	0	0	31	21	0	0	0	0	0	9	0	7
b15193fce14759d1c06728933e044af6	0	0	0	0	0	0	0	26	0	91	39	17	0	0	0	31	33	17	0	0	0	0	0	0	0	0	0	0	2	0	0	0	0	0	2	0	0
77c0f28cc4c7003c89d69627cbde381f	0	0	0	0	0	0	0	0	0	2	0	0	0	0	0	16	0	0	0	0	0	0	0	0	0	1	0	45	0	31	0	0	8	59	48	0	52
e1c0e69b9f2d7db1ca7d688fb58d7cbc	0	0	0	0	0	0	0	20	0	6	9	9	54	26	23	49	18	8	0	0	0	0	0	0	0	0	0	5	0	0	13	0	3	6	17	5	11
07acb97823acc2f45704f92be6bf9888	0	0	0	0	0	0	0	0	0	0	0	0	0	0	0	33	0	0	0	0	0	0	0	0	0	0	0	0	0	0	28	0	0	0	150	0	75
6277bf1227318a8c694c353dd2d03def	0	0	0	27	0	0	0	0	64	0	0	0	0	0	0	10	0	0	0	0	0	0	0	23	0	0	0	50	0	81	0	0	0	4	0	0	6
dd7bd3190b6862e625e113a014c9ce87	0	0	0	0	0	0	0	0	0	0	0	0	18	0	0	30	0	0	0	0	0	0	0	0	0	0	0	0	3	0	59	13	19	41	74	0	31
955c82e8b0bb8222e2067617fcdccbce	0	0	0	0	0	0	18	1	0	0	0	0	0	4	31	0	0	0	0	0	0	0	0	0	0	0	0	0	0	0	0	7	138	11	0	0	38
e073d99cdb262068854b67dc50e0b072	0	0	0	0	0	88	0	0	0	0	0	16	0	0	0	0	0	0	0	0	0	0	0	116	0	0	0	0	0	19	0	0	0	0	0	0	30
dcb71cc699d841c3ef3a379f802904e6	0	0	0	0	0	0	0	0	0	0	0	0	0	145	92	0	27	0	0	0	0	0	0	0	0	0	0	0	0	0	0	0	0	0	0	0	0
8bce925c4544af4f4d460bd98ceafcf8	0	0	0	0	0	0	0	0	0	0	0	0	0	39	0	0	0	0	0	0	0	0	0	0	2	16	0	0	0	0	9	188	22	0	0	0	0
5d67571f06e29b6c65c9c25a1c44ebef	0	0	0	0	0	0	0	231	0	0	0	26	0	0	0	0	0	0	0	0	0	0	0	0	0	0	0	0	0	0	0	0	0	0	0	0	0
a17fd0f8d4eee41ef864153c9c21b286	0	0	0	0	0	0	0	0	0	0	147	0	0	0	0	6	0	25	0	0	0	0	0	0	0	0	0	0	71	0	0	0	0	0	0	22	0
9380eac5ee2cf8d4a60f4b9f10bd5f16	0	0	20	0	0	0	0	0	0	0	0	0	0	30	0	0	0	0	0	78	0	0	0	0	0	30	0	0	0	0	0	34	60	0	0	0	0
79a10d362705617350c99b2e89e49b2d	0	0	0	0	0	208	0	0	0	0	0	29	0	0	0	0	0	0	0	0	0	0	0	14	0	0	0	0	0	3	0	0	0	7	0	0	4
a9fffd0c936cd0c1d992406d1512cd12	0	0	0	0	0	0	0	0	0	0	0	0	68	25	53	56	0	0	0	0	0	0	0	0	0	0	0	0	0	0	16	0	0	0	32	0	24
25a3e9c7f5dbb5fddac08155e3227abe	0	0	0	0	0	0	0	0	0	0	0	0	12	19	18	31	0	0	0	0	0	0	0	0	0	0	0	0	0	0	44	17	28	0	48	17	34
dcba105f35d8ebc9e22269c7491ad3a7	0	0	0	122	0	0	1	0	0	0	0	0	0	0	0	0	0	0	0	0	0	0	49	13	0	0	0	0	0	32	0	0	0	0	0	0	41
e8386d3a307c208c4b9f0a756259cd6b	0	0	0	8	0	0	0	28	0	0	0	0	39	0	0	0	0	0	0	0	0	0	161	0	0	0	0	0	26	8	0	0	0	0	0	0	25
ec94e56614a6e6601d8c2655bf410606	0	0	0	0	0	0	0	0	0	0	3	0	0	58	0	8	0	33	0	0	0	0	0	0	0	11	0	4	32	0	0	22	0	0	37	34	12
94fe820f2ecbd7ef6200d63f00ac6191	0	5	0	0	0	4	22	189	0	0	0	27	0	0	0	0	0	0	0	0	0	0	0	0	0	0	0	0	0	0	0	0	0	0	0	0	0
d0c11a5adda368b41592de64d7f45c36	0	0	0	0	0	0	0	0	0	0	0	0	0	0	0	16	0	0	0	0	0	0	277	0	0	0	0	0	18	0	0	0	0	0	0	0	0
3c0de8e18bc694d98c7aaceb8f4aeadf	0	0	0	0	0	0	0	0	0	0	0	0	40	22	14	51	31	0	0	0	0	0	0	0	0	0	0	2	0	0	26	0	10	11	41	0	13
677449bcad55483d11edd37d1d7c62be	0	0	0	0	0	0	0	0	0	0	0	0	0	0	0	8	0	0	0	0	0	0	0	0	0	0	2	2	0	66	0	0	4	2	19	0	161
1cbbb5132021edbfb40c6a30a7eef78a	92	0	0	0	49	0	0	0	0	26	0	0	15	0	0	0	0	0	20	0	0	27	13	0	13	0	0	6	0	0	0	0	0	0	0	0	0
91863eb19a4c093cc76961badbf14dd0	0	0	0	0	0	0	0	0	6	0	0	0	0	0	0	14	0	0	0	0	0	0	0	0	0	0	0	69	0	7	0	0	0	61	65	6	32
4221a19aee297d77a138c3c9a8bf48ae	0	0	0	0	17	0	0	0	0	141	0	0	0	0	0	0	49	0	0	0	0	0	0	0	0	0	0	0	0	0	0	0	0	0	0	0	0
0a68ec564e278b0246c920ad7de41880	0	0	0	0	0	0	0	0	0	13	0	11	48	0	0	52	104	22	0	0	0	0	0	0	0	0	0	0	0	0	0	0	0	0	0	0	0
c4427edff2a05bbf1ad0654213cfbed9	0	0	0	0	0	23	0	204	0	0	0	14	0	9	0	0	0	0	0	0	0	0	0	0	0	0	0	0	0	0	0	0	0	0	0	0	0
90d4cfadf373fb19e749951cd9000ab6	6	0	0	12	0	0	3	0	0	9	86	0	0	0	0	98	8	30	3	0	0	0	11	0	9	0	0	0	0	0	0	0	0	0	0	0	0
a70f7f0cf443cab6c5e19fb0f8bc3215	0	0	0	0	0	0	0	0	0	0	0	0	23	30	26	30	16	0	0	0	0	0	0	0	0	0	0	0	0	0	45	0	8	4	30	3	28
c873959d384cbe89ef80df2ead46784c	0	0	8	0	3	0	0	0	0	0	0	0	0	28	0	0	0	0	66	69	11	0	74	0	0	0	0	3	0	0	0	0	0	0	0	0	0
718685e3b0d4e201380fe83f16a16c85	0	0	0	0	0	0	0	0	0	0	0	0	0	0	0	3	0	0	0	0	0	0	0	0	0	0	0	0	0	30	0	0	0	14	11	0	193
2da1ffca6c2b57046ba9d58302618c34	0	0	0	0	0	0	0	26	0	21	6	9	101	0	0	77	29	0	0	0	0	0	0	0	0	0	0	0	0	0	0	0	0	0	0	0	0
63d2a70bd0bae25b74c0eb64cf63af2a	0	0	0	0	0	0	0	22	69	0	0	34	0	0	0	0	0	0	0	0	0	0	0	0	0	0	0	0	0	24	0	0	28	36	0	0	18
c81c393cc9335812e79ec7a7b87011a6	0	0	0	0	0	0	0	0	96	0	0	108	0	0	0	0	0	0	0	0	0	0	0	0	0	0	0	0	0	29	0	0	0	0	0	0	0
6bda65cf1d3307845f45b2c904f78e50	0	0	0	0	0	0	0	0	17	0	0	5	0	0	0	8	0	0	0	3	2	4	0	40	2	14	9	20	0	102	0	0	0	3	18	0	3
4b7e190bc4ca7ddcae979b2027641d0c	23	0	0	0	0	0	0	7	0	4	0	0	217	0	0	6	12	0	0	0	0	0	0	0	0	0	0	0	0	0	0	0	0	0	0	0	0
9fa703f8c89ff4c7cee64381f4991871	0	6	1	0	0	0	18	6	31	0	0	0	0	15	6	2	0	0	0	5	12	0	0	0	10	25	45	8	0	0	3	9	22	2	6	0	0
1323a5b6dbbf5e7acf1afa7d8617ff1e	0	0	0	31	166	0	0	0	0	7	0	0	0	0	0	0	29	0	0	0	10	5	0	0	0	0	0	0	0	0	0	0	2	0	9	0	0
8851f30eb67bfa38a23ed95a35a7514a	0	0	0	0	0	0	0	0	0	0	0	0	0	0	0	0	0	0	0	0	0	0	0	0	0	0	0	0	0	4	0	0	0	194	0	0	52
f6907f697361593491030f7dc8a198aa	0	0	0	20	73	0	0	0	0	15	26	0	0	0	0	25	34	17	0	0	0	3	0	0	0	0	0	11	0	0	0	0	0	0	35	0	0
8b55ab9aed52e21d002329f3b1ee3925	0	0	0	0	0	223	0	0	0	0	0	23	0	0	0	0	0	0	0	0	0	0	0	11	0	0	0	0	0	0	0	0	0	0	0	0	0
80264b20b31f4cea5a4508e50067a377	0	33	22	4	0	0	0	0	0	0	0	0	0	0	0	0	0	0	0	53	65	9	0	0	0	17	45	0	0	0	0	0	13	0	0	0	0
6444657c0f5e7317624f71dc68a429f0	0	0	0	0	0	0	0	0	0	0	0	0	20	0	0	0	0	10	0	0	0	0	0	0	0	0	0	0	0	0	235	0	0	0	0	0	0
7f0ce4f17ba4f5a4ecccf1816c6f599f	0	0	0	0	0	0	0	0	0	0	0	0	0	0	0	0	0	0	0	0	0	0	0	146	0	0	0	0	0	61	0	0	0	0	44	0	0
b6ae2ef290b57855eaef941b7f45bc0d	0	0	0	0	0	0	0	0	0	0	0	0	0	0	0	0	14	131	0	0	0	0	0	0	0	0	0	0	0	0	0	0	0	0	108	0	0
f4801b7a68515d9005fa572ee6afdf41	0	0	0	0	0	3	0	19	0	0	0	0	0	0	0	0	0	0	0	0	0	0	0	0	0	0	8	0	187	0	5	0	0	0	0	22	0
eacdb83eb6613d5cdedc2a929529bf63	0	0	0	0	0	0	0	0	0	0	0	0	0	0	0	44	0	0	0	0	0	0	0	0	0	0	0	0	0	0	65	0	0	24	140	0	0
4e289fc3cc348f99afe83a34b1c0c35a	168	0	0	5	18	0	0	0	0	0	0	0	21	0	0	0	0	0	43	0	0	0	0	0	3	0	0	5	0	0	0	0	0	0	0	0	0
4b6332535763acc2b26ff232cbb1715a	0	0	0	0	0	163	0	0	0	0	0	22	0	0	0	0	0	0	0	0	0	0	0	64	0	0	0	0	0	0	0	0	0	0	0	0	0
385f37f0a80df4ca0b80cab2a2bf16b3	0	0	0	0	0	0	18	0	0	4	0	0	17	18	36	49	18	0	0	0	0	0	0	0	37	0	0	0	0	0	43	0	6	0	4	0	0
d6ac38b072bcfa653584192186d34a66	0	0	0	0	0	0	0	0	57	0	0	11	0	0	0	0	0	0	0	0	0	0	0	0	0	0	0	59	0	91	0	0	0	0	0	0	9
6f5a3e1a032d9f0df6728d6455ced789	0	0	0	0	0	0	0	0	0	0	0	0	0	28	0	44	0	0	0	0	0	0	0	0	0	0	0	16	0	0	88	0	0	0	51	0	35
659b1cd9ccb49c2c0f5b86b0dd297842	0	8	0	0	0	0	0	0	8	0	0	0	0	43	0	0	0	0	0	47	47	0	0	0	0	23	18	0	0	0	0	30	15	0	0	0	0
e09a83129f1d861bb6c8fdc877dca395	0	0	0	0	0	68	0	31	0	0	0	137	0	0	0	0	0	0	0	0	0	0	0	0	0	0	0	0	0	0	0	0	0	0	0	0	0
f512a0d20386c284215d59f7c8725a5c	0	5	0	0	0	0	0	0	0	0	0	0	0	0	0	0	0	0	0	0	0	0	53	0	0	0	0	47	30	5	7	0	0	14	51	17	20
d83f29f1a140139899bdff5b62c9ba9b	0	0	0	0	0	0	0	0	0	0	0	0	29	36	32	47	10	4	0	0	0	0	0	0	0	0	0	0	0	0	45	0	0	6	0	0	39
258e8ff042fc984d7e7bf19b90050b71	0	0	0	0	0	0	23	0	0	0	0	0	0	0	0	0	0	0	0	0	27	0	0	36	0	14	89	17	0	34	0	0	0	0	0	0	0
d295b9a63b6148b9f4663819da1c914b	0	0	0	0	0	0	0	0	0	0	0	0	0	0	0	0	0	0	0	0	0	0	0	0	0	0	0	0	0	168	0	0	0	0	0	0	57
e2f25e2db350e4ad9a6bf9bbc404f11a	0	0	0	0	0	0	0	0	0	0	0	0	0	0	0	0	0	0	0	0	0	0	0	0	10	87	83	0	0	0	0	0	69	0	0	0	0
010426a6407688e061c6ca4fd729d6eb	0	0	0	0	0	0	0	0	0	0	0	0	0	0	0	0	0	0	0	0	0	0	0	0	0	0	0	0	0	0	0	0	0	147	0	0	66
cfdcfc8a519b7682ac8a14ecdea6c528	0	0	0	0	0	0	0	0	0	0	0	0	0	0	0	0	0	0	0	0	0	0	245	0	0	0	0	0	7	17	0	0	0	0	0	0	12
cbc39cbc218cc2d6b1b86068fcc3df91	0	0	0	0	0	0	0	0	0	0	0	0	0	0	0	0	0	3	0	0	0	0	0	0	0	0	0	98	119	0	0	0	0	0	0	0	0
1cfa27ff6a688b162637b2047a6a9b6f	0	0	0	0	0	0	0	0	0	0	138	0	0	0	0	0	0	58	0	0	0	0	0	0	0	0	0	0	36	0	0	0	0	0	0	19	0
7ac69e43c3b540ef8bd8b0379f81f7cf	0	0	0	0	0	0	0	0	0	0	0	0	0	132	0	0	0	0	0	0	0	0	0	0	0	1	0	0	0	0	0	89	0	0	0	0	0
f1a712a8a836769bf52102128f1d64fb	0	0	0	0	0	0	0	0	0	0	0	0	18	0	0	0	0	85	0	0	0	0	0	0	0	0	0	0	27	0	26	0	0	0	0	63	0
95016d392dae0a8d8ff7f81809e29b50	0	0	0	0	0	0	0	0	0	0	0	0	0	14	6	0	0	0	0	0	0	0	0	0	18	0	0	0	0	0	170	0	19	0	7	2	0
bb250a0a979d7e5ddfd6150a6eee6461	0	0	0	0	0	0	0	0	0	0	0	0	0	0	0	0	0	0	0	0	0	0	0	0	0	0	0	0	0	0	0	0	0	21	51	135	23
3f12a0e59a953a1871265f6f4fa579f9	0	0	0	0	0	0	0	32	0	56	0	11	35	0	0	18	53	0	0	0	0	0	0	0	0	0	0	2	0	0	0	0	0	0	0	0	0
7e7675055b1c267dd5ed284b9fbaa510	0	0	0	0	0	0	0	0	0	0	0	0	0	47	24	0	0	0	0	0	0	0	0	0	0	0	0	35	0	0	0	18	29	8	80	0	0
2fb1de1bec997d9ecdad5660ad776aff	0	0	0	0	0	0	0	0	0	0	0	0	0	0	0	0	0	0	0	0	0	0	0	0	0	0	0	0	0	0	0	0	0	192	0	0	25
1df5f5c8b322ce3e842deac32c0afaef	0	0	0	0	0	0	0	0	0	0	0	0	0	29	148	0	0	0	0	0	0	0	0	0	0	0	0	0	0	0	0	0	41	0	0	0	0
d101779eedce40cb68d56bd0496ca348	0	0	7	10	0	0	8	0	0	0	0	0	0	11	0	0	0	0	0	61	0	12	0	4	0	24	0	22	15	0	0	20	22	0	0	0	0
b92673ddde71097352946995bfd563bc	0	0	0	0	0	0	0	46	0	21	22	34	32	0	0	18	28	16	0	0	0	0	0	0	0	0	0	0	0	0	0	0	0	0	0	0	0
bf66000e9099cd655b523d306c17dab1	0	0	0	0	0	14	36	0	22	0	9	0	0	0	0	10	12	16	0	0	0	0	30	0	0	0	7	62	4	0	0	0	0	0	0	4	0
8ec7be9192602f0731b064fb0f8dbe4a	0	0	0	0	0	0	0	0	0	0	0	0	0	0	0	0	0	0	140	4	0	10	0	0	61	0	0	6	0	0	11	0	0	0	0	0	0
2b5332fca327662095cbd8dcdf82cfa2	0	0	0	0	0	0	0	0	0	0	0	0	0	0	0	0	0	0	0	0	0	0	0	0	0	0	0	0	0	151	0	0	0	0	0	0	89
3a71b16155fdad56882f5e0c73b56ff9	3	0	0	0	1	0	0	0	0	0	7	0	3	27	0	147	17	0	0	0	0	0	0	0	1	0	0	0	10	0	3	0	0	0	5	7	0
d54d76dd0735c1f616cf76c5364acf3f	0	0	0	0	0	0	0	0	125	0	0	0	0	0	0	0	0	0	0	0	0	0	0	0	0	0	0	0	0	44	0	0	0	34	0	0	5
cde42a1e6ef9af8a2720728ffff186f0	0	0	0	0	0	0	0	0	0	0	0	0	0	0	0	0	0	0	0	0	0	0	0	0	0	154	0	0	0	0	0	54	0	0	0	0	0
57ef583eb7b71221b6ad0c4bbcd01f49	0	0	0	0	0	49	0	0	0	0	0	4	0	0	0	0	0	0	0	0	0	0	0	153	0	0	0	0	0	24	0	0	0	0	0	0	5
43207165d765bdd6edde112306fdca3a	0	0	0	0	0	0	19	0	0	0	0	0	0	113	0	0	0	0	0	4	0	0	0	0	0	0	53	0	0	0	0	0	47	0	0	0	0
75cd233ffadeaeba897f323878b6510b	0	0	0	0	0	0	0	0	0	10	0	0	170	0	0	0	26	17	0	0	0	0	0	0	0	0	0	0	0	0	0	0	0	0	0	0	0
9879a750c4dcbe94271efc3a64a8dcc6	0	0	0	0	0	0	4	0	0	0	0	0	0	3	0	0	0	0	0	0	0	0	0	0	0	159	20	5	0	0	4	14	5	0	2	0	0
9bc53dc8720ca1bdcd03d28f890caab3	0	0	0	0	0	0	0	41	0	0	0	169	0	0	0	0	0	0	0	0	0	0	0	0	0	0	0	0	0	0	0	0	0	0	0	0	0
8eb1790a751fbc96cc060a0fc09b3217	0	0	0	0	0	0	0	0	0	0	0	4	0	56	0	0	0	13	0	0	0	0	0	0	0	0	0	0	0	0	0	26	0	22	7	17	69
965394fd614e54b8d019fbaa7761afd3	0	0	0	0	0	0	0	0	0	0	0	0	7	0	0	0	0	0	0	0	0	0	0	0	59	0	0	0	24	0	107	0	0	0	0	34	0
d884d5d69b7135720a6d3d65259d4478	0	0	0	0	0	0	0	0	0	0	0	0	0	0	2	0	0	0	0	0	0	0	0	0	0	0	0	0	0	0	0	8	99	0	0	0	99
a5f208587e914e3c16310ef23c43bf87	0	48	64	0	0	0	0	0	0	0	0	0	0	0	0	0	0	0	0	0	42	0	0	0	0	0	54	0	0	0	0	0	44	0	0	0	0
10397f4dddfc41fdcd42d5e09089327e	0	0	0	0	0	0	0	25	83	0	0	0	0	0	0	0	0	0	0	0	0	0	0	0	0	0	0	0	0	0	0	0	44	53	0	0	0
93b1da725be1d627124bc80969e8763c	0	7	1	0	0	0	17	0	0	0	0	0	8	35	0	0	0	0	28	9	9	0	0	0	74	12	0	0	0	0	4	0	0	0	0	0	0
3385a74dea527023428ed0d673791203	0	0	0	0	0	0	1	0	0	0	0	0	0	7	11	0	0	0	0	0	0	0	0	0	0	3	7	0	0	0	7	30	125	6	5	0	13
66c75141b6cc5f29b38f794ad6433eef	0	0	0	0	0	0	0	0	5	0	0	0	0	16	0	0	0	0	7	40	6	8	0	2	13	27	6	45	0	7	16	0	0	0	12	0	0
35ffcc3b809d667286737d79670b8de5	0	0	0	0	0	0	0	0	0	0	0	0	81	0	0	49	89	0	0	0	0	0	0	0	0	0	0	0	0	0	0	0	0	0	0	5	0
58a9a501230a08491f94325868b26299	0	0	0	11	0	0	0	0	0	0	0	0	0	0	0	0	0	0	0	21	0	9	131	39	0	0	0	0	25	0	0	0	0	0	0	4	0
c86ac2be59b315919ef46c2eb803a24b	0	0	0	0	0	0	0	0	27	0	0	0	0	0	0	0	0	0	0	0	0	0	0	0	0	0	0	0	0	0	0	0	0	187	0	0	0
30f6e633bc389ef16701e70ef28a02cb	0	0	0	0	0	0	0	0	0	0	0	0	0	0	7	0	0	0	0	0	0	0	0	0	0	4	2	0	0	0	0	58	100	0	14	16	0
ce321137ef650183c6f6e1c59e3c6663	0	0	0	0	0	0	0	0	0	0	0	0	0	0	0	0	0	0	0	0	0	0	0	0	0	0	0	0	0	28	0	0	0	140	0	0	45
293c99523ecc21744db8126d1078d3df	0	0	0	0	0	0	0	0	0	3	0	0	0	0	0	9	0	0	0	0	0	0	0	0	0	0	0	99	0	0	0	0	0	13	40	0	40
4160dc303922e185195e7565c9c0fdc9	0	0	0	0	0	0	0	0	0	0	0	0	36	31	26	32	19	0	0	0	0	0	0	0	0	0	0	0	0	0	0	9	14	0	35	0	20
9d117c903d01fafc549a3d05970373e1	0	0	0	0	0	0	21	0	0	0	0	0	0	37	0	0	0	0	0	0	0	0	0	0	9	65	65	0	0	0	0	5	10	0	0	0	0
33518e48b174ac428cb7be1a216c6c6e	0	0	0	0	0	0	0	0	0	0	0	0	58	0	0	54	83	22	0	0	0	0	0	0	0	0	0	0	0	0	0	0	0	0	3	0	0
a89d17d39aea70c837e8425f332a099c	0	70	38	0	0	47	16	6	0	0	0	16	0	19	6	0	0	0	0	0	2	0	0	0	0	0	0	0	0	0	0	0	2	0	0	0	0
a765495a981deabd2c70f9e666408aa3	0	0	0	0	0	0	0	0	115	0	0	0	0	0	0	0	0	0	0	0	0	0	0	0	0	0	0	18	0	29	0	0	0	16	0	0	0
6458ba5ea7603bdadd479ec712df7f6a	0	0	0	0	0	0	0	0	77	0	0	24	0	0	0	0	0	0	0	0	0	0	0	24	0	0	0	0	0	54	0	0	0	10	0	0	12
59612a0e580cf73748c9cbba616e7b84	0	0	0	0	0	0	7	0	0	0	0	0	0	0	13	0	0	0	0	0	0	0	0	0	0	14	20	0	0	0	7	21	106	0	0	0	18
5c8d72630a6cc80ac22de9beb2cc539b	0	3	4	0	0	0	10	152	0	0	0	10	0	15	0	0	0	0	0	0	0	0	0	0	0	0	0	0	0	0	0	0	0	0	0	0	0
a6cab8835ce1753d683ae96c5c5bfcd2	0	0	0	0	0	0	0	14	0	5	0	4	178	0	0	7	14	0	0	0	0	0	0	0	0	0	0	0	0	0	0	0	0	0	0	0	0
34a2f887aec620798336c48391459192	0	0	0	0	0	0	0	0	0	0	86	0	0	0	0	0	0	19	0	0	0	0	0	0	0	0	0	0	82	0	0	0	0	0	0	15	0
1c1987668ef159d0eb189ca8e7840243	0	0	0	0	24	0	0	0	0	16	0	0	0	0	0	0	10	20	38	0	0	0	0	0	31	0	0	0	0	0	42	0	0	0	0	22	0
e5fee0df601c591a869d7b25f733fee1	0	0	0	0	0	0	0	0	0	0	13	0	0	0	0	0	0	130	0	0	0	0	0	0	0	0	0	0	0	0	32	0	0	0	0	20	0
5ee4574ba659edac67db88d3179cadb0	0	0	0	0	0	0	0	0	0	0	0	0	14	0	1	0	0	0	0	0	0	0	0	0	0	0	0	0	0	0	162	16	6	0	0	7	0
b4f1559c6e09208c9aabda14a3cf858b	0	19	9	0	0	18	35	0	5	0	0	24	0	18	28	4	2	0	0	0	4	0	0	0	0	0	36	2	0	0	0	0	13	0	0	0	0
ecccb40fb304410fdd8ac969c489d292	0	0	0	0	0	0	0	0	10	0	0	0	0	0	0	0	0	0	0	0	0	0	0	0	0	0	0	0	0	0	0	0	0	109	0	0	73
da9a696622460e4818764ff29ce9c87c	0	0	0	0	0	0	0	0	0	0	24	0	3	0	0	83	7	12	0	0	0	0	0	0	32	0	0	0	14	0	28	0	0	0	0	10	0
fb2dab56bf8047ade734c2fceccb49e4	0	25	34	29	35	33	14	14	0	7	0	9	0	0	0	0	1	0	0	0	0	0	0	0	0	0	0	0	0	0	0	0	0	0	0	0	0
0e9e5d5efd874980cfabb9f23126c202	0	0	0	0	0	0	0	7	5	0	0	0	0	0	0	0	0	0	0	0	0	0	0	0	0	0	0	0	0	0	0	0	4	179	0	0	0
fc4db624375d3351a0fc5ada7572dd8e	0	0	0	0	0	0	0	0	0	0	0	0	0	9	0	0	0	0	0	0	0	0	0	0	0	7	0	0	0	0	153	52	0	0	0	0	0
871882488d08afb36ccadd30139a4eca	0	0	0	0	0	0	0	0	11	3	0	0	0	0	0	0	0	0	0	0	0	0	0	0	0	0	0	2	0	22	0	0	0	114	0	0	35
3457e9d1df355a076ac033127c1ad5e3	0	0	0	0	0	0	0	0	0	0	0	0	0	40	0	29	0	0	0	0	0	0	0	0	7	0	0	3	0	0	53	35	19	0	0	5	0
a1c72117bea8a9bcd3fcf22425f8ca18	0	0	0	0	0	0	0	43	0	7	7	11	56	0	0	26	47	10	0	0	0	0	0	0	0	0	0	0	2	0	0	0	0	0	0	0	0
00a96fbd0ac34bfd245f9c24f8737f7d	0	0	0	0	0	0	0	8	0	7	0	0	39	0	0	34	86	19	0	0	0	0	0	0	0	0	0	0	0	0	0	0	0	0	0	0	0
83bfcfd2290b7c4261e0cbdcc96c0b97	0	0	0	0	0	0	0	130	0	0	0	0	47	0	0	0	0	0	0	0	0	0	0	0	0	0	0	0	0	0	0	0	0	0	0	0	0
56fec53d3dadd27c95dfa21d0ab2abcb	101	0	0	0	8	0	0	0	0	24	41	0	0	0	0	0	0	8	13	0	0	0	0	0	0	0	0	0	8	0	0	0	0	0	0	0	0
fb6e8542d347c2b80a85ac42de706b04	0	3	0	0	0	46	4	90	0	0	0	58	0	0	0	0	0	0	0	0	0	0	0	0	0	0	0	0	0	0	0	0	0	0	0	0	0
2449ea68ca0d07550f1eecf37c2e5f5e	0	0	0	0	0	0	0	0	0	0	0	0	13	13	14	24	11	0	0	0	0	0	0	0	0	0	0	0	0	0	47	10	7	0	56	0	16
6bca2703ad0ac527ff6ea7b7e22b37c8	0	0	0	0	0	0	0	0	65	0	0	0	0	0	0	0	0	0	0	0	0	0	0	0	0	0	0	0	0	0	0	0	0	94	0	0	15
1e5a6cea09ce85be32fde71f36c68f4d	0	0	0	0	0	0	0	0	0	0	0	0	0	0	0	0	0	0	0	0	0	0	0	0	44	130	0	0	0	0	0	0	0	0	0	0	0
092824eab7bb4d0df02468c367153adf	0	0	0	49	0	0	0	0	0	5	0	0	0	0	0	122	14	0	0	0	0	0	0	0	0	0	0	2	0	0	0	0	0	0	0	0	0
c2f0cf93c17a6a60a96f5376a73586f1	0	0	0	0	0	0	0	0	0	0	0	0	0	0	0	0	0	0	0	0	0	0	0	0	0	0	0	0	0	12	0	0	0	73	0	0	107
b474c8c5e4e3fdea032a7feb365e8e98	0	0	2	0	0	0	13	0	0	1	0	0	0	96	16	16	7	0	0	0	0	0	0	0	0	5	11	0	0	0	0	8	10	0	0	0	0
28f9b5f1a2d6d2a444484f891ad1e944	0	0	0	3	0	0	0	0	36	0	0	0	0	0	0	9	0	0	0	0	0	0	0	0	0	0	0	49	3	54	0	0	0	8	15	0	2
1384a1af6b4f6e4c3dceb0b386f5d204	0	2	0	0	0	0	0	1	0	0	0	0	0	0	0	0	0	0	0	0	0	0	0	0	0	0	34	63	61	0	0	0	0	0	31	10	0
f851bc911937f139f987cec6b4122903	0	0	0	0	0	76	0	0	0	0	0	28	0	0	0	0	0	0	0	0	0	0	0	39	0	0	0	0	0	21	0	0	0	0	0	0	29
43bf2e05902a9f38eb400647f5b1e0a0	0	0	0	0	0	2	14	0	0	0	0	19	0	35	26	19	0	0	0	0	0	0	0	0	0	0	9	0	0	0	0	0	46	0	0	0	0
b9e49e24eed13e9d42be624184d6232b	0	0	0	0	0	0	0	0	3	0	0	0	0	6	0	0	0	0	0	0	0	0	0	0	4	39	12	11	2	0	25	37	30	0	15	4	0
0c5d2114ee9993714e590b3f7cb4e9ef	0	0	0	0	0	0	0	0	0	0	0	0	0	0	0	0	0	0	0	0	0	0	213	0	0	0	0	0	9	0	0	0	0	0	0	0	13
f6c528c217081be9871de0fc58b89408	0	0	0	0	0	0	0	0	0	0	0	0	0	0	0	0	0	0	0	0	0	0	31	0	0	0	0	148	0	0	0	0	0	0	0	0	0
0ed7c2e43f6578d8fdb44defc0d1f286	0	0	0	0	0	0	24	0	4	0	21	0	0	0	0	11	0	9	0	0	0	0	16	0	0	0	34	73	0	0	0	0	0	0	0	0	4
5b66cc811d128eb52d25cc3edc0df61b	0	0	0	0	0	0	0	0	0	0	0	0	0	60	0	0	0	71	0	0	0	0	0	0	0	0	0	0	0	0	0	0	12	0	0	34	8
78f658da8deecfe67cbcf8c0d5f744a8	0	15	0	0	0	0	9	0	0	0	0	0	0	0	0	0	0	0	17	13	31	24	0	0	0	8	36	25	0	0	0	0	14	0	0	0	0
9639a3291729a3758207b47715d9205f	0	0	0	0	0	0	0	8	0	26	9	5	35	0	0	43	48	10	0	0	0	0	0	0	0	0	0	0	0	0	0	0	0	0	0	0	0
49055a8926642ad934ee01650da59860	0	0	0	0	0	0	0	10	0	18	45	0	37	0	0	0	33	41	0	0	0	0	0	0	0	0	0	0	0	0	0	0	0	0	0	0	0
f70a4bbc69f78f49f1d831908a9bd407	0	0	0	0	0	0	0	0	0	0	0	0	0	14	0	0	0	0	0	0	0	0	0	0	10	16	3	0	0	0	78	27	29	0	0	0	2
2b5d99e2921cdd7ad831a55b9b86baa1	0	0	0	0	0	0	0	0	0	12	0	0	132	0	0	20	17	5	0	0	0	0	0	0	0	0	0	3	0	0	0	0	0	0	0	0	0
95df1a34b35860558422491bc60102e8	81	0	0	1	0	0	0	0	0	0	0	0	122	0	0	0	0	0	0	0	0	0	0	0	0	0	0	0	0	0	0	0	0	0	0	0	0
239adb80215ebb78c7d0c864cda1d6dc	0	0	0	0	0	0	0	31	0	11	5	9	33	0	0	16	41	20	0	0	0	0	0	0	0	0	0	0	1	0	0	0	0	0	0	0	0
49aa1d1702eb458fed92b365d1ec31f2	0	0	0	0	0	0	16	0	0	0	0	0	0	11	24	0	0	0	0	0	0	0	0	0	0	39	0	0	0	0	0	83	18	0	0	0	0
ad7cea3f47c9e64cbe5f5544c27fb1c5	0	0	0	0	0	0	0	0	0	0	0	0	0	0	0	54	0	0	0	0	0	0	0	0	0	0	0	0	0	0	0	0	0	0	95	8	39
d898977e18a1ddac0aa449806575e2fa	0	0	0	0	0	0	0	0	20	0	0	0	0	0	0	0	0	0	0	0	0	0	0	0	0	0	0	0	0	0	0	0	0	139	0	0	8
8557f57f5167bc15c81be763ab6c75e4	0	0	0	0	0	0	0	0	0	0	0	40	0	0	0	0	0	0	0	0	0	0	0	41	0	0	0	0	0	89	0	0	0	0	0	0	10
d100d1883e8fa0418eb0d09fabf2e1e2	0	0	0	0	0	0	0	0	0	0	0	0	17	0	16	0	11	0	0	0	0	0	0	0	0	0	0	0	0	0	43	0	0	13	51	0	39
0ce54f2a25d26c99b056ebe3f3268087	0	0	0	0	0	0	0	0	0	0	0	0	0	0	148	0	0	0	0	0	0	0	0	0	0	0	0	0	0	0	0	0	0	39	0	0	0
8df2b2e6c1cb64bd18b81d5bae7f0898	0	0	0	0	20	0	0	0	0	0	0	0	0	0	0	0	0	0	0	0	0	11	171	0	0	0	0	0	0	0	0	0	0	0	0	11	0
a14bc689b63936e42887cbb52f2f2972	0	0	0	0	0	0	6	0	0	0	0	0	0	0	147	0	0	0	0	0	0	0	0	0	0	0	0	0	0	2	0	0	25	4	0	0	2
5e59037a1baa1f999a4fb05a538ac291	0	0	0	0	0	0	0	0	0	0	0	6	0	0	0	0	0	0	0	0	0	0	0	35	0	0	0	0	0	25	0	0	0	6	0	0	108
ee184b02e9edaeffb2fa26c00d8742f3	0	0	0	0	0	0	0	0	0	0	0	0	26	28	38	29	0	0	0	0	0	0	0	0	0	0	0	0	0	0	0	0	0	0	35	0	23
d51817686174e59be16408c2b9739e4b	0	0	0	0	0	0	0	0	0	0	0	0	0	0	0	0	0	0	0	0	0	0	0	39	0	0	0	0	0	25	0	0	0	0	0	0	99
a04cb6386a99fbcaa80f67e90eafd518	0	0	0	0	18	0	0	0	0	20	0	0	0	0	0	65	38	0	0	0	0	0	0	0	0	0	0	7	0	0	0	0	0	0	21	4	0
25dce1a6a4e505eeeaa73e50a02962e2	0	0	0	0	0	0	0	0	0	0	0	0	0	0	0	0	0	0	28	43	46	0	0	20	0	0	0	0	0	7	0	0	0	0	0	0	5
cc9c779ef21695ce710bd811f9528cd3	0	0	0	0	0	0	0	0	0	2	0	0	0	0	0	25	5	0	0	0	0	0	0	0	0	0	0	29	0	0	8	0	0	0	101	0	0
a907a13f533911700465057d6893fce2	0	0	0	0	0	0	0	13	2	4	4	0	0	0	0	0	0	0	0	0	0	0	20	0	0	0	0	115	16	0	0	0	0	0	0	6	0
314b18091025c47714c5aa3cdc6c02eb	0	0	0	0	0	77	0	0	0	0	0	56	0	0	0	0	0	0	0	0	0	0	0	27	0	0	0	0	0	24	0	0	0	0	0	0	0
fdc3582dff0900e976e7bb556df8dd81	0	0	0	0	0	0	0	0	0	0	0	0	30	9	29	13	11	0	0	0	0	0	0	0	0	0	0	0	0	0	11	0	0	0	30	8	30
38bb8d6b21b21455fe991a9bee9941ed	0	0	0	0	0	0	0	0	0	0	0	0	0	0	0	0	0	0	0	0	0	0	0	0	0	0	0	7	0	7	28	27	20	0	84	0	8
064ed54f8f7906e5af63e52294654aa8	58	0	0	0	0	0	0	0	0	0	33	0	0	0	0	0	0	0	6	0	0	3	23	0	16	0	0	3	51	0	0	0	0	0	0	1	0
a33279b9d45044cf5b16344509b228c7	0	0	0	0	0	0	0	28	111	0	0	0	0	0	0	0	0	0	0	0	0	0	0	0	0	0	0	0	0	0	0	0	0	35	0	0	0
e379889d72fa1ff060afe14e4280ea05	0	0	0	0	0	0	0	8	0	0	0	1	0	0	0	6	0	0	0	0	0	0	0	0	0	0	0	0	0	0	0	0	0	150	0	0	0
ce3c6e0bc851f0bf9365e075107dcacb	0	0	0	0	0	0	0	0	0	0	0	0	0	91	0	0	0	0	0	0	0	0	0	0	0	4	0	0	0	0	0	79	0	0	0	0	0
fdb79daf23f55e0d9ac26839f461c1c3	0	0	0	0	0	0	0	0	0	0	0	0	0	0	0	0	13	0	0	0	0	0	0	0	0	0	0	23	0	0	0	0	5	19	72	0	38
da182d803318f8e9b9de6c240b6e1681	0	0	0	0	0	0	9	0	0	0	0	0	0	0	0	5	5	0	0	0	0	0	0	0	69	7	4	11	26	0	18	2	4	0	3	8	0
2d92ea17d7478f0838cdc444eb4ddff1	0	0	0	0	0	0	0	0	0	0	0	0	44	20	51	0	0	0	0	0	0	0	0	0	0	0	0	0	0	0	30	0	0	0	0	0	34
62446e652b96ca2981635cf02204a554	0	56	39	0	0	0	34	0	0	0	0	0	0	0	21	0	0	0	0	0	32	0	0	0	0	0	0	0	0	0	0	0	0	0	0	0	0
10b754c618ecca32000959da2d5c9886	0	0	0	73	0	0	0	0	0	0	0	0	0	0	0	0	0	0	0	0	0	99	0	0	0	0	0	0	0	0	0	0	0	0	0	0	0
63403aa0515deb0039fbfb793b870272	0	0	0	0	0	0	0	6	0	14	19	0	46	0	0	21	42	30	0	0	0	0	0	0	0	0	0	0	0	0	0	0	0	0	0	0	0
3085613b4040ad7af954b531bd49f1ce	0	0	0	0	0	0	0	0	0	0	0	0	0	28	33	44	0	0	0	0	0	0	0	0	0	0	0	0	0	0	0	0	0	0	39	0	26
4ee37100dfb4310ec3cef8a8528cc3a0	0	0	0	0	0	122	0	0	0	0	0	49	0	0	0	0	0	0	0	0	0	0	0	0	0	0	0	0	0	0	0	0	0	0	0	0	0
d06fb64e021f8c12b7626774498fede0	0	0	0	0	0	37	0	4	39	0	0	74	0	0	0	0	0	0	0	0	0	0	0	0	0	0	0	0	0	0	0	0	0	0	0	0	0
fe037094f4e4d88606f217b5c3d1f59c	0	0	0	0	0	0	0	0	0	0	0	0	0	0	0	0	0	0	0	0	0	0	0	0	0	13	0	18	0	0	0	102	38	0	0	0	0
c9f2e5c9481da966263ea0c4ea0ace25	0	0	0	0	0	0	0	2	40	0	0	30	0	0	0	0	0	0	0	0	0	0	0	29	0	0	0	0	0	44	0	0	0	7	0	0	0
2509a0be42664b95d66caeaf9a5ee6a7	0	0	0	0	0	0	0	0	0	0	0	0	0	0	53	39	0	0	0	0	0	0	0	0	0	0	0	0	0	0	0	0	0	12	42	0	27
f2e1304f821698846169cf157a93ef91	0	0	0	0	0	0	0	0	0	0	0	0	0	0	0	29	16	0	0	0	0	0	0	0	0	0	0	0	0	0	54	14	0	0	46	8	9
62f66d4c2a7fa871b17c06f5385d4984	0	13	6	0	0	0	24	0	0	0	0	12	0	6	0	0	0	0	9	16	21	0	0	0	6	28	33	0	0	0	0	0	4	0	0	0	0
662380f2b6f56586220b1d15f7da48f8	0	0	0	0	0	0	0	0	0	0	0	0	0	0	0	0	0	0	0	0	0	0	0	0	11	0	0	0	0	0	38	52	28	0	0	0	39
fff7743dcf78efe213a4afde5110cd8c	0	0	0	0	0	69	0	0	3	0	0	74	0	0	0	0	0	0	0	0	0	0	0	6	0	0	0	0	0	5	0	0	0	0	0	0	2
7e44efc58a5c7c0e06a510f22fc42cab	0	0	0	0	0	0	19	0	0	0	0	0	0	0	0	0	0	0	0	15	0	0	0	0	0	78	55	0	0	0	0	0	0	0	0	0	0
fe144cd1c37a7ee4dbf77d6320e03669	0	0	0	0	0	0	0	0	5	0	0	0	0	0	0	0	0	0	0	0	0	0	0	0	0	0	0	0	0	9	0	0	0	52	0	0	108
d1eb9948132192d9a7a267a28af65820	0	0	0	0	0	0	0	0	0	0	0	0	177	0	0	0	0	0	0	0	0	0	0	0	0	0	0	0	0	0	5	0	0	0	0	0	0
70f6a2f8c2cbec1f0c438ff5d2a3f0a2	0	0	0	0	0	0	0	0	0	0	0	0	0	0	20	0	0	0	0	0	0	0	0	0	0	0	0	0	0	0	37	0	0	0	93	0	20
58a6f3214533e7bc39f258d5c8538494	0	0	0	0	0	0	0	0	0	0	0	0	0	0	0	0	0	0	0	0	0	0	0	0	0	0	0	0	0	8	0	0	0	60	0	0	92
4c8746f3547392b9c03247cbb43cc244	0	0	0	0	0	0	0	0	0	5	2	0	130	0	0	16	25	10	0	0	0	0	0	0	0	0	0	0	0	0	0	0	0	0	2	0	0
27a2030c4dc2b88e76b495aac2cf1157	0	0	0	0	0	0	0	0	0	0	56	0	31	0	0	0	5	59	0	0	0	0	6	0	0	0	0	0	18	0	0	0	0	0	0	15	0
74a26e97b02fcab82b0d346de4920f75	0	0	0	11	0	0	4	8	0	0	0	0	43	0	6	28	10	10	0	0	0	0	14	5	0	0	0	3	0	0	0	0	3	0	0	23	0
8f23b4eb028e97da673b11e79ed271f9	0	0	0	0	0	11	0	46	0	0	0	0	0	0	0	0	0	0	0	0	0	0	76	0	0	0	0	20	0	0	0	0	0	0	21	0	3
ec90341aa40c87f558d99bf332adf81d	0	0	0	0	0	0	0	0	0	0	0	0	0	75	0	0	0	15	0	0	0	0	0	0	0	0	0	6	0	0	34	0	0	0	0	13	0
07885a6b0723c450fd1aa87ba219fefd	0	0	0	0	0	33	0	0	0	0	0	128	0	0	0	0	0	0	0	0	0	0	0	0	0	0	0	0	0	0	0	0	0	0	0	0	0
778304ffb03362a9cd88a75523d33ff1	0	0	0	0	0	0	0	0	0	0	0	0	44	0	42	0	0	0	0	0	0	0	0	0	0	0	0	0	0	0	22	0	0	0	35	0	22
a565215b0da4cc4c1637e821197fa42d	0	0	0	0	0	0	0	0	0	0	0	0	0	0	0	0	0	0	0	0	0	47	0	0	0	0	0	52	0	27	0	0	0	0	29	0	0
9bd5c1fed85bb52c29195988b5f68b0c	3	0	0	0	0	0	0	7	0	6	8	6	136	0	0	0	0	0	0	0	0	0	0	0	0	0	0	0	0	0	0	0	0	0	0	0	0
b30942209a6c885a322c60b7c077fbbc	6	0	0	0	0	0	0	0	0	0	0	0	154	0	0	0	0	0	0	0	0	0	0	0	0	0	0	0	0	0	8	0	0	0	0	0	0
a537d8bab85c83b0e74c73c55790324b	0	9	0	0	0	0	0	0	0	0	0	0	0	0	0	0	0	0	0	52	0	0	97	0	0	0	0	11	0	0	0	0	4	1	0	5	0
3647422466c7f585d060f005ccc37053	0	0	0	0	16	0	0	0	0	74	0	0	0	0	0	0	46	0	0	0	0	0	0	0	0	0	0	15	0	0	0	0	0	0	0	0	0
f8ebb41fa1f5ffe65a063575254b787b	0	0	0	0	0	2	0	0	0	0	0	0	0	22	20	0	18	0	0	0	0	0	0	0	0	0	0	0	0	0	17	0	12	14	36	0	29
f94ed822c833f418262928813a060ef5	0	0	0	0	0	0	0	0	80	0	0	66	0	0	0	0	0	0	0	0	0	0	0	0	0	0	0	0	0	0	0	0	0	0	0	0	0
ce1ed049cdde3bebd517384e7191442e	95	0	0	0	19	0	0	0	0	16	10	0	12	0	0	0	8	0	0	0	0	0	0	0	0	0	0	0	0	0	0	0	0	0	0	0	0
b28d50f8401c6660191fcf0576c96b5a	0	0	0	0	0	0	0	0	0	0	0	0	32	39	0	0	0	15	0	0	0	0	0	0	0	0	0	0	0	0	23	31	0	0	0	14	0
381543018d32125591d6c4d5fcfa5450	0	0	0	0	0	0	0	0	0	0	0	0	0	0	0	0	0	0	0	0	0	0	0	0	0	0	0	0	0	50	0	0	0	0	0	0	105
61265100ba72bdeabb7b23dd7b428872	0	0	0	15	0	45	0	51	18	0	0	16	0	0	0	5	0	0	0	0	0	0	0	0	0	0	0	0	0	0	0	0	0	0	0	0	0
35b1b148cd8d8548514687a801d3a188	0	0	0	0	0	0	0	0	0	0	0	0	0	18	16	26	0	0	0	0	0	0	0	0	0	0	0	0	0	6	18	5	0	0	40	5	22
314a92f4156ce640410663ef6b319326	0	72	40	0	0	25	16	0	0	0	0	0	0	0	0	0	0	0	0	0	14	0	0	0	0	0	0	0	0	0	0	0	0	0	0	0	0
b94cee67c25539a4525662c240ae093d	0	0	0	0	0	0	19	0	4	0	0	0	0	13	0	0	0	0	0	47	40	0	0	0	0	0	0	11	0	0	0	0	0	0	0	0	0
55d70cace5528a8e938371865e14d1aa	0	0	0	0	0	0	0	0	0	0	0	0	0	0	0	0	0	0	0	0	0	0	0	0	0	0	0	0	0	11	0	0	0	0	0	0	141
a290c363c3e4288f5486ebb4e4d9d204	4	0	0	0	0	0	0	0	0	0	0	0	0	19	0	0	0	0	25	0	0	0	0	0	37	26	36	0	0	0	0	0	10	0	0	0	0
ba4fbb843224121d7e68dfd05dbdaeb5	0	0	0	0	0	80	0	0	0	0	0	18	0	0	0	0	0	0	0	0	0	0	0	22	0	0	0	0	0	27	0	0	0	0	0	0	8
87ccc2242b7286bbc89ecaa8946c3cc5	0	0	0	0	0	0	0	0	12	0	0	0	0	0	0	17	2	0	0	0	0	0	0	0	0	0	0	0	4	0	0	0	6	51	17	39	16
9e3226efaf559eb14a478f880462cb8a	0	0	0	0	0	0	0	0	0	0	0	0	37	0	0	35	70	20	0	0	0	0	0	0	0	0	0	0	0	0	6	0	0	0	0	0	0
a7d69b6b6a17e881929d8e58e9cbf440	0	0	0	0	0	0	0	0	0	0	0	0	0	0	0	0	0	0	34	0	0	0	0	0	77	48	0	0	0	0	0	0	0	0	0	0	0
8612a638846acf832935cb932a1f0398	0	0	0	0	0	0	0	80	0	2	0	5	25	0	0	9	9	0	0	0	0	0	0	0	0	0	0	0	0	0	0	0	0	0	0	0	0
7ef8ed5855dad95a1411c1faa5fafc20	0	0	0	0	0	0	0	77	0	0	0	61	0	0	0	0	0	0	0	0	0	0	0	0	0	0	0	0	0	0	0	0	0	0	0	0	0
41e48cb4278c5243132d0890ba865c05	0	0	0	0	0	0	0	0	0	0	0	0	0	0	0	0	0	0	0	0	0	0	0	0	7	0	0	0	0	0	15	0	48	0	0	0	77
e4eb72df2e48cac11c3e1a3ac5587797	0	0	0	0	0	0	0	0	0	4	0	0	0	20	0	0	62	0	0	0	0	0	0	0	0	0	0	9	21	0	0	0	0	0	29	11	0
e260d8fe5007698a9196cdd3d21cac3a	0	0	0	0	0	0	0	0	0	0	0	0	0	0	0	0	0	0	0	0	0	0	0	0	0	0	0	0	0	6	0	0	0	0	0	0	133
bebe610b24ce6b051fb5b2c8ddf17261	0	0	0	0	0	0	0	51	8	0	0	0	85	0	0	0	0	0	0	0	0	0	0	0	0	0	0	6	0	0	0	0	0	0	0	0	11
a36e577941eef1be9f386fc188bd4981	0	0	0	0	0	10	0	40	72	0	0	26	0	0	0	0	0	0	0	0	0	0	0	0	0	0	0	0	0	0	0	0	0	0	0	0	0
094b90b37ab7cbb5661727bdf30972b8	0	0	0	0	0	0	0	0	0	0	0	0	6	11	19	14	0	0	0	0	0	0	0	0	0	0	0	0	0	0	24	0	0	0	82	0	0
3f07c5798efd8deb6095045db89ee137	0	0	0	0	0	0	0	0	0	0	0	0	0	0	3	0	0	0	0	0	0	0	0	0	0	1	0	0	0	0	0	78	41	0	12	5	3
ffc22a9061f957b97083568fcc04202d	0	61	31	8	0	0	11	0	0	0	0	0	0	26	0	0	0	0	0	0	14	0	0	0	0	0	14	0	0	0	0	0	0	0	0	0	0
6d3caa7ac752d8d6fb0f981c17faacc0	0	0	0	0	0	0	0	0	0	0	0	0	0	16	22	0	0	0	0	0	0	0	0	0	0	0	0	0	0	1	0	14	32	19	0	0	34
d350ed02e3e8ac5ff62590f2f6fa3906	0	0	0	0	0	0	0	0	0	0	0	0	0	30	0	13	0	0	0	0	0	0	0	0	0	0	0	10	0	0	48	41	0	0	0	0	0
1cb6ba1f21c7dc2f71df36a6b18f5354	38	0	0	0	0	0	0	0	0	0	0	0	91	0	0	0	0	26	0	0	0	0	0	0	0	0	0	0	0	0	0	0	0	0	0	0	0
cbea185430e742d8a87bc5277e9eb8ac	0	0	0	32	0	0	0	0	27	0	0	14	0	0	0	0	0	0	0	0	0	0	0	0	0	0	0	55	0	0	0	0	0	0	0	0	0
0356b8bf9fd15d2b45124228f1e8a464	0	0	0	0	0	0	0	31	0	1	0	0	0	0	0	0	0	0	0	0	0	0	79	0	0	0	0	25	13	0	0	0	0	0	0	3	0
e4e224ccbb860ca9ef1564ff12c72446	0	0	0	0	0	0	0	0	0	0	0	0	0	19	0	0	0	0	19	86	12	0	0	0	0	0	0	0	0	0	0	5	5	0	0	0	0
f2b3f83360cc48497f6994363532ee3b	0	0	0	0	0	0	0	0	0	0	0	0	0	0	0	0	0	0	0	66	0	0	0	0	0	67	0	0	0	0	0	0	0	0	0	0	0
4eb72ad317b099b57c248c458eab626b	0	0	0	0	0	0	0	0	0	0	0	0	71	0	0	28	12	29	0	0	0	0	0	0	0	0	0	0	0	0	20	0	0	0	0	0	0
956ed0a37e9783d16aa37bfd83585eef	0	0	0	0	0	0	0	0	0	0	0	0	0	43	0	0	0	0	0	0	0	0	0	0	0	0	0	0	0	0	0	0	0	0	76	0	41
134774c01587f86e31ff438eb0736c2c	0	0	0	0	0	0	16	119	0	0	0	0	0	0	0	0	0	0	0	0	0	0	0	0	0	0	0	0	0	0	0	0	0	0	0	0	0
52fcc64f24c567beff7da02d6ba6abba	0	0	0	0	0	0	0	0	0	0	0	0	0	0	0	0	0	0	0	0	0	51	0	0	0	0	0	64	0	0	0	0	0	0	32	0	0
2b72428ebbcbfc529a8aecf2ea37157c	11	0	0	0	0	0	0	0	0	0	0	0	0	0	0	0	0	0	107	12	0	0	0	0	11	2	0	0	0	0	0	0	0	0	0	0	0
7e220081fd7e474730f82e3a854a1427	0	0	0	14	0	0	0	0	5	0	0	0	0	0	0	5	0	0	0	0	0	21	0	50	0	0	0	24	0	28	0	0	0	0	6	0	0
780fc435e3e0e328b3e10d920a70a959	0	0	0	0	0	0	0	0	0	0	0	0	0	0	0	0	0	0	0	0	42	0	0	0	0	0	48	0	0	0	0	0	56	0	0	0	0
69a11f927915e2a3ba1f7b9c84486527	0	0	0	0	0	0	0	14	0	25	13	11	18	0	0	17	15	8	0	0	0	0	0	0	0	0	0	0	0	0	0	0	0	0	2	0	0
c83c84c8f82639c3bcb16c5630f257b2	0	0	0	0	0	0	0	9	0	27	11	8	31	0	0	22	27	10	0	0	0	0	0	0	0	0	0	0	0	0	0	0	0	0	0	3	0
ad27698b81a8e620bce7a8586d7147f5	0	0	0	0	0	0	0	0	0	24	0	14	15	0	0	52	30	0	0	0	0	0	0	0	0	0	0	0	0	0	0	0	0	0	0	0	0
487f926bd2d10ae0c8f531541f14fe6f	0	0	0	0	0	0	0	0	0	0	0	0	45	16	27	0	0	0	0	0	0	0	0	0	0	0	0	0	0	0	0	14	15	0	0	0	27
6588652ca08d204b93bfba3ed70d97f7	17	0	4	23	20	0	9	0	0	18	0	0	17	0	0	0	0	0	0	0	0	6	0	0	0	0	0	12	5	0	0	0	0	0	0	0	0
e0b375bae1b37c73a8b03caf0a47226d	0	9	0	0	0	0	0	0	0	0	0	0	0	0	0	0	0	0	0	15	0	0	0	0	0	0	46	0	0	0	0	0	81	0	0	0	0
5f176d2350d68d457352e58b9169bb97	0	0	0	0	0	0	0	0	0	0	0	0	0	0	10	0	0	0	0	0	0	0	0	0	0	0	0	0	0	0	60	16	20	0	35	0	0
49fd7b8b5c077028590069877639aff3	0	0	0	0	0	0	0	0	0	0	0	0	0	0	9	0	0	0	0	0	0	0	0	0	2	0	0	0	0	0	39	0	40	11	14	0	14
730cfd5e858b616c16da1fe3929e3ad9	0	0	0	0	0	0	0	0	0	0	0	0	0	15	0	13	6	2	0	0	0	0	0	0	0	0	0	0	0	0	34	9	5	1	26	11	24
1d52609177ce303a019c3ee3f9142239	0	0	0	0	0	0	0	0	0	0	0	0	0	0	0	0	0	0	0	0	0	15	0	0	0	0	0	48	0	0	0	0	0	0	84	0	0
7dd273cfe05a5c5e224f299f760201cf	0	0	0	0	0	0	0	0	0	0	0	0	0	0	0	0	0	0	0	0	0	0	166	0	0	0	0	0	12	0	0	0	0	0	0	0	0
6616dc3bd6aeb3e26b9b2218290ea574	0	0	0	0	0	0	0	17	0	32	9	8	21	0	0	10	16	4	0	0	0	0	0	0	0	0	0	0	0	0	0	0	0	0	0	0	0
1fbe2450c57991fc45a0e99eae8bc47c	46	0	0	0	0	0	0	0	0	0	9	0	0	0	0	0	0	4	51	7	0	0	15	0	9	3	0	0	2	0	0	0	0	0	0	0	0
87e2b0a41bc1cbf5d70fbca76a49c948	0	0	0	0	0	0	0	50	0	0	0	0	0	0	0	0	0	0	0	0	0	0	0	0	0	0	0	40	0	28	0	0	0	0	0	0	0
1c9d4888cc82399ca530f0698dba4502	0	0	0	0	0	0	0	18	0	0	0	0	0	0	41	0	0	0	0	0	0	0	0	0	0	0	0	0	0	0	0	0	0	30	0	0	51
1024d457e64d1269fc9fc5d07937d826	0	0	0	0	0	0	0	0	0	6	0	0	0	0	0	136	0	0	0	0	0	0	0	0	0	0	0	0	0	0	0	0	0	0	0	0	0
5886989e8efaeaa87e45e3fbdddab35b	0	0	0	0	0	0	0	0	0	0	0	0	0	13	0	24	0	0	0	0	0	0	0	0	0	0	0	19	0	0	0	20	6	0	58	0	0
9a775f252545e605a34eed8be83a7049	0	0	0	0	0	0	0	22	0	0	0	0	0	53	0	0	0	0	0	0	0	0	0	0	11	0	0	11	0	0	0	0	34	0	0	0	0
8eb85edbb97d91c74ea84c3de943f9c1	0	0	0	0	0	0	0	0	0	0	34	0	0	0	0	21	6	8	0	0	0	0	0	0	8	0	0	8	34	0	7	0	0	0	10	9	0
88fc0b42213a7d21d1dd054586fed93d	0	0	0	0	0	0	0	0	0	0	0	0	0	42	41	0	0	0	0	0	0	0	0	0	0	0	0	0	0	0	0	0	7	15	0	0	41
a5c6e34380204fc25a1e1440f26cbfee	0	0	0	0	0	0	0	0	0	0	0	0	0	0	0	0	0	0	0	0	0	0	0	0	0	0	0	30	0	61	0	0	0	0	17	0	15
54b81de0897fde4a1dfcb49ea49a7242	0	0	0	0	0	43	0	0	0	0	0	22	0	0	0	0	0	0	0	0	0	0	0	38	0	0	0	0	0	34	0	0	0	0	0	0	0
c453de181b64bd69930d30afa3d18060	0	0	0	0	0	0	0	0	0	0	0	0	0	0	0	0	0	0	0	0	0	0	0	0	0	0	0	0	0	0	0	134	9	0	0	0	0
d1f92ca2d8442e66e297b350efaa5410	0	0	0	0	0	0	0	0	0	0	0	0	0	115	0	0	10	0	0	0	0	0	0	0	0	0	0	0	0	0	0	0	0	0	11	0	0
ed565b271e6416f9c7eaeba653a384f8	0	0	0	0	0	0	0	0	0	0	0	0	0	0	0	0	0	0	0	0	0	0	0	0	29	33	0	0	0	0	46	0	19	0	0	0	0
9def71cdeab841f854f395e9fa86a757	0	0	0	0	0	0	0	0	0	0	5	0	0	10	0	0	0	5	2	0	0	0	0	0	54	2	0	0	3	0	54	0	0	0	0	0	0
ba324a57225654e4b5ee8fa9ec9604f1	0	0	0	0	0	0	0	0	0	0	0	0	40	26	26	27	0	0	0	0	0	0	0	0	0	0	0	0	0	0	0	5	4	0	0	0	9
2f4c78382fef624c1a4ada34c2c05bf7	0	0	0	0	0	0	0	0	0	0	0	0	62	0	0	0	0	39	0	0	0	0	0	0	0	0	0	0	0	0	35	0	0	0	0	0	0
b73fe27a02f7b1822ce7abbf4e9664c2	0	0	0	0	0	0	0	0	10	0	0	0	0	0	0	0	0	0	0	0	0	0	0	0	0	0	0	0	0	0	0	0	0	68	0	0	47
11b0e60705f547f47f549d2146d2cfac	0	0	0	0	0	0	0	0	0	0	0	0	0	0	0	81	9	0	0	0	0	0	0	0	0	0	0	0	0	0	25	0	0	0	15	0	0
c0d8a477eff75e22cf4fb25bc88191f1	0	0	0	0	0	0	13	0	0	0	0	107	0	0	0	0	0	0	0	0	0	0	0	0	0	0	0	0	0	0	0	0	0	0	0	0	0
c4b4eb88228f525fa5022dc43b06db26	0	0	0	0	0	0	0	0	0	0	0	0	9	0	7	0	0	3	0	0	0	0	0	0	0	0	0	0	0	0	56	19	11	0	12	12	12
cb488f9dcd6482a90df5f08351e2ecba	0	0	0	0	0	0	0	0	0	0	0	0	0	0	0	33	4	0	0	0	0	0	0	0	0	0	0	30	0	0	0	0	0	22	44	0	0
ad84d18a785105a88de19e3f9062680a	0	0	0	0	0	0	0	0	0	0	0	0	0	10	0	0	0	0	0	0	0	0	0	0	0	7	0	0	0	0	0	113	4	0	0	0	0
e3ce1ca7723a1c808f279e645309206b	0	0	0	0	0	0	0	0	0	0	0	0	0	25	61	21	0	0	0	0	0	0	0	0	0	0	0	0	0	0	0	0	0	0	28	0	0
e147b59672d5b3fd45f1892b61ca78e3	0	0	0	0	0	0	0	0	0	0	0	0	0	0	0	74	0	0	0	0	0	0	0	0	0	0	0	0	0	0	21	0	0	0	35	0	0
ee1204afc9f352a62604d85d0cd73cc3	0	0	0	0	0	0	0	0	0	0	0	0	0	0	0	5	0	9	0	0	0	0	0	0	0	0	0	0	0	0	12	35	4	13	29	26	0
50e2c2f2162356c0e3c76edf634ad8ca	0	0	0	0	0	67	0	0	7	0	0	36	0	0	0	0	0	0	0	0	0	0	0	10	0	0	0	0	0	8	0	0	0	0	0	0	0
f19a711776291576f4f21308edf2f26b	0	0	0	0	0	0	0	8	0	4	0	5	73	0	0	19	32	0	0	0	0	0	0	0	0	0	0	0	0	0	0	0	0	0	0	0	0
673d8d5b38725159e3c6249314467382	0	0	0	0	0	0	0	0	0	0	0	0	0	16	0	0	0	0	0	91	0	0	0	0	0	0	0	0	0	0	0	0	0	0	0	0	0
ba035580287b82044c930b3f07ebcc56	0	0	0	0	0	0	0	0	0	0	0	0	0	0	0	0	0	0	0	0	0	0	0	0	0	0	0	0	0	0	0	0	38	55	0	0	31
e84f910689bf6d94dc9b618cae429151	33	0	0	0	0	0	0	0	0	0	0	0	4	4	0	0	0	0	23	10	0	0	0	0	47	11	8	0	0	0	0	0	0	0	0	0	0
fb7185af612b38d28689bb0cfdb0ac25	0	7	4	0	0	0	18	0	49	0	0	39	0	0	10	0	0	0	0	0	0	0	0	0	0	0	0	0	0	0	0	0	0	0	0	0	0
fa0260eb4d85daad4ce7583be5259611	0	0	0	0	0	3	0	8	0	0	0	19	0	0	0	0	0	0	0	0	0	0	0	0	0	0	0	0	0	0	0	0	0	0	0	0	97
ee2fd952d83d921ec91c4b7b872084df	0	0	0	0	0	0	0	81	21	0	0	0	0	0	0	0	0	0	0	0	0	0	0	0	0	0	0	6	4	0	0	0	0	0	0	0	6
38cdce054aedc46fe93d4b0781511696	0	0	0	0	0	0	0	22	0	10	14	7	67	0	0	0	6	9	0	0	0	0	0	0	0	0	0	0	0	0	0	0	0	0	0	0	0
6ab309290c94503803b9a07eac1123cd	0	0	0	0	0	0	0	0	0	0	0	0	0	7	15	14	8	1	0	0	0	0	0	0	0	0	0	3	0	0	26	0	3	4	25	0	30
3076dbe903042f486e0366920900b90b	0	0	0	0	0	0	0	94	0	0	0	0	0	13	0	0	0	0	0	0	0	0	0	0	0	0	0	0	0	0	0	0	0	0	0	0	0
99e433a3ce4d5290445f668df2c9147e	0	0	0	0	0	0	0	0	0	23	0	0	0	0	0	0	22	0	0	0	0	0	96	0	0	0	0	0	0	0	0	0	0	0	0	0	0
a877ed23504d944de78923ec54321c6e	0	0	0	0	0	0	0	0	0	0	0	0	0	0	0	0	0	0	0	0	0	0	0	0	0	0	0	0	0	0	41	25	19	0	48	6	0
d64e9c2fdf056d2d7486226300426797	0	16	7	0	0	0	4	0	0	0	0	0	0	0	0	0	0	0	0	0	40	0	0	0	0	0	53	0	0	0	0	0	20	0	0	0	0
8c574315db2c75ee189ff4b7d2023ee9	0	0	0	0	0	0	3	10	9	0	0	8	0	0	0	0	0	0	0	0	0	0	0	0	0	0	0	0	0	0	0	0	0	70	0	0	15
ee556157fabe3738c94105c9c5b5f26c	0	0	0	0	0	0	0	0	0	0	0	0	0	0	0	0	0	0	0	0	62	0	0	0	0	0	84	0	0	0	0	0	0	0	0	0	0
9f6b0a977dc1894fc5101d5b967ffa82	0	0	0	0	0	0	0	0	0	0	0	0	0	0	0	0	0	0	0	0	0	0	0	0	11	40	0	0	0	0	0	60	21	0	0	0	0
85ffeac8aeebb30db2de8f7ce8a0ca15	0	0	0	5	0	0	0	0	0	3	0	0	0	0	0	0	0	0	0	0	0	0	0	0	0	0	0	79	10	0	0	0	0	0	16	0	0
8fc06e4c9a2163401db96994ee093d22	0	0	0	0	0	0	0	28	43	0	0	0	0	0	0	0	0	0	0	0	0	0	0	0	0	0	0	0	0	0	0	0	0	45	0	0	0
b02207c1b198c5ab9279660a1b168b79	0	0	0	0	0	0	0	0	0	0	0	0	0	0	0	28	0	0	0	0	0	0	0	0	0	0	0	0	0	0	16	13	11	0	51	0	20
d65d1938a20d694522f02cd034840031	0	0	0	0	0	0	0	0	0	0	0	0	0	0	0	0	0	0	0	0	0	0	0	0	0	0	0	3	13	0	0	19	26	0	59	6	0
83b059bf3b0d0da8bf318da0d4d261c6	0	0	0	11	5	0	0	0	0	0	0	0	0	0	0	0	0	0	0	0	0	74	0	5	0	0	0	26	0	0	0	0	0	0	10	0	0
bf611493002f5918a68778bde2def567	0	0	0	0	0	0	0	19	0	48	0	21	0	0	0	0	22	0	0	0	0	0	0	0	0	0	0	0	0	0	0	0	0	0	0	0	0
76b95ed0ca970e399a42d8e8b64672dd	0	0	0	0	0	0	0	0	0	0	0	0	0	0	0	0	0	0	0	47	32	0	0	0	0	24	18	0	0	0	0	0	0	0	0	0	0
20b5451a988ff3b210252a178af1321e	0	0	0	0	0	0	0	0	0	0	3	0	0	0	0	0	0	87	0	0	0	0	0	0	0	0	0	0	0	0	0	0	0	0	0	28	0
dc41f7152fbfa9eadba300763f8c4042	0	0	0	0	0	0	0	0	0	0	0	0	0	0	29	63	0	0	0	0	0	0	0	0	0	0	0	0	0	0	37	9	0	0	0	0	0
4377e80351a8b97cf22979f7c9d4145b	0	0	0	0	0	0	0	0	0	0	0	0	0	0	0	0	0	0	0	61	0	0	0	0	0	51	0	0	0	0	0	0	0	0	0	0	0
b38aa3b1524327b5886d7a126ca6ae31	0	0	17	0	0	0	19	0	41	0	0	0	0	0	0	0	0	0	0	0	13	0	0	0	0	0	18	0	0	0	0	0	3	11	0	0	0
ad21dd2c40e7188da65c0997b32f12f8	0	0	0	0	0	0	0	104	0	0	0	0	0	10	0	0	0	0	0	0	0	0	0	0	0	0	0	0	0	0	0	0	0	0	0	0	0
df1b86612013e1465940e16b25c176c5	0	0	0	0	0	0	0	62	0	0	0	0	0	0	0	0	0	0	0	0	0	0	0	0	0	20	0	0	0	0	0	32	0	0	0	0	0
187dd3a27f355df3a1d53f4d73c48838	0	0	0	0	0	0	0	0	49	0	0	0	0	0	0	0	0	0	0	0	0	0	0	0	0	0	29	0	0	0	0	0	0	35	0	0	17
41c3f59a4774dca74fb969517c21b40a	0	0	0	0	0	0	0	0	0	0	12	0	0	0	0	0	0	63	0	0	0	0	0	0	0	0	0	0	11	0	0	0	0	0	0	39	0
f3a4dd2cd3bcf5726504f1107e6a667b	0	0	0	0	0	0	0	0	0	0	0	0	0	62	0	53	0	0	0	0	0	0	0	0	0	0	0	0	0	0	0	0	0	0	0	0	0
033e8170181e7abf197d2d5e078c7677	0	0	0	0	0	0	0	0	0	0	0	0	0	0	0	0	0	0	0	0	0	0	0	0	0	0	0	0	0	16	0	0	0	0	0	0	96
8678fa3a06998220d4612e2c31b51f03	0	0	0	0	0	0	0	19	0	0	0	0	71	0	0	18	13	0	0	0	0	0	0	0	0	0	0	0	0	0	0	0	0	0	0	0	0
7e6d49ee79001adc19db0967b5346d7c	0	0	0	0	0	0	0	0	0	0	0	0	0	5	0	0	0	0	0	0	0	0	0	0	4	0	0	0	0	0	107	19	0	0	0	5	0
81b0f3da6864836986c90600562067d9	0	0	0	0	0	0	0	4	0	0	0	0	17	22	0	0	0	7	0	0	0	0	0	0	0	0	0	0	0	4	14	0	0	0	20	0	33
fc76636cb92c58c59e9f42799cd2ec4a	0	0	0	0	0	0	0	0	0	0	0	18	0	14	9	0	0	0	0	0	0	0	0	0	24	8	8	0	0	0	19	10	13	0	0	0	0
ba70df6a885c0ca9607324062b17d999	0	0	0	0	0	0	0	0	0	0	0	0	15	0	16	7	0	0	0	0	0	0	0	0	0	0	0	0	0	0	31	9	7	0	22	5	13
3cde8f1c1da22fe6ef61efcec633c5a5	0	0	0	0	0	0	0	0	0	0	0	0	0	0	0	0	0	0	0	0	0	0	0	0	0	0	0	0	0	67	0	0	0	0	0	0	63
07bd34844bfcc09130e9a31dd07de396	0	0	0	0	0	0	0	0	0	0	25	0	0	0	0	0	0	68	0	0	0	0	0	0	0	0	0	0	19	0	3	0	0	0	0	20	0
d378a4de03e02db5daae83d3cd223cf4	0	0	0	0	0	0	0	0	0	0	0	0	2	0	0	0	0	6	0	0	0	0	0	0	0	0	0	0	0	0	13	5	0	0	25	3	68
0567322e709ebfbaa5892846756046a4	0	0	0	0	0	0	0	0	0	0	0	0	0	0	0	0	0	0	0	27	36	0	0	0	0	25	25	0	0	0	0	0	0	0	0	0	0
5108307b723839aa73da7299966c6526	0	0	0	0	3	0	8	0	0	4	0	0	0	10	3	0	0	0	13	0	0	0	0	0	76	0	0	6	0	0	0	0	0	0	0	0	0
92c860352585124bd7981496baed8dba	0	0	0	0	0	56	0	4	11	0	0	47	0	0	0	0	0	0	0	0	0	0	0	0	0	0	0	0	0	0	0	0	0	0	0	0	0
c55da16f7bb7e9f858929286c9a8bffd	0	0	0	0	0	0	6	40	0	0	0	0	0	0	0	0	0	0	0	0	5	0	0	0	0	12	21	0	0	0	0	34	9	0	0	0	0
3a2ac066cf517d2e8509666307cf84f5	0	0	0	0	0	0	0	0	0	0	0	0	0	10	0	20	0	0	0	0	0	0	0	0	0	0	0	13	0	0	16	7	0	0	52	0	0
b29bb789351906bd73aeba7cdc71f8ca	0	0	0	0	0	6	0	28	10	0	0	23	0	0	0	0	0	0	0	0	0	9	0	0	0	0	0	11	0	24	0	0	0	0	0	0	0
676f2c941f1575d923771aad13e59d1d	0	0	0	0	0	0	0	30	19	0	0	0	0	0	0	0	0	0	0	0	0	0	0	0	0	0	0	7	11	0	0	0	0	22	19	3	0
cdaab3a900f47de46e6770cca107a9d0	0	0	0	0	0	0	0	0	13	0	0	0	0	0	0	0	0	0	0	0	0	0	0	0	0	0	0	0	0	0	0	0	0	79	0	0	5
2e4f2b53b856c4def6d021d01f5abb70	0	0	0	0	0	0	0	0	0	9	0	0	23	0	0	31	45	9	0	0	0	0	0	0	0	0	0	0	0	0	0	0	0	0	0	0	0
089d040449a6df816ff5de7f60ae862d	0	0	0	0	3	0	0	0	0	26	15	0	43	0	0	0	0	22	0	0	0	0	0	0	0	0	0	0	0	0	0	0	0	0	0	0	0
0162e6d6d052fdf1e69ff6e467932261	0	0	0	0	0	0	4	0	0	0	0	0	0	0	0	0	0	0	0	0	6	0	0	0	0	0	84	0	0	0	0	0	43	0	0	0	0
1cb1cab4e83db881e4cc221cb4a980f7	0	0	0	0	0	0	0	0	0	0	0	0	8	0	9	5	0	0	0	0	0	0	0	0	0	0	0	0	0	0	70	0	0	0	13	8	9
63961661f33e617e47ca9ca5b1dd6837	0	0	0	0	0	0	0	0	0	0	0	0	0	3	0	0	0	0	0	0	0	0	0	0	0	0	0	0	0	0	0	2	2	0	2	0	115
c1a2149fcfab0c64846b43e976ff09c9	0	0	0	0	0	2	35	0	1	0	0	0	0	22	15	0	0	0	0	5	0	0	0	0	0	20	0	0	0	0	0	8	0	0	0	0	0
cfce392f9665ac31decac3dd78939011	0	0	0	0	0	0	0	0	44	0	0	16	0	0	0	0	0	0	0	0	0	0	0	6	0	0	0	0	0	44	0	0	0	0	0	0	3
b20e539e7058e96276b4721d93c57775	0	0	0	0	0	0	0	0	0	0	0	0	0	0	0	42	0	0	0	0	0	0	0	0	0	0	0	0	0	0	0	0	0	0	49	0	25
dd2532f2b4d9b654a3860f2bcb6e1560	0	0	0	0	0	1	63	0	0	0	0	8	0	26	11	0	0	0	0	0	0	0	0	0	0	0	0	0	0	0	0	0	0	0	0	0	0
495619e6c51e1e0955975577268afaf7	0	0	0	0	0	0	6	0	0	3	69	0	18	1	0	0	0	22	0	0	0	0	0	0	0	0	0	0	0	0	0	0	0	0	0	0	0
44158349d8858abc6c04aada0c131da5	0	0	0	0	0	0	0	8	0	3	0	7	43	0	0	15	22	24	0	0	0	0	0	0	0	0	0	0	0	0	0	0	0	0	0	0	0
0eb900cdcfd91bc5644df57697225da7	0	0	0	0	0	0	0	0	0	0	0	0	18	0	0	5	0	0	0	0	0	0	0	0	0	0	0	0	0	0	11	9	17	9	21	10	27
4f0de3079e61fa2ba462773c9fc36a8a	0	0	0	0	0	0	0	0	0	0	0	0	6	3	7	4	5	0	0	0	0	0	0	0	0	0	0	0	0	0	22	7	11	3	15	9	28
0a290ad12c7019907279e8804c436f1f	0	0	0	0	0	0	0	0	0	0	0	0	0	0	0	0	0	0	0	0	0	0	0	0	0	0	0	0	0	2	0	0	0	15	0	0	101
ce9696ad1e721bacb0393cae08693d04	0	0	0	26	0	58	0	0	0	0	0	33	0	0	0	0	0	0	0	0	0	0	0	0	0	0	0	0	0	0	0	0	0	0	0	0	0
87ec982d0a3ccbf62b87c439bd4295e6	0	0	0	0	16	0	0	0	0	0	7	0	0	0	0	0	0	0	8	0	0	40	12	0	10	0	0	18	1	0	0	0	0	0	8	0	0
d7b069e29b12dee11b513e0a1f6271cf	0	0	0	0	0	0	6	0	0	0	0	0	0	0	0	0	0	0	0	0	51	0	0	0	0	0	71	0	0	0	0	0	4	0	0	0	0
320051c6b5e9b4019df6fdbe95c45334	0	0	0	0	0	0	5	0	2	0	0	0	0	0	0	0	0	0	3	4	0	0	0	0	16	24	5	0	0	0	22	22	16	0	0	0	0
d8e7f9181e4d5a4a6453e9ca9996a43f	0	0	0	0	0	0	0	6	0	13	10	5	30	0	0	23	18	6	0	0	0	0	0	0	0	0	0	0	0	0	0	0	0	0	0	0	0
9acb555d3c5dd77e9035a661e7ad1bb6	0	0	0	0	0	0	0	8	0	0	0	0	64	2	0	0	21	18	0	0	0	0	0	0	0	0	0	0	8	0	8	0	0	0	0	0	0
f8eec775b3766b65b6ce353c4b820966	0	0	0	0	0	0	0	0	0	0	0	24	0	41	0	0	0	0	0	0	0	0	0	0	0	0	0	0	0	0	0	35	0	17	0	0	0
de773b47ff22d96030d057f49749e47b	0	0	0	0	0	0	25	0	0	0	0	0	0	0	0	0	0	0	0	0	0	0	0	0	0	0	71	0	0	0	0	0	26	0	0	0	0
f6fa56cc9148290cab450f0092481c15	0	0	0	0	0	0	0	0	0	0	0	0	18	0	0	0	0	72	0	0	0	0	0	0	0	0	0	0	0	0	0	0	0	0	0	16	0
ab3867ea012bc45c7862bcc23586331a	0	0	0	0	0	0	0	0	0	21	0	0	0	0	0	37	41	0	0	0	0	0	0	0	0	0	0	9	0	0	0	0	0	0	0	0	0
5177e30fa29210a9393c477ffbbb9171	0	0	0	0	0	0	0	0	0	0	0	0	0	7	0	25	0	0	0	0	0	0	0	0	0	0	0	0	0	0	0	0	0	0	94	0	0
47beb4c8a1198d0bcce185c88222e974	0	0	0	19	0	0	22	0	0	6	0	0	0	0	0	12	3	0	0	0	7	3	0	0	14	0	0	18	3	0	0	0	0	0	4	0	0
3d99e08c5cb5e965b01862c852980cb1	0	0	0	0	0	0	0	0	0	0	0	0	27	0	0	0	0	26	0	0	0	0	0	0	0	0	0	0	0	0	42	0	0	0	0	25	0
2aa2db04d61a6ffbc2315140b301e4d1	0	0	0	0	0	0	0	0	0	0	0	0	0	0	0	80	16	0	0	0	0	0	0	0	0	0	0	0	0	0	0	0	0	0	18	0	0
59559abd62f0ea5c25423477c8a0f269	0	0	0	0	0	0	0	0	0	0	0	0	0	0	0	0	0	0	0	0	0	0	0	0	0	0	0	0	0	0	0	0	0	65	0	0	43
bc72c81c357f474b4e955dcef52aa774	0	0	0	0	0	5	0	0	0	0	0	0	0	0	0	0	0	0	0	0	0	0	0	24	0	0	0	0	0	44	0	0	0	0	0	0	30
e6002c09a2736cf21f94531e53968303	0	0	0	0	0	0	0	0	0	0	0	0	0	15	3	0	0	2	0	0	0	0	0	0	0	3	3	6	11	0	4	12	29	0	11	13	4
5aafea1d298f24bdf18fedeec6e4b610	0	0	0	0	0	7	0	0	0	0	0	0	0	0	0	2	0	0	0	0	0	0	0	92	0	0	0	0	0	12	0	0	0	0	0	0	4
9618236214d1b5fc3e5e12d7a8130684	0	0	0	0	0	0	0	0	0	0	0	0	25	0	15	17	0	5	0	0	0	0	0	0	0	0	0	0	0	0	18	0	0	0	0	0	35
43287fcdee3c51e5ada36a795df21c22	0	0	0	5	0	1	0	24	0	12	8	12	16	0	0	11	18	0	0	0	0	0	0	0	0	0	0	0	0	0	0	0	0	0	0	0	0
bbd9fb0a91542084ce6a6b563d6a9ee8	0	0	0	0	0	0	0	0	19	0	0	0	0	0	0	0	0	0	0	0	0	0	0	0	0	0	0	0	0	3	0	0	0	89	0	0	0
fd496fd32dc8c08ade2e8b6c9d8ee13d	0	0	0	0	0	0	0	0	0	8	0	0	41	0	0	23	33	11	0	0	0	0	0	0	0	0	0	0	0	0	0	0	0	0	0	0	0
6f4e8d53540daa897094612f2e212f68	0	0	0	0	0	0	0	0	0	0	0	0	8	0	0	0	0	36	0	0	0	0	0	0	0	0	0	0	2	0	9	0	0	0	0	53	0
cd94b5247785a0df0a641a9cd43b1206	0	0	0	0	0	0	0	0	0	0	0	0	0	0	0	25	0	0	0	0	0	0	0	0	0	0	0	0	0	0	0	0	0	0	95	0	0
1c299b09c95f87a1e61c6006fc968cd9	0	0	0	0	0	0	0	0	0	0	0	0	0	0	0	19	0	0	0	0	0	0	0	0	0	0	0	21	0	0	0	0	0	0	69	0	0
78fe0895fdde812b43950244497417af	0	0	0	0	0	0	10	0	0	0	0	0	0	0	0	0	0	0	0	0	31	0	0	0	0	0	72	10	0	0	0	0	0	0	0	0	0
abd34643df4e48940286e05ff8518132	0	0	0	0	0	0	0	0	0	0	0	0	0	0	0	0	0	0	0	0	0	0	114	0	0	0	0	0	23	0	0	0	0	0	0	0	0
54a7d2c9e0aa39ae9f734e40c7092fab	0	0	0	11	5	0	0	0	0	0	0	0	0	0	0	0	0	0	0	0	0	35	0	0	0	0	0	38	0	0	0	0	0	0	11	0	0
3e4e9cbc316de18d51d30b632f56ceae	0	0	0	0	0	0	23	0	0	0	0	0	0	0	29	0	0	0	0	0	0	0	0	0	0	0	14	0	0	0	0	0	43	0	0	0	0
7af6ae689696e9ea838fbb88ee9afb78	0	0	0	0	0	0	0	57	0	0	0	16	36	0	0	0	0	0	0	0	0	0	0	0	0	0	0	0	0	0	0	0	0	0	0	0	0
1295383f04cc2c4d56030270991dca7c	0	0	0	0	0	0	0	0	4	0	0	0	0	0	0	0	0	0	0	0	0	0	0	0	0	0	0	0	0	0	0	0	0	77	0	0	15
b135fbde5a9c861d458a21258afbda94	0	0	0	0	0	0	0	0	0	13	14	15	0	0	0	32	31	0	0	0	0	0	0	0	0	0	0	0	0	0	0	0	0	0	0	0	0
8ec2678c8310ac0d2e060ef7d34aa5ca	0	0	0	0	0	0	0	0	5	0	0	0	0	0	0	0	0	0	0	0	0	0	0	0	0	0	0	0	0	3	0	0	0	33	0	0	69
f610bf5775fbf0aa3243e4d57b55db75	0	0	0	0	0	0	0	0	0	0	0	0	0	8	8	15	0	0	0	0	0	0	0	0	0	0	0	0	0	0	19	5	0	0	37	0	21
57d58b85d2eb04781aa3ec56402dc4ce	0	0	0	0	0	0	0	0	0	0	0	0	0	24	0	42	0	0	0	0	0	0	0	0	0	0	0	0	0	0	0	0	0	0	20	0	28
428b0dbbd84b184b6852bd42f2e8f6ba	0	0	0	0	0	0	9	0	0	0	0	0	0	0	0	0	0	0	0	19	15	8	0	0	0	0	9	6	35	0	0	0	0	0	0	7	0
0d8fe1a2efd562b9d65a3e2d1f2bb010	0	0	0	9	4	0	0	0	0	0	0	0	0	0	0	0	0	0	0	0	0	48	0	0	0	0	0	39	0	1	0	0	0	0	12	0	0
3fd1b16438a5b3ea6aa413a81ffbd0e0	0	0	0	0	0	0	0	0	19	0	0	0	0	0	0	0	0	0	0	0	0	0	0	0	0	0	0	0	0	75	0	0	0	0	0	0	9
83323b252cf14c5ac1bbb5e2b3302d1d	0	0	0	0	0	0	0	0	12	0	0	0	0	0	0	0	0	0	0	0	0	0	0	0	0	0	0	0	0	21	0	0	0	13	0	0	62
3c5b18ab53f33c7ce7fd845045e810de	0	0	0	0	0	0	0	0	0	0	0	0	0	0	0	0	0	0	0	0	0	0	0	0	0	0	0	0	0	0	0	0	0	30	0	0	78
c48070f3061b086b60ff32f77e0002fa	0	0	0	0	0	0	0	0	0	0	0	0	37	0	0	28	33	7	0	0	0	0	0	0	0	0	0	0	0	0	0	0	0	0	0	0	0
b35f82370e9447d012bb960a4037b6ce	0	0	0	0	0	0	0	0	0	0	0	0	5	0	10	0	0	0	0	0	0	0	0	0	4	0	0	0	0	0	86	0	9	0	0	0	0
041660f4140e1acc5e63d0aa36378b80	0	6	0	0	0	0	7	0	0	0	0	0	0	31	9	0	0	0	0	13	3	0	0	0	0	10	4	0	0	0	0	5	11	0	0	0	0
b617e893b719fd0039349edd2acb0c21	0	0	0	0	0	0	0	19	3	0	0	0	0	9	0	0	0	0	0	0	0	0	0	0	0	0	0	8	0	0	30	10	0	19	7	4	0
fd44d4cb468fd7dc9b3227867714ed87	0	0	0	0	0	0	0	21	0	37	33	0	0	0	0	0	0	0	0	0	0	0	0	0	0	0	0	0	0	0	0	0	0	0	0	0	0
bc61e8b42af604e9c8858af057bfece9	0	0	0	0	0	0	0	0	0	0	0	0	0	0	2	0	0	0	0	0	0	0	0	0	0	0	0	0	0	0	0	0	99	0	0	0	0
cee96bd7838b7da0a35a6cc5d6f62768	0	0	0	0	0	4	0	21	0	0	0	32	48	0	0	0	0	0	0	0	0	0	0	0	0	0	0	0	0	0	0	0	0	0	0	0	0
de78b1c2a668f08bb8f761ce6bc51889	0	0	0	0	0	0	0	0	0	0	0	0	36	0	13	4	6	0	0	0	0	0	0	0	0	0	0	0	0	0	27	5	3	0	6	4	3
7df99b6993aff8b828ff5666f622eba8	21	0	0	0	0	0	0	0	0	0	0	0	90	0	0	0	0	0	0	0	0	0	0	0	0	0	0	0	0	0	0	0	0	0	0	0	0
46b45864b220a4c1be99188ec8a9feb3	0	0	3	0	0	0	7	5	0	0	0	0	0	0	0	0	0	0	0	0	0	5	5	0	0	0	0	53	8	0	0	0	0	10	10	0	0
acd8d597b792c4cb5363f0dd93424362	0	0	0	0	0	0	0	0	0	0	0	0	0	0	0	51	0	0	0	0	0	0	0	0	0	0	0	0	0	0	22	11	0	0	30	0	0
5ca616cdf71cd33902079e3cfcfbf60e	34	0	0	0	0	0	0	0	0	0	0	0	63	0	0	0	0	0	0	0	0	0	0	0	10	0	0	0	0	0	6	0	0	0	0	0	0
f007b193e076435587cbdb4daa9937e6	0	0	0	0	0	0	12	0	19	0	0	23	0	0	0	0	0	0	0	0	0	0	0	0	0	20	24	0	0	0	0	0	0	0	0	0	0
2d16582b135e0e4988775a6ca867ad3d	0	0	0	0	0	0	0	0	40	0	0	0	0	0	0	0	0	0	0	0	0	0	0	0	0	0	0	0	0	0	0	0	0	53	0	0	0
79ee2fe49b49eb577ecba4f586c0f124	0	0	0	0	0	0	0	0	0	0	40	0	0	0	0	0	0	5	0	0	0	0	0	0	0	0	0	0	55	0	0	0	0	0	0	0	0
4f3b928e78716c278b79223e952bb385	46	0	0	0	0	0	0	0	0	0	0	0	0	0	0	0	0	0	52	0	0	0	0	0	0	0	0	0	0	0	0	0	0	0	0	0	0
5d418b89cf14c9a0c2865848a51ecfd8	0	0	0	10	0	0	0	0	0	0	0	0	0	0	0	0	0	0	0	0	0	7	92	0	0	0	0	0	0	0	0	0	0	0	14	0	0
aea5e98c66432a603d6f251795f5ea83	0	0	0	0	0	91	0	0	0	0	0	0	0	0	0	0	0	0	0	0	0	0	0	15	0	0	0	0	0	0	0	0	0	0	0	0	0
f194680b18a68cbf6b79f7fea127631b	0	0	0	0	0	0	26	0	0	0	0	6	0	0	0	0	0	0	0	0	31	0	0	16	0	0	0	0	0	17	0	0	0	0	0	0	0
10b6939ebe40d98df58fc07f92bba289	0	0	0	0	0	0	0	0	0	9	0	0	0	0	0	15	23	0	0	0	0	0	0	0	0	0	0	23	0	0	0	0	0	0	28	0	0
4687f78a15bf457a94ca7cacc72c3aa5	0	0	0	0	0	0	0	0	0	0	0	0	0	0	0	0	0	0	0	0	0	0	0	40	0	0	0	13	0	27	0	0	0	0	13	0	2
626df7db50e41ff90bc187e2964cdd88	0	0	0	0	0	0	0	0	0	0	0	0	0	0	0	0	0	0	0	0	0	0	0	0	0	23	0	0	0	0	0	58	18	0	0	0	0
1b4ae17ef7544a568a8898b7f0d32fd3	0	0	0	0	0	0	0	0	0	0	0	0	15	12	6	25	19	12	0	0	0	0	0	0	0	0	0	0	0	0	6	0	0	0	0	0	0
7a3c95c8e0cea9979494ffeaf297ab57	0	0	0	0	0	0	0	0	0	0	0	0	0	0	0	0	0	0	46	0	0	0	0	0	50	0	0	0	0	0	0	0	0	0	0	0	0
aa407eeaaa0c29dc14365223a83e71d6	0	0	0	34	0	0	0	0	0	0	0	0	46	0	0	21	0	0	0	0	0	0	0	0	0	0	0	0	0	0	0	0	0	0	0	0	0
64edc344889f4279a1292afbe81dc043	0	0	0	7	0	20	0	55	0	0	0	14	0	0	0	0	0	0	0	0	0	0	0	0	0	0	0	0	0	0	0	0	0	0	0	0	0
70236b563770af807a6157478c4b6eee	0	0	0	0	0	0	0	0	0	0	0	9	0	0	0	0	0	0	0	0	0	0	0	0	0	0	0	0	0	0	0	0	0	0	0	0	87
84d623397b68d7cbdc0a2c9620899906	0	0	0	0	0	0	0	0	0	0	0	0	0	0	0	0	0	0	0	0	0	0	0	0	0	0	0	43	0	55	0	0	0	0	0	0	0
5592857b2777fbc352c7ded330728ecb	0	0	0	0	0	0	0	0	0	0	0	0	45	0	0	25	18	9	0	0	0	0	0	0	0	0	0	0	0	0	0	0	0	0	0	0	0
f132bf250187a54c7703f20baab94d81	0	0	0	0	0	0	0	0	0	0	0	0	0	10	29	14	0	0	0	0	0	0	0	0	0	0	0	0	0	0	0	0	0	0	60	0	0
ca34b46369e39a6c58b52108ec04d682	0	0	0	0	0	0	0	0	0	0	0	0	0	0	30	0	0	0	0	0	0	0	0	0	0	0	0	0	0	0	0	0	0	67	0	0	0
0b5f638dfc2af6e5171696fcace5f25f	0	0	0	0	0	0	11	0	0	0	0	22	0	0	27	0	0	0	0	0	0	0	0	0	0	0	0	0	0	0	0	0	17	0	0	16	0
683a4c4e73c6d4d7324977e95fab24bc	0	0	0	0	0	0	0	0	0	0	0	0	57	0	0	13	19	3	0	0	0	0	0	0	0	0	0	0	0	0	0	0	0	0	0	0	0
6534b827fc6b2f7131ca8ff77f67a9ab	0	0	0	0	0	0	0	0	0	0	0	0	16	0	21	13	0	0	0	0	0	0	0	0	0	0	0	0	0	0	11	0	0	0	10	0	27
b143b47a1fb1202fe640774e1f1cda96	0	0	0	0	0	0	0	0	0	0	0	0	6	5	1	7	2	0	0	0	0	0	0	0	0	0	0	0	0	0	20	4	9	0	35	1	8
992dd618d2e210fa47c19fbfb4720970	0	0	0	0	0	0	0	0	0	0	0	0	0	0	41	0	0	0	0	0	0	0	0	0	0	0	0	0	0	0	0	0	35	7	0	0	17
1dc008da297a2e8456a82367654201d3	0	0	0	0	0	0	0	0	0	0	0	0	15	0	24	32	0	0	0	0	0	0	0	0	0	0	0	0	0	0	0	0	0	6	0	3	17
c8baadb212e03c89d2274e5846ecb953	0	0	0	0	0	0	0	0	0	0	0	0	0	0	0	0	0	0	0	0	0	0	0	0	0	0	0	0	0	9	0	0	0	0	0	0	80
24580e82a0579d320edfa84df6043770	0	0	0	0	0	0	0	0	43	0	0	0	0	0	0	0	0	0	0	0	0	0	0	0	0	0	0	0	0	21	0	0	0	10	0	0	12
f0da38edcb5b136668c64f19cdd32122	0	0	0	0	0	0	0	0	2	0	0	0	0	0	0	2	0	0	0	0	0	3	0	9	0	0	0	48	0	18	0	0	0	0	9	0	0
5c313bcfb85e2adcae4322ced129bb7c	0	0	0	0	0	0	0	0	0	0	0	0	0	17	0	0	0	0	0	0	0	0	0	0	0	0	0	0	0	0	59	19	7	0	0	0	0
e007cfa6ea49f0a7a5009b5def01214b	0	0	0	0	0	0	0	0	0	0	0	0	0	0	0	0	0	0	0	0	0	0	0	0	0	0	0	0	0	15	0	0	0	0	0	0	84
836cd5ea357ad392c00a7e48d921be1d	0	0	0	0	0	0	0	15	0	30	19	0	0	0	0	8	17	0	0	0	0	0	0	0	0	0	0	4	0	0	0	0	0	0	0	0	0
7271ba27dda43a8b449c9bd3874dfed8	0	0	0	0	0	0	0	0	30	0	0	8	0	8	0	0	0	0	0	0	0	0	0	0	0	0	18	0	0	9	0	0	0	12	0	0	12
3e848010a1fafbdceb45e8531e296532	0	0	0	0	0	0	0	0	0	0	0	0	0	0	0	0	0	0	0	0	0	0	0	0	0	0	0	0	0	0	0	0	0	0	100	0	8
1067520dd433d1e6c6b4235bbb4c9a6e	8	0	0	5	0	0	0	0	0	15	0	0	0	0	0	0	0	0	0	7	20	0	0	0	0	0	25	5	0	0	0	0	0	0	0	0	0
62b865a635447d19c909e71fcb670960	19	0	0	0	0	0	0	0	0	36	0	0	36	0	0	0	0	0	0	0	0	0	0	0	0	0	0	0	0	0	0	0	0	0	0	0	0
58407b4a55131d3628839ff8a3ca95cb	0	0	0	52	3	0	0	0	0	5	0	0	0	0	0	14	0	0	0	0	0	8	0	0	0	0	0	5	0	0	0	0	0	0	0	0	0
ac4ea96e13a7bc2d0bf7146021a67a45	0	0	0	0	0	0	15	0	0	0	0	0	0	0	15	0	0	0	0	0	0	0	0	0	0	0	0	18	0	0	0	0	0	0	39	0	0
bc9e08e6567b71b0624f6baf6906ad70	0	0	0	0	0	0	0	0	22	0	5	0	0	0	0	0	0	0	0	0	0	0	0	0	0	31	0	0	0	0	0	7	0	18	0	0	0
ec6732c2e0d4cf64b3d0350e7fe3defb	0	0	0	0	0	0	0	0	0	14	0	0	14	0	0	24	40	0	0	0	0	0	0	0	0	0	0	0	0	0	0	0	0	0	0	0	0
cf7db242a09ff7c4f799870ee8146cef	0	0	0	0	7	0	0	0	0	0	0	0	0	0	0	0	0	11	0	0	0	0	55	0	0	0	0	0	0	0	0	0	0	11	0	13	0
4b277e926183e6921c318df4b87f20e4	0	0	0	0	0	0	3	0	0	0	4	3	0	7	0	67	8	0	0	0	0	0	0	0	0	0	0	0	0	0	0	4	0	0	3	0	0
f289553dc3a5c1784f8ce1fa6a413721	0	0	0	0	0	0	0	0	14	0	0	0	0	0	0	0	0	0	0	0	0	0	0	0	0	0	0	0	0	0	0	0	44	26	0	0	0
692748e64b15e93bd73dec4e96977941	0	0	0	0	0	0	0	0	0	0	0	3	0	0	0	0	0	0	0	0	0	0	0	0	0	0	0	0	0	13	0	0	0	10	0	0	71
ca83a9f97dc9872fabf012bd2af6f054	0	0	0	0	0	0	0	0	0	0	0	0	18	0	28	0	0	0	0	0	0	0	0	0	0	0	0	0	0	0	21	0	4	0	0	6	19
becf366efe119e9d337f9806a70ff1bf	0	0	0	0	0	0	0	0	0	0	0	0	0	0	0	0	0	0	0	0	0	0	0	0	0	0	0	0	0	0	0	0	59	0	0	0	29
1ea3cbbb63418c3fef70cf27ab211ae9	0	0	0	3	0	6	0	0	5	0	0	0	0	0	0	0	0	0	0	0	0	6	0	29	0	0	0	17	0	29	0	0	0	0	5	0	0
6d3611e78044e9725c300ea1d3f64d94	0	0	0	0	0	75	0	0	0	0	0	28	0	0	0	0	0	0	0	0	0	0	0	0	0	0	0	0	0	0	0	0	0	0	0	0	0
330120f6981e9d6dfac8df42a85aa8fd	0	0	0	0	0	0	0	55	34	0	0	0	0	0	0	0	0	0	0	0	0	0	0	0	0	0	0	0	0	0	0	0	0	0	0	0	0
959e3f8dd00c79cbf650107f4d784cd4	0	0	0	0	0	0	0	13	0	7	0	0	73	0	0	0	7	0	0	0	0	0	0	0	0	0	0	0	0	0	0	0	0	0	0	0	0
f659b7f1ed4a8189b3c426f7ad6f5e91	0	0	0	0	0	0	0	0	0	0	0	0	24	0	31	14	0	0	0	0	0	0	0	0	0	0	0	0	0	0	0	0	12	0	0	0	20
47d00c4ef4f2bfd77f58fa8d6f6b7120	0	0	0	0	0	0	0	11	0	16	24	0	0	0	0	13	31	0	0	0	0	0	0	0	0	0	0	0	0	0	0	0	0	0	0	0	0
0243b68c76049aa1b8c51a20333da950	0	0	0	0	0	0	0	2	0	0	0	0	25	0	0	21	42	9	0	0	0	0	0	0	0	0	0	0	0	0	0	0	0	0	0	0	0
1a226ce3860520d178a1fef1d5ef6ed4	0	0	0	0	0	0	0	0	0	14	10	0	0	0	0	0	27	0	0	0	0	0	0	0	0	0	0	0	0	0	31	9	0	0	0	0	0
f03ecb469e69826d1459849918386795	0	0	0	0	0	0	0	0	0	0	0	0	23	30	0	0	0	12	0	0	0	0	0	0	0	0	0	0	0	0	34	9	0	0	0	0	0
db5232fe59294858f69761709be11d05	0	0	0	0	0	0	0	0	0	0	0	0	0	0	0	0	0	0	41	39	0	0	0	0	0	0	0	0	0	0	0	0	0	0	0	0	0
64d93aceba4a1c90c41c226f6ee200a2	42	0	0	0	0	0	0	0	0	0	0	0	43	0	0	0	0	0	15	0	0	0	0	0	0	0	0	0	0	0	0	0	0	0	0	0	0
6e2b27d6d50c1334957048bc6667091b	0	0	0	0	0	47	0	0	41	0	0	0	0	0	0	0	0	0	0	0	0	0	0	0	0	0	0	0	0	0	0	0	0	0	0	0	0
3ef2fbd5d51b758d3116367a9112ebd6	0	0	0	0	0	0	0	0	0	0	0	0	26	14	24	26	0	5	0	0	0	0	0	0	0	0	0	0	0	0	0	0	0	0	0	0	11
0af38fa209b201a03ba970a2870c20d1	0	0	0	0	0	0	0	0	0	0	0	0	11	19	20	0	0	0	0	0	0	0	0	0	0	0	0	0	0	0	16	0	0	0	22	0	15
a0a56a762f48e7c3e45da0cffbd61bb2	0	0	0	0	0	0	0	0	0	0	0	0	0	0	0	0	0	0	0	0	0	0	0	0	0	0	0	33	24	0	0	0	0	0	29	9	0
db17461074695137014a08c0c08b1190	0	0	0	0	0	0	0	0	0	0	0	0	8	14	9	17	1	0	0	0	0	0	0	0	0	0	0	0	0	0	17	0	5	0	14	0	6
d7bcef80ac9a8b1c5e73a938a7f9f798	0	0	0	0	0	0	0	0	0	0	0	0	0	0	0	0	0	0	0	0	0	14	0	0	0	0	0	29	0	0	0	0	0	0	47	0	0
f0702a0a795fb7b62fbf753727c1dd8d	0	0	0	0	0	0	0	0	0	0	0	0	0	0	0	0	0	0	0	0	0	0	0	0	7	0	0	0	0	0	84	0	0	0	0	0	0
4f3197e6d773e1b616ce3db617700ca0	0	0	0	0	0	0	0	0	0	0	0	0	0	0	0	0	0	0	0	0	0	0	0	0	0	0	0	0	0	8	0	0	0	0	0	0	74
573091d7ddd85f9c5f14a7e53d2ba0bf	0	0	0	0	0	31	0	0	0	0	0	8	0	0	0	0	0	0	0	0	11	0	20	0	0	0	0	0	0	0	0	0	8	0	0	0	22
35d94e1bdfd4c993964a8519c27403df	0	0	0	0	0	0	0	0	0	1	4	0	7	0	0	20	10	0	0	0	0	0	0	0	16	0	0	3	6	0	19	0	0	0	0	0	0
f51f1e725705b8714c2f486ff80ade99	0	0	0	0	0	0	0	0	0	0	0	0	0	20	23	0	0	0	0	0	0	0	0	0	0	0	0	0	0	0	12	13	7	0	0	0	21
590930db6fd0f0a8b1eb68a3fc2691cf	0	0	0	0	0	0	0	0	0	0	0	0	0	0	9	0	0	0	0	0	0	0	0	0	0	0	13	0	0	3	0	0	42	13	0	0	1
591d618df2db916ba9cad55364cfdbb6	0	0	0	0	0	0	0	0	0	0	0	0	0	0	0	0	0	0	0	0	0	0	0	0	0	0	0	0	0	0	0	0	0	34	15	0	34
968f0deec7c03b6a12a6e2d8b6ceaf31	0	0	0	0	0	34	0	0	0	0	0	17	0	0	0	0	0	0	0	0	0	0	0	13	0	0	0	0	0	21	0	0	0	0	0	0	0
5f79da33b7bcb90c0109417f6f2b916f	0	0	0	0	0	0	17	0	0	0	0	0	0	0	41	15	0	0	0	0	0	0	0	0	0	0	0	15	0	0	0	0	0	0	10	0	0
3d3832da69fc8a79f6b6f68121620bbc	0	0	0	0	0	0	0	11	0	0	0	0	37	0	0	18	33	0	0	0	0	0	0	0	0	0	0	0	0	0	0	0	0	0	0	0	0
ac1acc1cdc5fe998e10cf7b7688466f3	0	0	0	0	0	0	0	9	0	0	0	0	0	0	0	0	0	0	0	0	0	0	0	0	0	0	0	0	0	0	0	0	0	78	0	0	0
b4d07c2a22af0c99c73cf9722200d878	0	0	0	0	0	0	0	0	0	27	0	0	0	0	0	12	27	13	0	0	0	0	0	0	0	0	0	0	0	0	0	0	0	0	0	0	0
32f1d6e49133a326ea95404a1ee86d0e	0	0	0	0	0	0	0	0	0	0	0	45	0	0	0	0	0	0	0	0	0	0	0	0	0	0	0	0	0	0	0	0	37	0	0	0	0
fb44588bffeda0895abac0e71c972d6f	0	0	0	0	0	0	0	0	0	0	0	0	0	10	0	0	0	0	0	0	0	0	0	0	0	27	0	0	0	5	0	14	18	6	0	0	8
1f2bd40ec02f49c24404e96c8fa43e4a	0	0	0	0	0	0	0	0	0	0	0	0	0	0	0	0	0	0	0	11	34	0	0	0	0	10	30	0	0	0	0	0	11	0	0	0	0
43d87801069220664c1981be9255d43a	0	0	0	0	0	0	0	0	0	0	0	0	0	0	0	0	0	0	0	0	0	0	0	0	0	0	0	57	0	30	0	0	0	0	0	0	0
adf8882d5fd60155f03f9a52e900d32d	0	0	0	0	0	56	0	0	0	0	0	10	0	0	0	0	0	0	0	0	0	0	19	0	0	0	0	0	0	6	0	0	0	0	0	0	0
e23c0b30cd9b04009809e208884e5e0f	0	0	0	0	0	0	6	0	26	0	0	0	0	0	0	3	0	0	0	3	0	0	0	0	2	22	30	3	0	5	0	0	0	2	0	0	0
ebea369ea08b13e4c933f24a26631635	0	0	0	0	0	0	0	0	0	0	0	0	0	18	0	0	0	0	0	54	5	0	0	0	0	8	0	0	0	0	0	7	0	0	0	0	0
274542adc2507a43b2e35866f8dd9a26	0	0	0	0	0	0	0	0	0	0	0	0	0	0	0	0	0	0	37	0	0	0	0	0	46	0	0	0	0	0	0	0	0	0	0	0	0
2245104f76c7163a22e3e17489c8dc83	0	0	0	0	0	0	0	2	0	0	0	0	0	0	0	0	0	0	0	0	0	0	0	0	0	0	0	0	0	0	0	0	0	78	0	0	14
bed671b4676144142cebd192b690f499	0	0	0	0	0	0	0	0	0	8	0	0	15	0	0	28	22	12	0	0	0	0	0	0	0	0	0	0	0	0	0	0	0	0	0	0	0
7fb2ba891a0a0df702350643daa4ae11	0	0	0	0	0	0	0	0	0	0	0	0	0	2	0	0	0	0	0	0	0	0	0	0	36	10	0	0	0	0	11	10	12	0	0	0	0
be70f801f1c38e95e3973a25d847133e	0	0	0	0	0	0	0	0	0	0	0	0	0	0	24	32	0	0	0	0	0	0	0	0	0	0	0	0	0	0	16	0	0	0	0	0	6
8fc816edd85929cf8633577ae50c3e26	0	0	0	1	0	0	0	2	0	0	3	2	0	0	0	0	0	0	3	2	5	2	0	3	1	0	0	0	0	0	10	12	6	6	4	18	10
fd8bba5dd5de5af7386df4cac9d3be7a	0	0	0	0	0	0	0	45	22	0	0	0	0	0	0	0	0	0	0	0	0	0	0	0	0	0	0	0	0	0	0	0	0	12	0	0	0
332a6411ff00b4010ac2397f504c4695	0	0	0	0	0	0	0	7	0	13	9	0	19	0	0	33	0	9	0	0	0	0	0	0	0	0	0	0	0	0	0	0	0	0	0	0	0
01fce382f600ce70c5f61a5f1d0cf8db	0	0	0	0	0	0	0	0	0	0	0	8	0	0	0	0	0	0	0	0	0	0	0	0	0	0	0	0	0	0	0	0	0	0	0	0	74
d0499c906875ce82d03567f91ca86897	0	0	0	0	0	0	0	0	0	0	0	0	24	0	0	0	0	0	0	0	0	0	0	0	0	0	0	0	0	0	66	0	0	0	0	0	0
ac4ac274d280050de041eaa56cbe3c92	0	0	0	0	0	0	0	0	0	0	0	0	0	0	8	0	0	0	0	0	0	0	0	0	0	0	2	0	0	0	10	23	17	27	0	0	0
46be1a166af8afcceeb6608e763d9d9a	0	0	0	0	0	0	0	0	0	0	0	0	0	0	0	0	0	0	0	0	0	3	0	0	0	0	0	38	0	0	0	0	0	0	46	0	0
3914ae0ca1aa9ae7ce6f9f18ab9d4167	0	0	0	0	0	0	0	0	0	0	0	0	0	0	37	0	0	0	0	0	0	0	0	0	0	0	0	0	0	0	0	0	45	0	0	0	0
7b28c20e72c6c95b3e604f0849245770	0	0	0	0	0	0	0	14	0	8	14	4	12	0	0	9	14	12	0	0	0	0	0	0	0	0	0	0	0	0	0	0	0	0	0	0	0
8c499b8de74e11629896f86c28de259b	0	0	0	0	0	0	0	0	7	0	0	0	0	0	0	0	0	0	0	0	0	0	0	9	0	0	0	0	0	62	0	0	0	0	2	0	2
cf2752910266aa9986d441f815389f2c	0	0	0	0	0	0	0	0	0	0	21	0	0	0	0	0	0	11	0	0	0	0	0	0	7	0	0	11	36	0	0	0	0	0	0	0	0
bc484a528fbce5a2f1de1ae678263f29	0	0	0	0	0	0	0	0	0	0	0	0	0	0	0	66	16	0	0	0	0	0	0	0	0	0	0	0	0	0	0	0	0	0	0	0	0
88d1c71678c76b4a9764816dd15a93df	0	0	0	0	0	0	0	0	0	0	0	0	0	0	0	28	0	0	0	0	0	0	0	0	0	0	0	0	0	0	22	0	0	0	31	0	12
be8ef1db2259187656cbaffd919c158a	0	0	0	0	0	0	0	0	0	0	0	0	0	0	0	0	0	0	0	0	0	10	0	0	0	0	0	49	0	0	0	0	0	0	30	0	0
b6904b132fa7e312b8dc2803932d7f2d	0	0	0	0	0	0	0	0	0	0	0	0	0	0	0	0	0	0	0	0	0	0	0	0	6	0	0	0	0	0	82	0	0	0	0	0	0
4cbc5946fdb193b31d2648623dfec557	14	0	0	0	17	0	1	0	0	25	0	0	10	0	0	0	15	0	3	0	0	0	0	0	0	0	0	0	0	0	0	0	0	0	0	0	0
4639d0a0cfa131646751ee3455a25fb0	0	0	0	0	0	0	0	2	0	0	0	0	0	0	6	0	0	0	0	0	0	0	0	3	0	0	0	0	0	6	0	0	25	5	0	0	42
8a8ba7971e0e4cc5ace6075d947eb410	0	0	0	0	0	0	0	0	0	0	0	0	22	0	13	0	10	0	0	0	0	0	0	0	0	0	0	0	0	0	0	0	7	0	31	0	12
8fce800c96a77b931d086afa9e01a0ee	0	0	0	0	0	0	0	0	0	0	0	0	27	13	8	0	0	0	0	0	0	0	0	0	0	0	0	0	0	0	0	0	0	9	10	7	17
0f83f9eb371b74377922f933cee23fe4	0	0	0	0	0	0	0	0	0	0	0	0	0	9	0	12	0	0	0	0	0	0	0	0	0	0	0	0	0	0	17	6	0	5	17	0	17
329940ec70b01a87e3e940005afc65e8	0	0	0	0	0	0	0	0	0	0	0	0	0	11	0	0	0	0	0	0	0	0	0	0	0	0	0	0	0	0	42	0	5	0	17	0	7
0f5420268302cd52067a999a654f085c	0	0	0	0	0	0	0	0	0	0	0	0	0	0	0	0	0	0	0	0	0	0	0	0	0	0	0	0	0	18	0	0	0	0	23	0	48
c7a5fc8b60f7a299061fd5110888705a	0	0	0	0	0	0	0	0	0	0	0	0	0	0	0	0	0	0	0	0	0	0	0	0	0	0	0	0	0	30	0	0	0	41	0	0	18
9bb1e6a4e716c6386bff33881840e5d0	0	0	0	0	0	38	0	0	0	0	0	51	0	0	0	0	0	0	0	0	0	0	0	0	0	0	0	0	0	0	0	0	0	0	0	0	0
3b237ba949f7dc62b497ba0049fbc0b8	0	0	0	0	0	0	0	67	0	0	0	15	0	0	0	0	0	0	0	0	0	0	0	0	0	0	0	0	0	0	0	0	0	0	0	0	0
fa3be2840777c910e6ffcce73ddc962d	0	0	0	0	0	0	0	40	0	0	0	4	28	0	0	6	0	0	0	0	0	0	0	0	0	0	0	0	0	0	0	0	0	0	0	0	0
cfaa653f395d823bf55b9790b2d15318	0	0	0	0	0	0	0	8	0	0	0	2	76	0	0	4	0	0	0	0	0	0	0	0	0	0	0	0	0	0	0	0	0	0	0	0	0
5f3b7ff4fef9c8c6e8c64588662ad27e	0	0	0	0	0	0	0	0	0	15	24	0	0	0	0	0	0	0	0	0	0	0	0	0	0	0	0	0	36	0	0	0	0	0	10	5	0
aac5107f1ddd12933cc2d4c4eda36807	0	0	0	0	0	0	0	0	0	6	7	0	45	0	0	0	10	19	0	0	0	0	0	0	0	0	0	0	0	0	0	0	0	0	0	0	0
c1e3d0701e2e7383053f012a6f64d075	0	0	0	0	0	0	0	0	0	0	10	0	51	0	0	0	0	24	0	0	0	0	0	0	0	0	0	0	0	0	0	0	0	0	0	0	0
a619caa5848df9525980658feb62675b	0	0	0	0	0	0	0	0	0	0	0	0	0	0	0	6	0	0	0	0	0	0	0	0	0	0	0	0	0	0	0	0	0	10	0	0	70
22db4bfc4811dfc2fc6a471ecae9e18c	0	0	0	0	0	0	0	0	0	0	0	0	0	0	0	0	0	0	0	0	0	0	0	0	0	0	44	0	0	0	0	0	46	0	0	0	0
dedd75992693f221dac9ea96021a4b63	0	0	0	0	0	0	0	38	31	0	0	0	0	0	0	0	0	0	0	0	0	0	0	0	0	0	0	0	0	0	0	0	0	11	0	0	0
b12ac26811a4d359505f72c3f296c471	0	0	0	0	0	0	0	0	0	0	0	0	0	0	0	0	0	0	33	0	0	0	0	0	32	0	0	0	0	0	17	0	0	0	0	0	0
9f13fbe002a0ec4ae61a461e52594174	10	0	0	0	6	0	0	0	0	6	27	0	1	0	0	0	0	7	6	0	0	0	12	0	2	0	0	0	11	0	0	0	0	0	0	2	0
710c4de1683e1d87f6d61cee2fd6c7a6	0	0	0	0	0	0	13	0	0	0	0	0	0	0	0	0	0	0	0	28	31	0	0	0	0	0	0	0	0	0	0	0	0	0	0	0	0
1127d1569cb9818e661bc1498587e879	0	0	0	0	0	0	0	0	0	0	0	0	0	0	0	16	0	0	0	0	0	0	0	0	0	0	0	0	0	0	17	0	0	0	35	0	19
d284a43c85080ee7cba1cf0e98e25965	0	0	0	0	0	0	0	0	0	0	0	0	0	0	0	2	0	0	0	0	0	0	0	11	0	0	0	13	0	50	0	0	0	0	0	0	4
660cbea998ac83a62e41fe959e320855	0	0	0	0	0	0	0	0	0	0	0	0	0	0	0	0	0	0	0	0	0	0	0	0	0	0	0	14	0	10	0	0	0	28	15	0	12
1576b3eeb200e1c0f123d093a1973e01	0	0	0	63	0	0	0	0	0	0	0	0	0	0	0	0	0	0	0	0	0	0	0	4	0	0	0	9	0	0	0	0	0	0	0	0	0
b8f3d45232f0de3b94da3303e835c006	0	0	0	0	0	0	0	0	0	0	0	0	0	9	0	9	0	0	0	0	0	0	0	0	0	0	0	0	0	0	17	0	5	0	22	0	19
b3c834b6e6b7ab81d1c0a78de304c394	0	0	0	0	0	0	0	0	0	0	0	0	0	4	0	0	0	3	0	0	0	0	0	0	0	0	0	0	0	0	0	0	0	5	0	70	0
8d4c37700470bf000d7adf806cb28cd2	0	7	4	0	0	0	9	0	0	0	0	0	0	0	0	0	0	0	0	12	5	0	0	0	0	12	21	0	0	0	0	2	11	0	0	0	0
943928562d99d5b51e0e1dccfb6fc46f	0	0	0	4	0	0	0	0	4	0	0	3	0	0	0	0	0	0	0	0	0	4	0	35	0	0	0	3	0	16	0	0	0	0	0	0	2
50659e20edf3702536185c0a16b26715	0	0	0	0	0	0	30	0	0	0	0	11	11	6	10	2	5	0	0	0	0	0	0	0	0	0	0	0	0	0	0	0	0	0	0	0	0
b7279007573da839dc7d022d326a795c	0	0	0	0	0	0	0	0	0	0	11	0	0	0	0	31	0	28	0	0	0	0	0	0	0	0	0	0	5	0	0	0	0	0	0	13	0
25e8258b4ccd33ab635e416ed784a4b5	0	0	0	0	0	0	0	0	0	0	29	0	0	0	0	0	0	0	0	0	0	0	0	0	0	0	0	0	56	0	0	0	0	0	0	0	0
452d18b2725260f5f93490c7f6517f87	0	0	0	0	0	0	0	9	0	15	0	0	24	0	0	27	0	4	0	0	0	0	0	0	0	0	0	0	0	0	0	0	0	0	0	0	0
6420671c26eef32065e0275c8cd6701e	0	0	0	0	0	0	0	0	0	0	0	0	37	0	0	15	22	8	0	0	0	0	0	0	0	0	0	0	0	0	0	0	0	0	0	0	0
0368f3c75f8c9efdd5f053d81dae45d5	0	0	0	0	0	0	0	0	0	0	0	0	8	16	0	0	0	0	0	0	0	0	0	0	0	0	0	0	0	0	53	9	0	0	0	0	0
0a79094b5401f36f87b7e69be3c95c0e	0	0	0	0	0	0	0	0	0	0	0	0	0	0	0	0	7	24	0	0	0	0	0	0	0	0	0	0	8	0	31	0	0	0	0	0	0
fa396849a8eacd7cc86e9071b7358f71	0	0	0	0	0	0	0	0	0	0	0	0	0	0	0	0	0	0	0	0	0	0	0	0	0	0	0	0	0	0	0	0	0	0	68	0	22
119eea33cb9f505d6a20297d132e792a	0	0	0	0	0	0	0	0	0	13	0	0	21	0	0	20	28	0	0	0	0	0	0	0	0	0	0	0	0	0	0	0	0	0	0	0	0
f703bb17710af9bb7cd78987c59ed40b	4	0	0	4	12	0	0	4	0	12	5	0	10	0	0	7	14	5	0	0	0	0	0	0	0	0	0	0	0	0	0	0	0	0	0	0	0
81b1d854fa98dcfc7217f209ac736c09	0	0	0	0	0	0	0	0	0	0	0	0	22	4	11	3	0	2	0	0	0	0	0	0	0	0	0	0	0	0	22	0	1	0	7	0	5
ed79e1e6f412ac358198424b6e3530dc	0	0	0	0	0	0	0	0	0	0	0	0	0	2	0	10	0	0	0	0	0	0	0	0	0	0	0	0	0	2	16	3	4	6	28	0	16
64b519a9772ba365c4a73a2f495e5308	0	0	0	0	0	0	0	0	0	0	0	0	0	0	0	0	0	0	0	0	0	0	0	0	0	0	0	0	0	30	0	0	0	15	0	0	30
e417c151046ba195520fed7677425096	10	0	0	0	46	0	0	0	0	13	0	0	0	14	0	0	0	0	0	0	0	0	0	0	0	0	0	0	0	0	0	0	0	0	0	0	0
f67c64e4655cbfff393189e100154242	0	0	0	0	0	0	0	0	0	0	55	0	0	0	0	0	0	11	0	0	0	0	4	0	0	0	0	0	14	0	0	0	0	0	0	7	0
284ca267c1da0d9a1a431b600e43bbac	0	0	0	0	0	0	0	0	0	0	0	0	6	5	0	0	0	0	0	0	0	0	0	0	0	0	0	5	0	0	34	8	9	0	15	0	0
2de6411e6a0a0aa1c95e93ca54874d0e	0	0	0	0	0	0	0	0	0	0	0	0	0	0	0	23	0	0	0	0	0	0	0	0	0	0	0	0	0	0	15	0	0	0	44	0	0
7b4de3f118040c23b8b7a00da622a62e	0	0	0	0	0	0	0	0	0	0	0	0	0	0	0	0	0	0	0	0	0	0	0	0	0	0	0	0	0	7	0	0	0	12	0	0	52
ebebf7578a367ead79e9f9c9657454b3	24	0	0	17	0	0	0	0	0	0	0	0	21	0	0	15	0	0	0	0	0	0	0	0	0	0	0	0	0	0	0	0	0	0	0	0	0
0e9d334f913b5ff2d32252ec7e90a28f	0	0	0	0	0	0	0	0	0	0	0	0	17	0	0	0	0	0	0	0	0	0	0	0	0	0	0	0	0	0	68	0	0	0	0	0	0
47436360f8289cf4d15d9a2747c90b7f	0	0	0	0	0	0	0	0	0	0	0	0	0	24	0	0	0	0	0	0	0	0	0	0	0	0	0	0	0	0	16	30	6	0	0	6	0
052b76e0e1a1049f6ad1d8d306d5cc81	0	0	0	0	0	0	0	0	0	0	0	0	0	0	3	0	0	0	0	0	0	0	0	0	0	0	0	0	0	0	0	0	0	44	0	0	33
d3018222cd4861e92dc00f9181533682	0	0	0	0	0	0	0	0	0	0	0	0	0	0	0	17	0	0	0	0	0	0	0	0	0	0	0	0	0	0	24	0	0	0	41	0	0
8d8aea8d04e88ebd49237ac2bf71ba88	0	0	0	0	0	0	0	0	0	0	0	0	0	0	0	0	0	0	0	0	0	0	0	0	0	0	0	0	0	15	0	0	0	0	0	0	57
d7970e5a09d15a8bc94a41c4ef774677	0	0	0	0	0	0	0	0	7	0	0	0	0	0	0	0	0	0	0	0	0	0	0	0	0	0	0	0	0	7	0	0	45	2	0	0	11
434fc1e93ede8c1db9bff945d0786d02	0	0	0	0	0	0	0	0	0	0	0	0	0	20	29	0	0	0	0	0	0	0	0	0	0	0	0	0	0	0	0	0	25	0	0	0	0
266e91371e9633cb2394970d2baad02d	0	0	0	0	0	0	0	0	0	0	0	0	0	6	7	19	0	0	0	0	0	0	0	0	0	0	0	0	0	0	18	5	0	0	21	2	7
f8b62311802804ac5ec8aa684c3f22ea	0	0	0	0	0	0	0	0	0	0	0	0	0	0	0	17	0	0	0	0	0	0	0	0	0	0	0	0	0	0	17	0	0	0	22	0	29
6845fe55f2b4f051a22bc167ef2b80ea	0	0	0	0	0	0	0	0	0	0	0	0	0	0	0	17	30	12	0	0	0	0	0	0	0	0	0	0	0	0	0	0	0	0	16	0	0
3c77296b5b194899093495f92b60153c	0	0	0	0	0	0	0	0	0	0	0	0	0	0	0	0	0	0	0	0	0	0	0	0	0	0	0	5	0	0	15	21	0	19	12	1	6
dc1b551edf09d167cfd61be061e0d550	0	0	4	0	0	0	5	0	0	0	0	0	0	0	0	0	0	0	0	0	36	0	0	0	0	0	13	0	0	0	0	0	13	0	0	0	0
8b08139d6eb5d7a849dff1bd579727d7	0	0	0	49	0	14	0	0	0	0	0	7	0	0	0	0	0	0	0	0	0	0	0	0	0	0	0	0	0	0	0	0	0	0	0	0	0
f4fac88f8df834727e7daa794708d8b1	0	0	0	0	0	13	0	0	0	0	0	0	0	42	0	0	0	0	0	8	0	0	0	0	0	2	0	0	0	0	0	11	0	4	0	0	0
644a73d9160a760a7aa3b3a7fd5e8f35	0	0	0	0	0	0	13	0	0	0	0	9	0	0	4	6	0	0	0	0	0	0	0	0	9	0	8	5	0	0	2	0	14	10	0	0	0
2c982937754e6321f861027032db80f7	0	0	0	0	0	0	0	10	0	17	0	7	10	0	0	16	0	15	0	0	0	0	0	0	0	0	0	0	0	0	0	0	0	0	0	0	0
bddc9d4ce502d4bec77f9e8bdb55a71a	0	0	0	0	0	0	0	0	23	0	0	0	0	0	0	0	0	0	0	0	0	0	0	0	0	0	0	0	0	0	0	0	0	53	0	0	0
0721cf1a728948aceae05a0aa4be9b07	0	0	0	0	0	0	40	0	0	0	0	0	0	0	4	0	0	0	0	0	0	0	0	0	0	0	11	0	0	0	0	0	3	0	0	0	0
4811e6b802950e0d10c957ff1e391da2	0	0	0	0	0	0	5	0	0	0	0	0	0	5	16	0	0	0	0	0	0	0	0	0	0	4	5	0	0	0	0	0	36	0	0	0	0
e69c06089fcb4639b20d6dd7064fa3c9	0	0	0	0	0	0	0	4	0	10	0	0	12	0	0	13	15	14	0	0	0	0	0	0	0	0	0	0	0	0	0	0	0	0	2	0	0
8bb9b2e43ea389826e23291dd65ab649	0	0	0	0	0	0	0	0	0	4	48	0	0	0	0	0	4	20	0	0	0	0	0	0	0	0	0	0	0	0	0	0	0	0	0	0	0
8135beec331a8d558070c38b580e4b8e	0	0	0	0	0	0	0	0	0	0	0	0	15	0	0	21	37	0	0	0	0	0	0	0	0	0	0	0	0	0	3	0	0	0	0	0	0
b02bc0f18ca917b8173bfd5ec8c83d21	0	0	0	0	0	0	0	0	0	0	0	0	0	8	0	0	0	0	0	3	0	0	0	0	27	27	0	0	0	0	10	0	0	0	0	0	0
803e9dc8e8c4c4fd8c7e399c8eb89a5c	0	0	0	0	0	0	0	0	0	0	0	0	0	0	0	0	0	0	12	3	0	0	0	0	16	16	0	0	0	0	16	10	0	0	0	0	0
f14e97787b03489f314f2a7b8465703e	0	0	0	0	0	0	0	0	0	0	0	0	0	0	0	0	0	0	0	0	0	0	0	0	0	0	0	0	0	0	27	9	9	5	0	0	28
9d5054752ed33d6a22bd0f96b5618b1c	0	0	0	0	0	0	0	12	0	18	11	4	9	0	0	0	14	0	0	0	0	0	0	0	0	0	0	0	0	0	0	0	0	0	0	0	0
490bf7aa2c2029cd6325b2907aec8fba	0	0	0	0	0	0	0	0	48	0	0	19	0	0	0	0	0	0	0	0	0	0	0	0	0	0	0	0	0	0	0	0	0	0	0	0	0
13a9bbe357274b376f7b0406950cf21d	0	0	0	0	0	0	0	0	0	17	0	0	24	0	0	6	24	0	0	0	0	0	0	0	0	0	0	0	0	0	2	0	0	0	0	0	0
af430284d8ab2c6b554d9f1d21bf3136	0	0	0	0	0	0	0	0	0	0	0	0	0	0	0	30	0	0	0	0	0	14	0	0	0	0	0	27	0	0	0	0	0	0	0	0	0
c213dff039e3fa05467ee1b5a4f4455e	0	0	0	0	0	0	0	0	0	0	0	0	0	0	0	0	0	0	0	0	0	0	0	0	0	0	0	6	13	0	0	0	0	9	5	47	0
5b072c9be1bcea0320879344a4c99d94	0	0	0	0	0	0	24	0	0	0	0	14	0	0	29	0	0	0	0	0	0	0	0	0	0	0	0	0	0	0	0	0	0	2	0	0	0
84ce42abbb0df85f570a8c8eefaf4832	0	0	0	0	0	0	0	49	16	0	0	0	0	0	0	0	0	0	0	0	0	0	0	0	0	0	0	0	0	0	0	0	0	9	0	0	0
4aab355c9ea831c3e482588a9b4a48cf	0	0	0	0	0	0	0	0	0	0	0	0	0	0	28	0	0	0	0	0	0	0	0	0	0	0	0	0	0	0	0	22	17	9	0	0	0
8b5209949cc5cd67e87084ae315561e1	0	0	0	0	0	0	0	0	0	0	0	0	0	0	11	0	0	0	0	0	0	0	0	0	0	8	20	0	0	0	0	0	22	0	9	0	0
5a3963b13e4935bccd78da39f3993943	0	0	0	0	0	0	0	0	0	0	0	0	0	0	0	0	1	0	0	0	0	0	0	0	0	0	0	0	0	0	0	0	0	4	39	40	0
7eab6b6941243389a5974b4be7604f19	0	0	0	0	0	0	0	0	0	0	0	0	0	0	0	0	0	0	0	0	0	0	0	0	0	0	0	30	0	0	0	0	0	0	0	42	0
f83de15a54440942074cbe69d622fe17	0	0	0	0	0	0	0	0	0	25	0	0	0	39	0	0	0	0	0	0	0	0	0	0	0	0	0	0	0	0	0	0	0	0	0	0	0
38343fe5b5b31c12aed1a6ab20d7c3ef	0	0	0	0	0	0	0	0	0	0	0	0	55	0	0	15	9	0	0	0	0	0	0	0	0	0	0	0	0	0	0	0	0	0	0	0	0
479e899dc7bee35210fe3e610bf9634c	0	0	0	0	0	0	0	0	0	0	0	0	0	41	0	0	0	0	0	0	0	0	0	0	0	0	0	0	0	0	0	32	4	0	0	0	0
86c101cfa16d6dbf548902faa692025e	0	0	0	0	0	0	0	0	0	0	0	0	0	0	20	30	16	5	0	0	0	0	0	0	0	0	0	0	0	0	0	0	0	0	0	0	0
297257e9f5652e55b29e5ee61716aa56	0	0	0	0	0	0	0	0	0	0	0	0	0	0	0	0	0	0	0	0	0	0	0	0	7	0	0	0	0	0	64	0	0	0	0	0	0
9cfa7308cf0257267ed64e6d303abb0a	0	0	0	0	0	0	0	47	0	0	0	16	0	0	0	0	0	0	0	0	0	0	0	0	0	0	0	0	0	0	0	0	0	0	0	0	0
21c3014f5e62ff39464047824c602953	0	0	0	0	0	0	0	0	64	0	0	0	0	0	0	0	0	0	0	0	0	0	0	0	0	0	0	0	0	0	0	0	0	3	0	0	0
e5175a883565c1a9e1cb62921bbd4fb0	0	0	0	0	0	0	0	0	0	0	0	0	5	0	0	51	13	0	0	0	0	0	0	0	0	0	0	0	0	0	0	0	0	0	0	0	0
296f9fdc122ece9f50fb1a327cd413b5	0	0	0	0	0	0	0	0	0	0	0	0	0	0	0	49	0	0	0	0	0	0	0	0	0	0	0	0	0	0	0	0	0	0	24	0	10
520d587f099deb7a88c24c83ecbf2ed6	0	0	0	0	0	0	0	0	0	0	0	0	0	0	0	0	0	0	2	0	0	0	0	0	42	0	0	31	0	0	0	0	0	0	0	0	0
52d89b67ee5613a0de0fef4abfd537b0	0	0	0	0	0	0	0	0	0	0	0	0	0	0	0	0	0	0	47	0	0	0	0	0	28	0	0	0	0	0	0	0	0	0	0	0	0
f1fd155e71cfc2925adacfac9211e368	0	0	0	0	0	0	0	0	0	0	0	0	0	0	0	0	0	0	0	0	0	0	0	0	0	0	0	0	0	9	0	0	0	22	0	0	37
c1b637a4fea9884836e8f3d334342458	0	0	0	0	0	0	0	0	0	0	0	0	0	0	0	0	0	0	0	0	0	0	0	0	0	0	0	0	0	15	0	0	0	0	0	0	56
35a68573c8d285a13645c14f888bf747	0	0	0	0	0	0	0	0	0	0	0	0	0	0	0	0	0	0	0	0	0	0	0	0	0	0	0	0	0	0	0	0	0	41	0	0	33
b610958f8dad24f8ab227df9b8326ff2	0	0	2	0	0	0	5	0	0	0	0	0	0	8	3	0	0	0	0	0	7	0	0	0	0	12	18	0	0	0	0	8	14	0	0	0	0
26c6e3ed14694582e207478c1f23c21f	0	0	0	0	0	0	0	0	0	0	0	0	34	0	3	11	12	4	0	0	0	0	0	0	0	0	0	0	5	0	4	0	0	0	2	0	0
7b1b31c8ec24191c4e90c00e92a5fdaa	0	0	0	0	0	0	0	0	0	0	0	0	0	0	0	0	0	0	60	0	0	0	0	0	14	0	0	0	0	0	0	0	0	0	0	0	0
b815d78c4714d831cbdffdf4100c646f	0	0	0	0	0	0	0	0	0	0	0	0	0	0	0	0	0	0	0	0	0	0	0	0	0	0	0	29	0	0	0	0	0	0	46	0	0
cd595c4d4718f235de7afa8a4fb1d827	0	0	0	0	0	0	0	0	0	0	0	0	0	0	0	0	0	0	0	0	0	0	0	0	0	0	0	0	0	0	17	24	0	17	20	0	0
396a1dcc52f117f872f7aca864ea8289	0	0	0	0	0	0	56	0	0	0	0	0	0	0	0	0	0	0	0	0	0	0	0	0	0	0	21	0	0	0	0	0	0	0	0	0	0
d0b70448268e84e656615761b1406514	0	0	0	0	0	0	0	0	0	0	18	0	0	0	0	0	0	50	0	0	0	0	0	0	2	0	0	0	6	0	0	0	0	0	0	0	0
54852a8e2846df6da292b067da6342fd	0	0	0	0	0	0	0	0	0	0	0	0	11	0	0	0	0	0	0	0	0	0	0	0	0	0	0	0	0	0	46	14	0	0	0	4	0
dab23926c73ef1d33113f9744fd0bc6d	0	0	0	0	0	0	0	0	0	0	0	0	0	0	8	0	0	0	0	0	0	0	0	0	0	0	0	0	0	0	15	3	0	0	42	0	8
c799545db3bee9ce53d484c62d205a12	0	0	0	13	9	0	0	0	0	0	0	0	0	0	0	24	0	0	0	0	0	5	0	0	4	0	0	7	0	0	2	0	0	0	8	0	0
6719c51bfec9135a294816fb56a75a11	0	0	0	0	0	0	0	17	31	0	0	0	0	0	0	0	0	0	0	0	0	0	0	0	0	0	0	0	0	11	0	0	0	8	0	0	0
a0aff308fbdbad79f16ee571a7caa033	0	0	0	0	0	0	0	0	0	0	0	0	30	0	0	0	0	0	0	0	0	0	0	0	0	0	0	0	0	0	26	22	0	0	0	0	0
aa2e422ad037b7735ef49526f99424be	0	0	0	0	0	0	0	0	0	0	0	0	0	0	0	0	0	0	5	0	0	0	0	0	30	22	0	0	0	0	9	0	0	0	0	0	0
aeabb9bed4f724194f48267492984191	0	0	0	0	0	0	5	0	0	0	0	15	0	12	25	0	0	0	0	0	0	0	0	0	0	0	0	0	0	0	0	4	13	0	0	0	0
48d404885570e146d7c3dadc65848e56	0	0	0	0	0	0	0	0	0	0	0	0	35	20	0	8	10	0	0	0	0	0	0	0	0	0	0	0	0	0	0	0	0	0	0	0	0
3daf1be9fe5fe47c51b69a4af98e35c7	0	0	0	0	0	0	0	0	0	0	0	0	0	21	18	0	0	0	0	0	0	0	0	0	3	0	0	1	0	0	0	8	0	12	0	0	0
77568658852953b8bc48812e520cca62	0	0	0	0	0	0	0	0	0	0	0	0	0	4	3	0	0	0	0	0	0	0	0	0	0	0	0	0	0	0	12	5	1	0	19	10	21
5e9d27dfbb2c8da6c1a16afa4eac913a	0	0	0	0	0	0	0	0	0	0	0	0	0	0	0	0	0	0	0	17	23	0	0	0	0	0	24	0	0	0	0	0	8	0	0	0	0
af7aa0fc0488b52a0b2f03b235837079	0	0	0	0	0	0	0	0	0	0	0	0	0	0	0	0	0	0	0	0	0	0	12	0	0	0	0	0	0	0	0	0	0	0	0	0	67
7389b6c11a50061a457df7ef95f06d22	0	0	0	0	0	0	0	2	0	0	0	0	0	0	0	0	0	0	0	0	0	0	12	0	0	0	0	5	0	0	0	0	11	1	22	22	0
27d8c9fc5069633c3bf78e8f872c2598	0	0	0	0	0	0	0	0	23	0	0	0	0	0	0	0	0	0	0	0	0	0	0	0	0	0	0	8	0	0	0	0	0	23	4	3	0
7d66b672494e1e961a5ee0fc20cc4787	0	0	0	0	0	0	0	0	14	0	0	0	0	0	0	0	0	0	0	0	0	0	0	0	0	0	0	11	0	0	0	0	0	44	0	0	0
c1fe0c645357e8c58eef7fede2dc52d5	0	0	0	0	0	0	0	0	0	8	0	0	16	0	0	11	19	9	0	0	0	0	0	0	0	0	0	0	0	0	0	0	0	0	0	0	0
03998a0c40e74033c23e7cb9203bea71	0	0	0	0	0	0	0	0	0	0	0	0	75	0	0	0	2	0	0	0	0	0	0	0	0	0	0	0	0	0	0	0	0	0	0	0	0
38421d66789673e27b13640ba5c87f82	0	0	0	0	0	0	0	0	0	0	0	0	24	5	11	0	11	0	0	0	0	0	0	0	0	0	0	0	0	0	12	0	0	5	0	0	5
a1740b2c4fca501e53ee071990739c00	0	0	0	0	0	0	0	0	0	0	0	0	0	0	0	0	0	0	0	0	0	0	0	0	0	0	0	0	0	0	0	29	34	0	0	0	10
7f827a114048d384de0b2805c1ab9264	0	0	0	0	0	60	0	4	0	0	0	12	0	0	0	0	0	0	0	0	0	0	0	0	0	0	0	0	0	0	0	0	0	0	0	0	0
5214bd668a996a4b6622f94303c9cd06	0	0	0	0	0	0	0	0	0	0	0	0	0	0	19	13	0	0	0	0	0	0	0	0	0	0	0	0	0	0	0	0	0	0	27	0	11
10afda2baef44de4c584a6641de399b1	0	0	0	0	0	0	0	0	0	0	0	0	0	0	0	0	0	0	0	0	0	0	20	0	0	17	0	0	8	0	0	28	0	0	0	0	0
b0781784a24018da662ae3cb95df0fb5	0	0	0	0	0	0	0	0	0	0	0	0	0	0	0	0	0	0	0	0	0	0	0	0	0	0	0	0	0	31	0	0	0	0	0	0	39
cfcd66c1310f85d586280b6dbd829635	0	0	0	0	0	0	0	17	0	4	0	0	38	0	0	0	8	0	0	0	0	0	0	0	0	0	0	0	0	0	0	0	0	0	0	0	0
3e4b66b6a92cf8c38760df6ff45552c3	0	0	0	0	0	0	0	0	0	0	0	0	0	0	0	0	0	0	0	0	0	31	0	0	0	0	0	32	0	0	0	0	0	0	0	0	0
b19779d9c98ed411c9f7a9e57968fe9f	0	0	0	0	0	0	0	0	0	0	0	0	0	0	0	0	0	0	0	0	0	0	0	0	0	0	0	0	0	54	0	0	0	0	0	0	19
fe9082ed96449e504e311ab3f36cd382	0	0	0	0	0	39	0	0	0	0	0	26	0	0	0	0	0	0	0	0	0	0	0	0	0	0	0	0	0	0	0	0	0	0	0	0	0
3965cc6d22967607b12f9ee1beb7c485	0	0	0	0	0	3	0	0	11	0	0	4	0	0	0	0	0	0	0	0	0	0	0	33	0	0	0	0	0	20	0	0	0	0	0	0	0
6851a4ee264b56be2fff4686ce269907	0	0	0	0	0	0	0	0	0	0	0	0	0	0	0	18	35	15	0	0	0	0	0	0	0	0	0	0	0	0	0	0	0	0	0	0	0
81d480aa124518d47f3e50da0a25381c	0	0	0	0	0	0	0	0	0	0	0	0	0	0	0	28	0	0	0	0	0	0	0	0	0	0	0	0	0	0	17	0	0	0	29	0	0
0010115000e57870415cbc499f128214	0	0	0	0	0	0	0	0	0	0	0	0	0	0	0	0	0	0	0	20	0	0	0	0	0	9	14	0	0	0	0	0	16	0	0	0	0
a7bf97838bdcfc81b86ac14ef59ecea0	0	0	0	0	0	0	0	0	0	0	0	0	0	0	0	0	0	0	0	0	0	0	0	0	0	0	0	0	0	11	0	0	0	10	0	0	53
b47f414cb650e2255c072ce089cc03b5	0	0	0	0	0	0	7	0	0	0	0	0	0	0	27	0	0	0	0	0	0	0	0	0	0	0	0	0	0	0	0	0	18	0	0	0	17
b56ab763b9fbe157ddf4aa85071b67cb	0	0	0	0	0	0	22	0	0	0	0	0	0	0	0	0	0	0	0	0	0	0	0	0	0	0	0	0	0	40	0	0	0	0	0	0	0
2239a1ff8c798f469f9713ea2a5732b5	0	0	0	0	0	0	0	16	0	5	7	0	21	0	0	0	10	1	0	0	0	0	0	0	0	0	0	0	0	0	0	0	0	0	0	0	0
5842fb83131f97c72e4cf9ef3d30b3d4	0	0	0	0	0	0	0	0	0	27	0	0	11	0	0	14	13	0	0	0	0	0	0	0	0	0	0	0	0	0	0	0	0	0	0	0	0
e0a6ba52959684d88dd7b96e54777e6d	0	0	0	0	0	0	0	0	0	0	58	0	0	0	0	0	0	11	0	0	0	0	0	0	0	0	0	0	0	0	0	0	0	0	0	0	0
e53c2209d851356bee1c43efabf8220d	0	0	0	0	0	0	0	0	0	0	0	0	0	7	3	0	0	0	0	0	0	0	0	0	0	0	0	2	0	0	3	0	2	3	25	6	10
99242c5c04df980feb343ebe756745d7	0	0	0	0	0	0	0	0	0	0	0	0	0	0	0	0	0	0	0	0	0	0	0	0	0	2	0	0	0	0	0	40	16	0	0	0	0
a84947af90e5d78bb1e0a15f654bc021	0	0	0	27	0	0	0	0	0	0	0	0	0	0	0	24	0	0	0	0	0	0	0	0	8	0	0	8	0	0	0	0	0	0	0	0	0
a5f34aeac0c0dae81c901951d1c08181	0	0	0	0	0	71	0	0	0	0	0	6	0	0	0	0	0	0	0	0	0	0	0	0	0	0	0	0	0	0	0	0	0	0	0	0	0
ad9018f80e00f2ca4b48067195ac310d	0	0	0	0	0	4	0	9	0	7	0	0	0	0	0	11	6	0	0	0	0	0	13	0	0	0	0	6	0	0	0	0	0	0	0	0	0
e6597e930f9b32e98a6fd25d851f75da	0	0	0	0	0	0	0	40	0	0	0	0	0	0	0	19	0	0	0	0	0	0	0	0	0	0	0	0	0	0	0	0	0	0	0	0	0
e0a16644a587142b84f033e001415004	0	0	0	0	0	0	0	0	15	0	0	0	0	0	0	0	0	0	0	0	0	0	0	0	0	0	0	0	0	4	0	0	0	29	0	0	12
601101d33cdf43a40bd674a50711af52	0	0	0	0	0	0	0	0	0	0	0	13	13	0	0	21	29	0	0	0	0	0	0	0	0	0	0	0	0	0	0	0	0	0	0	0	0
6fd430b55ccfa3d06028840419621cab	0	0	0	0	0	0	0	0	0	0	0	0	68	0	0	0	4	0	0	0	0	0	0	0	0	0	0	0	0	0	0	0	0	0	0	0	0
4678f1786800166eca0e9f9dab38e003	0	0	0	0	0	0	0	0	0	0	0	0	19	14	9	16	0	5	0	0	0	0	0	0	0	0	0	0	0	0	0	8	4	0	0	0	0
1d7020a70149709e3595494d977bd94a	0	0	0	0	0	0	0	0	0	0	0	0	20	0	0	16	0	8	0	0	0	0	0	0	0	0	0	0	0	0	0	0	4	0	0	0	18
b8b043a605b17b50f3d386cda04d9357	0	0	0	0	0	0	0	0	0	0	0	0	5	0	6	11	0	0	0	0	0	0	0	0	0	0	0	0	0	0	9	8	0	0	16	0	16
3f5998b2e41ec98d79c79e8ffd06c0fd	0	0	0	0	0	0	0	0	0	0	0	0	0	0	0	0	6	0	0	0	0	0	0	0	0	0	0	0	0	0	16	0	0	0	21	0	23
56a62e078f2e9c350613a0048fa9690b	0	28	17	3	0	2	4	0	0	0	0	0	0	14	2	0	0	0	0	0	2	0	0	0	0	0	0	0	0	0	0	0	0	0	0	0	0
d1935b072c2506c625fc804f4cf806a3	0	19	10	0	0	0	0	0	0	0	0	0	0	0	0	0	0	0	0	0	36	0	0	0	0	0	11	0	0	0	0	0	0	0	0	0	0
a64e472979e1bb38e37890bf34d6f527	0	0	0	15	3	0	0	0	0	0	0	0	0	0	0	0	0	0	0	0	0	22	0	0	0	0	0	16	0	0	0	0	0	0	19	0	0
c4de68913b871dd47aa68e9365c42cbf	0	0	0	0	0	0	0	0	61	0	0	0	0	0	0	0	0	0	0	0	2	0	0	0	0	0	0	0	0	0	0	0	0	0	0	0	0
32c70664021b10f88cb1e63cd1331bbe	0	0	0	0	0	0	0	0	3	0	0	0	0	0	0	0	0	0	0	0	0	0	0	0	0	0	0	0	0	6	0	0	0	38	0	0	13
7d42bd824f724cd28c71fc4ad1574f79	0	0	0	0	0	0	0	0	0	0	0	0	14	0	8	14	6	0	0	0	0	0	0	0	0	0	0	0	0	0	0	0	0	0	7	0	8
db30bfa14b0cd36a31d9d1bd5aae464f	0	0	0	0	0	0	0	0	0	0	0	0	11	8	0	6	0	0	0	0	0	0	0	0	0	0	0	2	0	0	25	6	0	0	0	4	3
c24e0e391aa836b5eae25567c7eb89ee	0	0	0	0	0	0	0	0	0	0	0	0	13	0	0	14	27	7	0	0	0	0	0	0	0	0	0	0	0	0	0	0	0	0	0	2	0
a07999740dd39ea52e67ec77710d985c	0	0	0	0	0	0	0	0	0	0	0	0	7	12	12	12	0	0	0	0	0	0	0	0	0	0	0	0	0	0	9	0	0	0	8	0	0
5b4006d0de913f6642cf183cb20be492	0	0	0	0	0	0	0	0	0	0	0	0	0	0	29	42	0	0	0	0	0	0	0	0	0	0	0	0	0	0	0	0	0	0	0	0	0
24ea42d17c6a962abc765fb5c1baf671	0	0	0	0	0	0	0	0	0	0	0	0	0	0	0	0	0	0	0	14	0	0	0	0	3	33	0	0	0	0	0	6	0	0	0	0	0
12412b49d519584267d7826fb3195391	0	0	0	0	0	0	0	0	0	0	0	0	0	0	0	0	0	0	0	0	0	2	0	0	0	0	0	13	0	0	0	0	0	0	43	0	0
0920dcf0f62fb2b3ab9e32f1c4edec37	0	0	0	0	0	0	0	0	0	0	0	0	0	0	0	0	0	0	0	0	0	0	21	18	0	0	0	0	0	18	0	0	0	0	0	0	10
9e1f9f747807bfb1b7eb38abe5018c13	0	0	0	0	0	0	0	0	0	0	0	0	0	0	0	0	0	0	0	0	0	0	0	0	0	0	0	0	0	0	54	6	3	0	11	0	0
9f5c297a8f69f53d6a46ca7b23a91884	0	0	0	5	0	21	0	0	0	0	0	0	0	0	0	0	0	0	0	0	0	0	0	30	0	0	0	0	0	12	0	0	0	0	0	0	0
de69fa8e1f1af4106221780a7938a77d	0	0	0	0	0	0	22	0	0	0	0	11	0	0	0	0	0	0	0	0	0	0	0	0	0	0	24	0	0	0	0	0	12	0	0	0	0
f908a38600f83fdc81be5d4d19e1c44e	0	0	0	0	0	0	0	0	0	13	0	0	0	0	0	42	0	0	0	0	0	0	0	0	0	0	0	0	0	0	0	0	0	0	0	0	0
470229511019769774cfc3962e503fe0	0	0	0	0	0	0	0	0	0	0	31	0	0	0	0	0	0	25	0	0	0	0	0	0	0	0	0	0	9	0	0	0	0	0	0	2	0
1e63564dc26ca56c52b18f6f5fe808d9	0	0	0	0	0	0	0	0	0	0	0	0	6	0	0	0	0	0	0	0	0	0	0	0	0	0	0	0	0	0	46	0	0	0	0	13	0
0d47cc7c2dc5ba4f9549a4ff42c6d12a	0	0	0	0	0	0	0	0	0	0	0	0	0	3	0	0	0	0	0	15	0	0	0	0	0	42	0	0	0	0	0	0	0	0	0	0	0
cf2eea2a38138614b3121fc8cfae6b3a	0	0	0	0	0	0	0	0	0	0	0	0	0	0	0	33	0	0	0	0	0	0	0	0	0	0	0	0	0	0	0	0	17	0	3	7	0
298d6ece1a709ea80da7cc60dbb16da2	0	0	0	0	0	0	0	0	0	0	0	0	0	0	0	12	0	0	0	0	0	0	0	0	0	0	0	0	0	0	12	0	0	0	37	0	7
6ed299b2c2a6f0dd3953ea3e41e85659	0	0	0	0	0	0	0	0	0	0	0	0	0	0	0	0	0	0	0	0	0	2	0	0	0	0	0	31	0	22	0	0	0	0	5	0	0
d217dbd0ec35a61621e4b76cf86201b2	0	0	8	0	0	0	9	0	0	0	0	0	0	0	0	0	0	0	0	0	24	0	0	0	0	0	28	0	0	0	0	0	0	0	0	0	0
233383e04fa87bf991be022550116546	0	0	0	0	0	61	0	0	0	0	0	0	0	0	0	0	0	0	0	0	0	0	0	0	0	0	0	0	0	0	0	0	0	0	0	0	11
b354a1e7a29c4f05aace7e65edc75c7f	0	0	0	0	0	0	0	21	0	0	0	9	13	0	0	9	8	2	0	0	0	0	0	0	0	0	0	0	0	0	0	0	0	0	0	0	0
f5dfa9e025643757b8e956382d781feb	0	0	0	0	0	0	0	3	12	0	0	0	0	0	0	0	0	0	0	0	0	0	0	0	0	0	0	0	0	0	0	0	0	36	0	0	15
f3190ef75073b5eac075ef4e233324b2	0	0	0	0	0	0	0	0	39	0	0	0	0	0	0	0	0	0	0	0	0	0	0	0	0	0	0	0	0	0	0	0	0	24	0	0	0
d847ad78899a6e3f883d9ed1c2c99672	0	0	0	0	0	0	0	0	35	0	0	0	0	0	0	0	0	0	0	0	0	0	0	0	0	0	0	0	0	31	0	0	0	0	0	0	0
cf00b1536f566a6b1e8c2f01b25ff064	0	0	0	0	0	0	0	0	3	0	0	5	0	0	0	0	0	0	0	0	0	0	0	6	0	0	0	0	0	48	0	0	0	0	0	0	3
0b14bc545295abb80247367673eb0d6f	0	0	0	0	0	0	0	0	0	17	21	0	29	0	0	0	0	6	0	0	0	0	0	0	0	0	0	0	0	0	0	0	0	0	0	0	0
e5c19d7800b18015f3a917fc015fc42f	0	0	0	0	5	49	0	0	0	0	0	0	0	0	0	0	5	0	8	0	0	0	0	0	0	0	0	0	0	0	0	0	0	0	0	0	0
25394a604bbcd078c80186b300dab8ee	0	0	0	0	0	0	0	1	0	6	0	0	16	0	0	8	23	7	0	0	0	0	0	0	0	0	0	0	0	0	0	0	0	0	0	0	0
0961bf59f75621d828f12dd5888e1422	0	0	0	0	0	0	0	0	0	0	0	44	0	0	0	0	0	0	0	0	0	0	0	0	0	0	0	0	0	17	0	0	0	0	0	0	0
6e42b3359eaae430c7784782de0bedb2	0	0	0	0	0	0	0	0	0	0	0	0	0	0	2	0	0	0	0	0	0	0	0	0	0	0	0	0	0	0	3	0	1	21	2	0	32
ad0fcaf8e2c4301a7a0956093fc60b0f	0	0	0	0	0	0	0	0	0	0	0	0	0	0	0	0	0	0	30	0	0	0	0	0	27	0	0	0	0	0	0	0	0	0	0	0	0
30f9f0c34151da31d156cd5c1fefeabc	6	0	0	0	0	0	0	0	0	6	17	0	21	0	0	0	13	0	0	0	0	0	0	0	0	0	0	0	0	0	0	0	0	0	0	0	0
8f21dba7b40d77ce0b91a3b8637db466	0	0	0	3	0	0	0	0	0	0	0	0	0	0	0	4	0	0	0	0	0	22	0	0	0	0	0	9	0	0	0	0	0	0	20	0	0
5f860792e75c63fee7cc9ba712c92163	0	0	0	0	0	0	0	16	0	6	3	0	0	4	0	20	6	4	0	0	0	0	0	0	0	0	0	0	0	0	0	0	0	0	0	0	0
96cf4779be686036f92ee15e58b72d52	0	0	0	0	0	0	0	3	0	5	0	0	16	0	0	10	11	13	0	0	0	0	0	0	0	0	0	0	0	0	0	0	0	0	0	0	0
8bd707beb9a6b4769b9764ee30c013b3	0	0	0	0	0	0	0	0	0	0	11	0	0	0	0	32	9	10	0	0	0	0	0	0	0	0	0	0	0	0	0	0	0	0	0	0	0
ffbaf4b376c927d39413e0135390a051	0	0	0	0	0	0	0	0	0	0	2	0	6	0	0	0	0	22	0	0	0	0	0	0	0	0	0	0	2	0	15	0	0	0	0	14	0
fc0587cfa97b3620f33562c020721756	0	0	0	0	0	0	0	0	0	0	0	4	0	0	24	18	6	0	0	0	0	0	0	0	0	0	0	0	0	0	0	0	14	0	0	0	0
3525e8f55cd3355cc02bb9df648623e2	0	0	0	0	0	0	0	0	0	0	0	0	13	0	0	14	27	11	0	0	0	0	0	0	0	0	0	0	0	0	0	0	0	0	0	0	0
bf2895a2234a0420c6ffcbc48d1d0cc9	0	2	0	0	0	0	0	8	8	0	0	0	0	0	0	0	0	0	0	0	0	0	5	0	0	0	0	6	6	0	0	0	0	22	11	0	0
5172fb45f817f71c8943d037535683a9	0	0	0	0	0	0	0	0	0	0	0	0	0	0	10	0	0	0	0	0	0	0	0	0	0	0	0	0	0	0	18	13	0	2	20	4	0
3cc92c751cc27d2bde0ed3ed70943e24	0	0	0	0	0	0	0	0	0	0	0	0	0	0	0	1	0	0	0	0	0	0	0	0	0	0	0	0	0	0	0	0	1	3	0	0	53
7214f58cfb6cdbfd568c5d8212319e29	0	0	0	0	0	0	0	0	0	0	0	0	0	0	0	0	0	0	0	0	0	0	0	0	0	0	0	0	0	0	0	0	10	0	0	0	53
b105c3e64324bcaa377df00858c969b6	0	0	0	0	0	0	12	0	0	0	0	5	0	0	38	0	0	0	0	0	0	0	0	0	0	0	0	0	0	0	0	0	5	0	0	0	0
4754ef1fdf0efb3e17fc4d260bcca2d3	0	0	0	0	0	0	0	14	20	0	0	0	0	0	0	0	0	0	0	0	0	0	0	0	0	0	0	0	0	0	0	0	0	22	0	0	0
0439c1d5d622f0269995176d0aa8c0f8	0	0	0	0	0	0	0	0	0	0	0	0	23	0	0	20	0	0	0	0	0	0	0	0	0	0	0	0	0	0	0	0	0	0	0	0	20
c81e816191df0b8722f42af8d54cf34b	0	0	0	0	0	0	0	0	0	0	0	0	0	10	0	0	0	0	0	0	0	0	0	0	0	0	0	0	0	0	36	9	0	0	0	8	0
4832a075ce33e9f909919976ba9bd157	0	0	0	0	0	0	0	0	0	0	0	0	0	0	0	0	0	0	0	0	0	0	0	0	0	0	0	0	0	7	0	0	0	0	0	0	55
77b04af4972ea32b9de1a22c9a8fadc4	0	0	0	0	0	22	0	5	0	0	0	32	0	0	0	0	0	0	0	0	0	0	0	0	0	0	0	0	0	0	0	0	0	0	0	0	0
11b6c2e2b0f7e3b968f5f92beed8395e	0	0	0	0	0	0	51	0	0	0	0	0	0	0	2	0	0	0	0	0	0	0	0	0	0	0	0	0	0	0	0	0	0	0	0	0	0
19544923e054ae86ea199a63ae6ec2a7	0	0	0	0	0	0	0	11	0	16	12	0	0	0	0	0	22	0	0	0	0	0	0	0	0	0	0	0	0	0	0	0	0	0	0	0	0
fa769a10510de623f2ea5a5d7fb7a1c4	0	0	0	0	0	0	0	0	0	0	0	6	0	0	0	0	0	0	0	0	0	0	0	10	0	0	0	0	0	17	0	0	0	0	0	0	29
6db2c97532abe971a75024dfeaf40e9d	0	0	0	0	0	0	0	0	0	0	0	0	20	0	0	26	0	0	0	0	0	0	0	0	0	0	0	0	0	0	0	5	12	0	0	0	0
b40fb7908173ee6634e537189d7d9f03	0	0	0	0	0	0	0	0	0	0	0	0	0	0	0	43	0	0	0	0	0	0	0	0	0	11	0	12	0	0	0	0	0	0	0	0	0
637b9b3f4d1cbb1a10c07817619cdf69	0	0	0	0	0	0	0	0	0	0	0	0	0	0	0	0	0	0	0	0	0	0	59	0	0	0	0	0	18	0	0	0	0	0	0	0	0
f51d7d86f0745a9d94f20d141552f940	0	0	0	0	0	0	0	0	0	0	0	0	0	0	0	0	0	0	0	0	0	0	0	0	0	0	0	0	0	0	37	0	0	0	24	0	0
a6b1c31062c1816bbbd5623b76e85eb1	9	0	0	0	0	0	0	0	0	0	0	0	0	16	0	0	0	0	13	21	0	0	0	0	9	0	0	0	0	0	0	0	0	0	0	0	0
7bd635287fc3ef6889ad9b6f3dc22160	0	6	8	0	0	4	9	0	17	0	0	10	0	0	0	0	0	0	0	0	0	0	0	0	0	0	0	0	0	3	0	0	0	0	0	0	0
30fe2da99e131a64f7b173a440175b1c	0	0	0	0	0	0	18	0	0	0	0	0	0	10	9	0	0	0	0	0	0	0	0	0	0	0	0	0	0	0	0	0	19	0	0	0	0
aa44679356132573f16bdf561a1f324a	0	0	0	0	0	0	0	0	0	0	0	51	0	0	0	0	0	0	0	0	8	0	0	0	0	0	0	0	0	0	0	0	0	0	0	0	0
205278bc0beccd731623c84c1eb06a85	0	0	0	0	0	0	0	0	0	0	0	0	24	0	21	8	0	0	0	0	0	0	0	0	0	0	0	0	0	0	6	0	0	0	9	0	0
9fb649c5d8de0f30a7e298fe19848ecb	0	0	0	0	0	0	0	0	0	0	0	0	0	0	17	0	0	0	0	0	0	0	0	0	0	0	0	0	0	0	0	0	38	0	0	0	0
8787dc295950c53873b7ade8df61d312	0	0	0	0	0	0	0	0	0	0	0	0	0	0	0	0	0	0	0	0	0	0	0	0	0	0	0	10	17	0	0	0	0	0	10	13	0
c338e23c87079900bc6b0ad2307ad8e2	0	0	0	0	0	0	6	0	0	0	0	9	0	0	12	0	0	0	0	0	0	0	0	0	0	0	0	0	0	0	0	22	0	3	0	0	0
0355cd11a467c5b756f7fbeb0b4c118a	0	0	0	0	0	0	0	0	0	0	0	0	0	40	25	0	0	0	0	0	0	0	0	0	0	0	0	0	0	0	0	0	0	0	0	0	0
59e43f036de20b492a26c8905c05ced6	0	0	0	0	0	0	0	0	0	0	0	0	0	0	12	0	0	0	0	0	0	0	0	0	0	0	0	0	0	0	0	0	0	0	41	0	14
1ecbf534671efdd85b3be045d387cc4b	0	0	0	0	0	0	0	0	0	0	0	0	0	0	0	0	0	5	0	0	0	0	0	0	0	0	0	0	0	0	24	0	0	0	0	32	0
e57c5df6a9b3b982472e7754ed31f313	0	0	0	11	0	0	0	0	0	0	0	0	0	0	0	0	0	0	0	4	0	0	49	0	0	0	0	0	0	0	0	0	0	0	0	0	0
ac90381cc3acfad6c669d8a04fbfccc1	0	0	0	0	0	0	0	0	0	0	0	0	0	16	0	18	0	0	0	0	0	0	0	0	0	0	0	0	0	0	0	0	0	8	0	0	18
d24ba3e2bca71e0ab8255a046debb2a6	0	0	0	0	0	0	0	0	0	0	0	0	0	0	4	0	0	0	0	0	0	0	0	0	0	0	0	0	0	0	0	29	22	0	0	0	0
9cb1a5c6aa2ccf96394b936d22d0111f	0	0	0	0	0	0	0	0	0	0	0	0	0	0	0	7	0	0	0	0	0	0	0	0	0	0	0	0	0	0	0	0	0	14	18	0	17
7291209b661267ffd601466e74b6a06c	0	0	0	0	0	0	0	0	0	0	0	0	0	0	0	0	0	0	0	0	0	0	0	0	0	0	0	0	0	27	0	0	0	0	0	0	27
b91a38d83e62aa47a62099015304f406	0	0	0	0	0	0	0	0	0	0	0	0	0	0	0	0	0	0	0	0	0	0	0	0	0	0	0	0	0	0	0	0	0	33	35	0	0
0440bcc5cc6af24141db02502dcbf394	0	20	11	0	0	0	24	0	0	0	0	0	0	0	0	0	0	0	0	0	0	0	0	0	0	0	0	0	0	0	0	0	0	0	0	0	0
36ade2c0b1a46e030a0f4d56ffd8fd7e	0	0	0	0	0	18	0	8	0	0	0	11	0	0	0	0	0	0	0	0	0	0	0	7	0	0	0	0	0	8	0	0	0	4	0	0	0
0281a75f52254ef5f5ddf565d3a5217b	0	0	0	0	0	19	0	6	0	0	0	25	0	0	0	0	0	0	0	0	0	0	0	0	2	0	0	0	0	0	0	0	0	0	0	0	0
d7ab9cacf876c4c92f8d37b06d0e0dac	0	0	0	0	0	0	10	0	0	0	0	0	0	0	0	0	0	0	0	0	0	0	0	0	0	0	7	0	0	0	0	14	31	0	0	0	2
060dfef274ee5b0e226f19395be3fd0d	0	0	0	0	0	0	0	3	0	0	0	56	0	0	0	0	0	0	0	0	0	0	0	0	0	0	0	0	0	0	0	0	0	3	0	0	0
d2ed5fe0443294c72f4a4dd352e80e8c	0	0	0	0	0	0	0	4	0	28	5	2	7	0	0	6	0	0	0	0	0	0	0	0	0	0	0	0	0	0	0	0	0	0	0	0	0
139c9974f5e2782245a07076ee6b88d3	0	0	0	0	0	0	0	0	0	1	0	0	3	0	0	25	10	0	0	0	0	0	0	0	7	0	0	0	1	0	7	0	0	0	0	4	0
9c1b8570f58d8fb64ff22cc1d3af5330	0	0	0	0	0	0	0	0	0	0	0	0	0	20	0	0	0	0	0	0	0	0	0	0	0	0	0	0	0	0	0	26	7	0	0	0	0
039e3f8e5dab80a118c849a1b5f9bb8f	0	0	0	0	0	0	0	0	0	0	0	0	0	0	0	0	0	0	0	38	0	0	0	0	0	18	0	0	0	0	0	0	0	0	0	0	0
687ae7fd897caa970938481930b5cac7	0	0	0	0	0	0	0	0	0	0	0	0	0	0	0	0	0	0	0	0	0	0	0	12	0	0	0	0	0	42	0	0	0	0	0	0	0
a0966d0fa3605aab65945dc7050531ad	0	11	0	0	0	0	16	0	0	0	0	0	0	0	0	0	0	0	0	0	10	0	0	0	0	0	22	0	0	0	0	0	4	0	0	0	0
6968c7551d64d9e74ea65557b71d7246	0	0	0	0	0	31	0	0	0	0	0	31	0	0	0	0	0	0	0	0	0	0	0	0	0	0	0	0	0	0	0	0	0	0	0	0	0
1b8dec58597978264025b9eba656ffb5	0	0	0	0	0	0	0	0	0	30	20	0	0	0	0	0	0	0	0	0	0	0	0	0	0	0	0	0	0	0	0	0	0	0	0	0	0
1a46133239db684a82afcf086fcdf671	0	0	0	0	0	0	0	0	0	0	42	0	0	0	0	0	0	10	0	0	0	0	0	0	0	0	0	0	7	0	0	0	0	0	0	0	0
b89b229712af0cb9cfb61d90652fed19	0	0	0	0	0	0	0	0	0	0	0	0	0	4	0	0	0	0	0	0	0	0	0	0	0	37	0	0	0	0	0	9	0	0	0	0	0
a764c0b62e50482bd8be9024adebf211	0	0	0	0	0	0	0	0	0	0	0	0	0	0	0	0	0	0	0	0	0	0	0	0	0	0	0	0	0	16	0	0	0	16	0	0	25
ea481433147e94f0ed01682ee60e39ff	0	0	0	0	0	7	0	0	0	0	0	0	0	7	0	0	0	0	0	0	0	0	0	0	0	5	0	0	0	0	0	17	18	0	0	0	0
a0f81082cfc1709346bf30623c775333	0	0	0	0	0	0	0	0	0	0	0	0	0	0	3	4	0	0	0	0	0	0	0	0	0	0	0	0	0	0	0	0	2	0	41	0	5
b1875574a36bcbb5247e65d0fa09c890	0	0	0	0	0	0	0	0	0	0	0	0	0	0	0	0	4	0	0	0	0	0	0	0	0	0	0	0	0	0	0	0	0	4	40	0	18
a66413e1c1243b405480325f207c8a73	0	0	0	0	0	0	0	0	0	0	0	0	0	0	0	0	0	0	0	0	0	0	0	0	23	4	0	0	0	0	28	0	0	0	0	0	0
93d4316d53a61f23f41b7894cabba8f3	0	0	0	0	0	0	0	10	0	0	0	0	47	0	0	2	3	0	0	0	0	0	0	0	0	0	0	0	0	0	0	0	0	0	0	0	0
84f9cf6d08ccc7adb4e945c4fd8be494	0	0	0	0	0	0	0	0	0	0	0	0	20	0	0	11	27	0	0	0	0	0	0	0	0	0	0	0	0	0	0	0	0	0	3	0	0
1517ea5baaed8dfea194211b2094ba87	0	0	0	0	0	0	0	0	0	0	0	0	0	0	0	0	0	0	0	0	0	37	25	0	0	0	0	0	3	0	0	0	0	0	0	0	0
30c4379b4ebe630f24b688d6685df975	0	0	0	15	13	0	0	0	0	0	0	0	0	0	0	0	0	0	0	0	0	17	0	0	0	0	0	0	0	9	0	0	0	0	0	0	0
d1f5088d0a060ab2fac3e275b9bbff33	0	0	0	0	0	0	24	0	0	0	0	0	0	6	19	0	0	0	0	0	0	0	0	0	0	0	0	0	0	0	0	0	0	0	0	0	0
c90bb9a9b69bc7b89e1f071343185a3e	0	0	0	0	0	0	0	5	0	8	10	0	0	0	0	14	18	0	0	0	0	0	0	0	0	0	0	0	0	0	0	0	0	0	0	0	0
1724696654804007d645e26165967466	0	0	0	0	0	0	0	26	0	11	0	0	18	0	0	0	0	0	0	0	0	0	0	0	0	0	0	0	0	0	0	0	0	0	0	0	0
858603b5b6c7332924623a52faa10212	0	0	0	0	0	0	0	0	0	8	4	0	16	0	0	10	15	4	0	0	0	0	0	0	0	0	0	0	0	0	0	0	0	0	0	0	0
5e1a100ea9c03ff427d790979b23856b	0	0	0	0	0	0	0	0	0	15	0	0	10	0	0	0	31	0	0	0	0	0	0	0	0	0	0	0	0	0	0	0	0	0	0	0	0
0e41f8b37cf8bb646fa840984726b47f	0	0	0	0	0	0	0	0	0	0	0	0	9	0	0	0	0	0	0	0	0	0	0	0	0	0	0	0	0	0	34	9	0	0	0	4	0
4ebb3c530f23caa212129a6218e7d8ef	0	0	0	0	0	0	0	0	0	0	0	0	0	0	2	0	0	0	0	0	0	0	0	0	0	0	0	0	0	0	0	0	42	0	0	0	2
d8257949d6ef23dcc58a75fe8ebdd224	0	0	0	0	0	0	0	0	0	0	0	0	0	0	0	59	0	0	0	0	0	0	0	0	0	0	0	2	0	0	0	0	0	0	0	0	0
4878668a3b5499c1f4873752c55e84ef	0	0	0	0	0	0	0	0	0	0	0	0	0	0	0	12	0	0	0	0	0	0	0	0	0	0	0	0	0	0	11	0	0	0	29	0	9
5c8086975a5140e8fe128a085b582697	0	0	0	0	0	0	0	0	0	0	0	0	0	0	0	0	0	0	21	0	0	0	0	0	26	0	0	0	0	0	8	0	0	0	0	0	0
9296f6f266e725c6a4120a163a1cb06a	0	0	0	0	0	0	0	0	0	0	0	0	0	0	0	0	0	0	0	0	0	0	0	0	0	0	0	0	0	0	0	0	6	0	0	0	47
e0d8703b786bfe2788082bb0dcfd3976	0	0	3	0	0	0	10	0	0	0	0	0	0	0	0	0	0	0	2	0	3	0	0	0	11	3	24	0	0	0	5	0	0	0	0	0	0
181adcf444a142a94b9d7b2127f3ddd4	0	0	0	0	0	0	0	0	0	1	0	0	0	0	0	0	0	0	0	0	0	0	0	0	0	0	0	24	0	0	0	0	0	0	28	0	0
c619344f745a094ace8801becbc526bd	0	0	0	0	0	0	0	0	0	0	0	0	0	0	6	0	0	0	0	0	0	0	0	0	0	0	0	0	0	0	0	0	0	11	0	0	39
24126311d8376fad5b5c0cc4c9e8075c	0	0	0	0	0	0	0	0	0	0	0	0	0	0	0	8	0	0	0	0	0	0	0	0	0	0	0	0	0	0	9	0	0	5	27	0	5
a6b69791ba02813e5eac13f3993fb72f	0	0	0	0	0	0	0	0	0	0	0	0	0	0	0	0	0	11	0	0	0	0	0	0	0	0	0	0	0	0	0	12	0	10	0	12	13
67015d16d2d2b9d49384ca6ef960dea1	0	0	0	0	0	0	0	0	0	0	0	0	0	0	0	0	0	0	0	0	0	0	0	0	0	0	0	0	0	0	0	0	27	0	0	0	18
173c825a18291f2ba18b5e46d9db8408	0	0	0	0	0	0	0	8	0	0	0	0	0	0	0	19	16	5	0	0	0	0	0	0	0	0	0	0	0	0	0	0	0	0	0	0	0
34592fed05b55dc10b62887a93e56e7a	0	0	0	0	0	0	0	0	19	0	0	0	0	0	0	0	0	0	0	0	0	0	0	3	0	0	0	0	0	0	0	0	0	12	0	0	11
85a37660aaf46d110b2d9c403cb12131	0	0	0	0	0	0	0	0	0	0	0	0	9	0	0	0	0	0	0	0	0	0	0	0	0	0	0	0	0	0	16	4	0	2	17	0	9
39e26b524126e12a301a17332aeffc24	0	0	0	0	0	0	0	0	0	0	0	0	0	0	0	12	0	0	0	0	0	0	0	0	0	0	0	0	0	0	14	0	0	0	27	0	8
87c51cd3ae066d0726a7b1403db5932a	0	0	0	0	0	0	0	0	0	0	0	0	0	0	0	0	0	0	0	0	0	0	0	0	2	0	0	0	0	0	40	10	0	0	0	0	0
f747ccf7e6b68d3488c4ed4db2de172f	0	0	5	0	0	0	9	0	0	0	0	0	0	0	0	0	0	0	0	0	21	0	0	0	0	0	22	0	0	0	0	0	0	0	0	0	0
5c5cc62e8052a71bfc5d3027efab3e44	0	0	0	0	0	34	0	0	0	0	0	23	0	0	0	0	0	0	0	0	0	0	0	0	0	0	0	0	0	0	0	0	0	0	0	0	0
05988c7bd23faa484469985de0fb3437	0	0	0	0	0	0	3	0	0	0	0	0	0	0	9	0	0	0	0	0	0	0	0	0	0	0	0	0	0	10	0	0	3	0	0	0	28
e89ad704495def0c7c3f1c3350dee695	0	0	0	0	0	0	0	0	10	0	0	0	0	0	0	0	0	0	0	0	0	0	0	0	0	0	0	0	0	0	0	0	0	40	0	0	5
aa035c51043b15490d4558b062a612ae	0	0	0	0	0	0	0	0	0	1	0	0	0	0	0	0	21	18	0	0	0	0	0	0	0	0	0	0	6	0	0	0	0	0	8	0	0
f4cc6e4932f507b33d1335d801f54563	0	0	0	0	0	0	0	0	0	0	0	4	12	0	0	16	23	0	0	0	0	0	0	0	0	0	0	0	0	0	0	0	0	0	0	0	0
1e3823aacc248e6ee16b4dd90973a7e2	0	0	0	0	0	0	0	0	0	0	0	0	0	3	0	0	0	0	0	0	0	0	0	0	0	0	0	0	0	0	0	35	16	0	0	0	0
8c39440326a9d4a68d07550d9e3a9551	0	0	0	0	0	0	0	0	0	0	0	0	0	0	9	0	0	0	0	0	0	0	0	0	0	0	0	0	0	0	0	31	0	0	18	0	0
5eb2b6c348b1e008bc11cdd375bc5b3a	0	0	0	0	0	0	0	0	0	0	0	0	0	0	0	24	22	0	0	0	0	0	0	0	0	0	0	0	0	0	0	0	0	0	0	0	0
4a040c3f02b58b369dc48226a7fdf5d5	0	0	0	4	7	0	0	0	0	16	0	0	7	0	0	2	8	0	0	0	0	0	0	0	0	0	0	2	0	0	0	0	0	0	3	0	0
89836f479b94ed6ab98bff611863d8fa	0	0	0	0	0	0	8	0	0	0	0	0	0	0	4	0	0	0	0	0	0	0	0	0	0	0	22	0	0	0	0	0	25	0	0	0	0
bdb531955d504be0132cd52fc06bda6f	0	0	0	0	0	0	0	20	0	0	2	0	0	0	0	0	0	0	0	0	0	0	22	0	0	0	0	12	0	0	0	0	0	0	0	0	0
fb09bd939ee8acee32c4ce2863f79ab0	0	0	0	0	0	0	0	9	0	2	7	3	31	0	0	5	0	0	0	0	0	0	0	0	0	0	0	0	0	0	0	0	0	0	0	0	0
fce3befbae5db4db64a19ac74bcd3bec	0	0	0	0	0	0	0	0	0	0	4	0	42	0	0	9	0	0	0	0	0	0	0	0	0	0	0	0	0	0	0	0	0	0	0	0	0
0ae14e4ca61b4d8ec1579f833a4afc3a	0	0	0	0	0	0	0	0	0	0	0	0	16	6	0	2	0	0	0	0	0	0	0	0	0	0	0	0	0	0	17	4	0	0	0	0	5
eb44964ecd21ecb41bbde2c44016a71d	0	0	0	0	0	0	0	0	0	0	0	0	21	0	0	0	0	10	0	0	0	0	0	0	0	0	0	0	0	0	27	0	0	0	0	0	0
eb0a72cd3353fa0c48d5267c4ccd223a	0	0	0	0	0	0	0	0	0	0	0	0	0	10	0	0	0	0	0	0	0	0	0	0	0	0	0	0	0	0	25	15	5	0	0	0	0
0b9c82403746711bda8cfc15e8ced7c8	0	0	0	0	0	0	0	0	0	0	0	0	0	16	0	12	3	0	0	0	0	0	0	0	0	0	0	0	0	0	11	0	0	0	10	0	0
7c982983e191e9689affbb4724cc0798	0	0	0	0	0	0	0	0	0	0	0	0	0	0	0	6	0	0	0	0	0	0	0	0	0	0	0	5	0	0	0	0	0	0	23	0	18
b7ea11d98d362a290e445ba398484b7d	0	0	0	0	0	0	0	0	0	0	0	0	0	0	0	0	0	0	0	0	0	0	0	0	0	0	0	9	0	0	0	0	35	0	0	0	0
50b9a0fb02e29b3da5d25ab2b8ed85ac	0	0	0	0	0	0	0	0	0	0	0	0	0	0	0	0	0	0	0	0	0	0	0	0	0	0	0	0	0	0	0	21	0	0	38	0	0
0d33f57f5545e62fc3d4a8d233ee4d6e	0	0	0	7	0	0	0	0	0	25	9	0	0	0	0	0	9	0	0	0	0	0	0	0	0	0	0	0	0	0	0	0	0	0	0	0	0
a192a2cacd4a1c517dd129200225b75a	0	0	0	0	0	32	0	0	0	0	0	20	0	0	0	0	0	0	0	0	0	0	0	0	0	0	0	0	0	0	0	0	0	0	0	0	0
df36018d081a3743c2dac3d0621b964d	0	0	0	0	0	0	8	0	0	0	0	0	0	0	3	0	0	0	0	0	16	0	0	0	0	0	17	0	0	0	0	0	12	0	0	0	0
89670435b3c1f8dd099865c855660076	0	0	0	0	0	0	7	0	0	0	0	4	0	0	10	0	0	0	0	0	0	0	0	0	0	0	0	0	0	5	0	0	11	0	0	0	9
a2bbf25303559235d53c584cd9729a61	0	0	0	0	0	0	0	14	0	0	0	0	33	0	0	5	0	0	0	0	0	0	0	0	0	0	0	0	0	0	0	0	0	0	0	0	0
91b4f4097eead093f7ee853db0f27178	0	0	0	0	0	0	0	4	0	0	0	0	52	0	0	0	0	0	0	0	0	0	0	0	0	0	0	0	0	0	0	0	0	0	0	0	0
d6efd2da2728fd74ded268122ee05036	0	0	0	0	0	0	0	0	0	0	0	0	0	14	0	0	0	0	0	0	0	0	23	0	0	0	0	0	0	0	0	0	17	0	0	0	0
ebbfed2eb1348e335995677b5b7536a8	0	0	0	0	0	0	0	0	0	0	0	0	0	18	12	0	0	0	0	0	0	0	0	0	0	0	0	0	0	0	18	0	5	0	0	0	0
4fc5c966d3eeb434f2957f1dd70441db	0	0	0	0	0	0	0	0	0	0	0	0	0	0	0	0	0	0	0	0	0	0	0	0	0	0	0	0	0	0	0	0	3	48	0	0	0
01f09f1e395dd85ee38132302b5ed293	0	0	0	5	2	0	0	0	0	0	0	0	0	0	0	0	0	0	0	0	0	8	0	5	0	0	0	14	0	4	0	0	0	0	3	0	0
be78a6c2f850cdc9a54c727aea3a2b79	0	0	0	0	0	0	4	19	0	0	0	0	0	0	2	0	0	0	0	0	0	0	0	0	0	0	6	0	0	0	0	0	13	0	0	0	0
1ad81ab45574558296448a59cbc64cdb	0	0	0	0	0	0	12	0	24	0	0	0	0	0	0	0	0	0	0	0	0	0	0	0	0	0	0	0	0	0	0	0	0	0	0	0	0
c28effb2d9e24270db5b606d20812179	0	0	0	0	0	0	0	0	7	0	0	0	0	0	0	0	0	0	0	0	0	0	0	0	0	0	0	0	0	0	0	0	0	27	0	0	15
340b0e69f7e38e3cae95739bd685a8da	0	0	0	0	0	0	0	0	0	0	0	0	26	0	0	18	13	0	0	0	0	0	0	0	0	0	0	0	0	0	0	0	0	0	0	0	0
f140aace052aaabe0cca28effc131134	0	0	0	0	0	0	0	0	0	0	0	0	0	0	0	0	13	9	0	0	0	0	0	0	0	0	0	0	0	0	0	5	0	0	26	0	0
0b0fa79b27e6999928f84dd686abfd29	0	0	0	0	0	0	0	0	0	0	0	0	0	0	0	0	0	0	0	3	3	0	0	0	0	4	0	0	0	0	0	0	36	0	0	0	0
c66ec67719e54d2cb0afc3154b3c23af	0	0	0	0	0	0	0	0	0	6	0	0	13	0	0	10	18	7	0	0	0	0	0	0	0	0	0	0	0	0	0	0	0	0	0	0	0
506efac48dc5d5be2c0122c381639a3f	0	0	0	0	0	0	0	0	0	10	7	3	8	0	0	6	13	0	0	0	0	0	0	0	0	0	0	0	0	0	0	0	0	0	0	0	0
d7f2b2c741f460c237a8d7504b2b345b	0	0	0	0	0	0	0	0	0	0	0	0	1	3	0	3	0	0	0	0	0	0	0	0	0	0	0	0	0	0	38	6	0	0	3	0	0
9899c024f5afe2c6689e17664b336664	0	0	0	0	0	0	0	0	0	0	0	0	0	10	0	0	0	0	0	0	0	0	0	0	0	0	0	0	0	0	12	5	4	0	16	0	8
fff755134860d0c5af35d9b2a90f0bb2	0	0	0	0	0	0	0	0	0	0	0	0	0	0	0	0	0	0	0	0	0	23	3	0	0	0	0	16	2	0	0	0	0	0	3	0	0
1d3c99cabc99926cf6dc4cbb5a615407	0	0	0	0	0	0	0	0	0	0	0	0	0	0	0	0	0	0	0	0	0	0	44	0	0	2	0	0	0	4	0	8	0	0	0	0	0
1dd2a75c20763cf5ae51443faade57ec	0	0	0	0	0	0	0	0	0	0	0	0	0	0	0	0	0	0	0	0	0	0	0	0	0	1	0	0	0	0	0	27	19	0	0	0	0
729833d6acec1576dda09a91d2cb8922	0	0	0	0	0	0	0	0	0	0	0	0	0	0	0	0	0	0	0	0	0	0	0	0	0	0	0	0	0	0	43	0	0	0	0	12	0
1b300b2833c6617af2341d7df7997cdc	0	0	0	0	0	0	0	0	0	0	0	0	0	0	0	0	0	0	0	0	0	0	0	0	0	0	0	0	0	0	21	0	4	0	28	0	3
c66ea3d804ab0d5346b5d0a31b4562ae	0	4	0	0	0	0	0	27	0	0	0	0	0	0	0	0	0	0	0	0	4	0	0	0	0	1	0	0	0	0	0	0	3	0	0	0	13
9ca8b58f2074da20f6295ed626173704	0	0	0	0	0	20	0	3	0	0	0	26	0	0	0	0	0	0	0	0	0	0	0	0	0	0	0	0	0	0	0	0	0	0	0	0	0
3b16725138aeedd719be0cd303ce85fd	0	0	0	0	0	0	0	0	26	0	0	10	0	0	0	0	0	0	0	0	0	0	0	0	0	0	0	0	0	0	0	0	0	0	0	0	0
d84e3096a62df2e87708f1e2954b2a05	0	0	0	0	0	0	0	0	0	0	0	0	0	0	0	0	0	0	0	0	0	0	0	0	0	12	3	0	0	0	0	7	22	0	0	0	0
a8224b6247565e74c698e548463b3cd1	0	0	0	0	16	0	0	0	0	0	0	0	0	0	0	0	0	0	0	1	0	9	22	0	0	0	0	0	0	0	0	0	0	0	0	0	0
538f7ebfc1bc9d6e66b7e18123ea9aad	0	0	0	0	0	0	0	38	0	0	0	5	0	0	0	0	0	0	0	0	0	0	0	0	0	0	0	0	0	0	0	0	0	0	0	0	0
a09439be107f35e6ea8738f760668f14	0	0	0	0	0	0	0	0	19	0	0	0	0	0	0	0	0	0	0	0	0	0	0	0	0	0	0	0	0	0	0	0	0	28	0	0	0
25113574da75009664fe57dcc858c184	0	0	0	0	0	0	0	0	0	10	6	0	9	0	0	0	7	9	0	0	0	0	0	0	0	0	0	0	0	0	0	0	0	0	0	0	0
aac0099991c8518a5268b1a19a84550b	0	0	0	0	0	0	0	0	0	0	0	0	25	0	0	0	21	0	0	0	0	0	0	0	0	0	0	0	0	0	0	0	0	0	0	0	0
76042cb637b6e9ec7cc8ae226fee60a3	0	0	0	0	0	0	0	0	0	0	0	0	10	5	9	8	5	0	0	0	0	0	0	0	0	0	0	0	0	0	4	0	0	0	0	0	7
5a5bf326cdfdf03446f5845bda0ae2fc	0	0	0	0	0	0	0	0	0	0	0	0	16	11	0	5	0	0	0	0	0	0	0	0	0	0	0	0	0	0	10	11	0	0	0	0	0
3019cb3346221c5fc93f5ba9cf27fe34	0	0	0	0	0	0	0	0	0	0	0	0	23	0	0	0	0	27	0	0	0	0	0	0	0	0	0	0	0	0	0	0	0	0	0	0	0
98e2ce4dfc2416c3c960d29c00f3c017	0	0	0	0	0	0	0	0	0	0	0	0	0	14	0	0	8	0	0	0	0	0	0	0	0	0	0	0	0	0	9	0	4	0	13	0	0
cf84476e2f00c77fe4243dec8daee8fc	0	0	0	0	0	0	0	0	0	0	0	0	0	0	0	20	0	0	0	0	0	0	0	0	0	0	0	0	0	0	0	0	0	0	8	0	21
45473a6d9874c6e16553a1cae2a4a67a	0	0	0	0	0	0	0	0	0	0	0	0	0	0	0	0	0	0	0	33	0	0	0	0	0	11	0	0	0	0	0	0	0	0	0	0	0
b23fa363a791f13cbf82e26bd9e23594	0	0	0	0	0	0	0	0	0	0	0	0	0	0	0	0	0	0	0	21	0	0	0	0	0	10	12	0	0	0	0	0	6	0	0	0	0
eeaa3b1d59caf76bb7f97faa78a175ce	0	0	0	0	0	0	0	0	0	0	0	0	0	0	0	0	0	0	0	35	13	0	0	0	0	0	0	0	0	0	0	0	0	0	0	0	0
b166d044eb9b71b213fa0ed152315e54	0	0	0	0	0	0	0	0	0	0	0	0	0	0	0	0	0	0	0	0	8	0	0	0	0	0	26	0	0	0	0	0	19	0	0	0	0
abd944aa1c860d1d8e25f430f350eca9	0	0	0	0	0	0	0	0	0	0	0	0	0	0	0	0	0	0	0	0	0	0	0	0	0	0	0	17	0	0	0	0	0	0	31	0	0
94cb2402e00df6e6f3e38b25d0d1c77d	0	0	0	0	0	0	0	0	0	0	0	0	0	0	0	0	0	0	0	0	0	0	0	0	0	0	0	0	0	0	0	0	0	0	46	0	9
67bd9a9de6811d380d06bb849bb989d3	0	0	0	3	0	0	0	0	0	5	4	0	0	0	0	23	0	0	0	0	0	0	0	0	5	0	0	0	13	0	0	0	0	0	0	0	0
57e990d30fc9cdbf95bb2956acbaab9d	0	0	0	0	0	0	0	40	0	0	0	8	0	0	0	0	0	0	0	0	0	0	0	0	0	0	0	0	0	0	0	0	0	0	0	0	0
6ec1023583647a401269990c4e8ad716	0	0	0	0	0	0	0	0	0	8	0	0	19	0	0	0	13	11	0	0	0	0	0	0	0	0	0	0	0	0	0	0	0	0	0	0	0
32c27dae5161f1e6cfcddc44aabc2980	0	0	0	0	0	0	0	0	0	17	0	0	30	0	0	0	0	0	0	0	0	0	0	0	0	0	0	0	0	0	0	0	0	0	0	0	0
5e606d41f5ab7d30c5b689bb6a2d5750	0	0	0	0	0	0	0	0	0	0	0	2	0	0	0	0	0	0	0	0	0	0	0	0	0	6	14	0	0	8	0	0	8	0	0	0	5
45c80843dac191f771b11018ff90d94c	0	0	0	0	0	0	0	0	0	0	0	0	15	0	0	21	13	0	0	0	0	0	0	0	0	0	0	0	0	0	0	0	0	0	0	0	0
c656ca9eec75baf64df81e54191aefc4	0	0	0	0	0	0	0	0	0	0	0	0	16	0	18	4	0	0	0	0	0	0	0	0	0	0	0	0	0	0	0	0	0	0	0	0	9
315ab3164b3db8c834f820f4f4ad99df	0	0	0	0	0	0	0	0	0	0	0	0	0	0	8	0	0	0	0	0	0	0	0	0	0	0	0	0	0	0	29	11	0	0	0	0	0
e90febfa0ce31d99cb155a0999c8ccc5	0	0	0	8	0	0	0	0	32	0	0	0	0	0	0	0	0	0	0	0	0	0	0	0	0	0	0	0	0	0	0	0	0	3	0	0	0
20525cb5393ad4f2462505d6c7c05cab	0	0	0	9	0	0	0	0	0	0	0	0	0	0	0	21	0	0	0	0	0	0	0	0	0	0	0	0	0	0	0	0	0	0	11	0	0
6c45f361f3a2b3bda2eec391c780c5d0	0	0	0	0	0	0	14	0	0	0	0	0	0	0	0	0	0	0	0	0	10	0	0	0	0	0	30	0	0	0	0	0	0	0	0	0	0
bcf9f6bb0160253e33cf66303fabd565	0	0	0	0	0	0	0	0	6	0	0	0	0	0	0	0	0	0	0	0	0	0	0	32	0	0	0	3	0	0	0	0	0	3	4	0	0
7e466860e2d2c812de724fa828c91ff3	0	0	0	0	0	0	0	0	0	9	0	0	12	0	0	0	28	0	0	0	0	0	0	0	0	0	0	0	0	0	0	0	0	0	0	0	0
333bbf9224442fc10cd497377d2b1d01	0	0	0	0	0	0	0	0	0	0	0	0	43	0	0	0	0	0	0	0	0	0	0	0	0	0	0	6	0	0	0	0	0	0	0	0	0
0692c6861c3b98581a9fd36e1379d66f	0	0	0	0	0	0	0	0	0	0	0	0	0	0	10	0	0	0	0	0	0	0	0	0	0	0	0	0	0	0	0	0	21	0	0	0	16
5933111fd31f46bf9d6e48e33e00e8b1	0	0	0	0	0	0	0	0	0	0	0	0	0	0	0	7	0	0	0	0	0	0	0	0	0	0	0	0	0	0	18	0	0	0	13	0	19
eb7875b5b0e0014d4c15dbc61e94ec56	0	0	0	0	0	0	0	0	0	0	0	0	0	0	0	0	0	0	0	0	0	0	0	0	0	0	0	0	0	0	0	0	0	20	15	0	17
03ff409687c3813261924a6f629fff78	0	0	0	0	0	0	0	0	0	0	0	0	0	0	0	0	0	0	0	0	0	0	0	0	0	0	0	0	0	0	0	0	0	0	57	2	0
cf7698db254f2d59554fa6cb743967cd	0	0	0	0	0	0	12	18	7	0	0	0	0	0	0	4	0	0	0	0	0	0	0	0	0	0	4	0	0	0	0	0	0	0	0	0	0
aaf9e1807e5f63d509a3fbd40d01f186	0	0	0	0	0	0	0	21	11	0	0	0	0	0	0	0	0	0	0	0	0	0	0	0	0	0	0	0	0	0	0	0	0	16	0	0	0
8ea40458f744629a8d102995637747e7	0	0	0	0	0	0	0	0	0	2	12	0	0	0	0	0	9	13	0	0	0	0	0	0	0	0	0	0	0	0	0	0	0	0	6	0	0
b288ae52d58f2c81fb7fcb171902605d	0	0	0	0	0	0	0	0	0	0	0	0	8	0	0	23	8	0	0	0	0	0	0	0	0	0	0	0	0	0	0	0	0	0	1	3	0
073633bb2b176ae1524deafcd2e3a478	0	0	0	0	0	0	0	0	0	0	0	0	0	26	0	0	0	0	0	0	0	0	0	0	0	0	0	0	0	0	0	0	20	0	0	0	0
b1692e6de05b138f31d05ac33d4291f0	0	0	0	0	0	0	0	0	0	0	0	0	0	27	0	0	0	0	0	0	0	0	0	0	0	0	0	0	0	0	15	7	0	0	0	0	0
0eb6c6c9cdf56b0b6ddb69b7ecac7e0d	0	0	0	0	0	0	0	0	0	0	0	0	0	0	0	2	0	0	0	0	0	0	0	0	0	0	0	5	0	0	0	0	0	3	31	0	8
5ebe5356d0439803243cbfa81ef6e6de	0	0	0	0	0	0	0	0	0	0	0	0	0	0	0	0	0	0	0	0	0	0	0	19	0	0	0	0	0	23	0	0	0	0	0	0	5
4a4899fc2175607ea55fe5a974f0aa0f	0	0	0	0	0	0	0	0	0	0	0	0	0	0	0	0	0	0	0	0	0	0	0	0	0	0	0	12	0	28	0	0	0	0	13	0	0
66a0363509b102fc33631d8ffa5c6250	0	0	0	0	0	0	0	0	0	0	0	0	0	0	0	0	0	0	0	0	0	0	0	0	0	0	0	0	0	0	0	0	1	42	0	0	0
93a3fc028408145153bd32fbd9ac2928	39	0	0	0	0	0	0	8	0	0	0	0	0	0	0	0	0	0	0	0	0	0	0	0	0	0	0	0	0	0	0	0	0	0	0	0	0
bf6852589d98ed161ee71db46d2fc434	0	0	0	0	2	0	0	0	0	0	5	0	3	0	0	0	0	0	0	0	0	0	0	0	24	0	0	9	5	0	0	0	0	0	0	0	0
90a4fa132a2d9c7af227e06ac6e79b1a	0	0	0	0	0	0	13	0	0	0	0	8	0	0	4	0	0	0	0	0	0	0	0	0	0	0	4	0	0	0	0	0	0	0	0	0	3
31b63d934ca6afba84fdbb3174a7723f	0	0	0	0	0	0	0	0	0	0	10	0	0	0	0	0	0	18	0	0	0	0	0	0	0	0	0	0	0	0	0	0	0	0	0	15	0
4b9358d8e6a3b7e2ef681310e169dd93	0	0	0	0	0	0	0	0	0	0	0	0	0	0	18	0	0	0	0	0	0	0	0	0	0	0	0	0	0	6	0	0	16	0	0	0	8
b02ce043f832002ff2deb1006b3dd2f5	0	0	0	0	0	0	0	0	0	0	0	0	0	0	16	12	0	0	0	0	0	0	0	0	0	0	0	0	0	0	0	0	0	0	22	0	0
619b99b01f0a912c88e4bc901b5eb445	0	0	0	0	0	0	0	0	0	0	0	0	0	0	15	0	0	0	0	0	0	0	0	0	0	0	0	0	0	0	0	0	5	0	17	0	7
0ef1a882f080365dd966cf1ca0f4a539	0	0	0	0	0	0	0	0	0	0	0	0	0	0	0	2	0	0	0	0	0	0	0	0	0	0	0	35	0	0	0	0	0	0	12	0	0
daa83b35584cb31b1770ad7d863ac3a1	0	0	0	0	0	0	0	0	0	0	0	0	0	0	0	23	0	0	0	0	0	0	0	0	0	0	0	0	21	0	0	0	0	0	0	1	0
2e2a001bb212823aa2e5cc3038cbccbd	0	0	0	0	0	0	0	0	0	0	0	0	0	0	0	18	0	0	0	0	0	0	0	0	0	0	0	0	0	0	13	0	0	0	17	0	0
775f854fb8af98b318e2dcdb1d976dfa	0	0	0	0	0	0	0	0	0	0	0	0	0	0	0	0	0	0	0	0	0	0	0	18	0	0	0	0	0	29	0	0	0	0	0	0	0
265f13045b3a3601efcb55f0a64894a0	0	0	0	0	0	0	0	0	0	0	0	0	0	0	0	0	0	0	0	0	0	0	0	0	0	0	0	0	0	0	17	0	0	0	37	0	0
25ae5ed2b7758ea173a35ccc38eda4bb	0	0	0	0	0	0	0	0	0	4	0	0	0	0	0	2	0	0	0	0	0	2	0	0	0	0	0	18	0	7	0	0	0	0	2	0	0
9e92d360e5c436936b1289522b1028b8	0	0	0	0	0	0	0	0	5	0	0	0	0	0	0	0	0	0	0	0	6	0	0	0	0	0	3	4	0	0	0	0	0	11	13	4	0
9192b3275c36e56540678451adfa601f	0	0	0	0	0	0	0	0	0	4	0	0	10	0	0	8	23	8	0	0	0	0	0	0	0	0	0	0	0	0	0	0	0	0	0	0	0
69179c4a6011d0c9d30036cf18626520	0	0	0	0	0	0	0	0	0	0	0	0	12	0	0	0	17	13	0	0	0	0	0	0	0	0	0	0	0	0	0	0	0	0	0	0	0
7427f4dd760ae91672cd7dcaff3eeeda	0	0	0	0	0	0	0	0	0	0	0	0	0	11	7	32	0	0	0	0	0	0	0	0	0	0	0	0	0	0	0	0	0	0	0	0	0
0c3564a1f6d590f4c978b89fdb3c8695	0	0	0	0	0	0	0	0	0	0	0	0	0	0	0	0	6	0	0	0	0	0	0	0	0	0	0	0	0	0	11	7	0	0	11	5	6
9792ee77fec5dd6dbe7aeb5843f8fe3c	0	0	0	0	0	0	0	0	0	0	0	0	0	0	0	0	0	0	0	0	0	0	0	7	0	0	0	0	0	5	0	0	0	0	0	0	28
db00a098f2f716d6174cdc4c60cedd6b	0	20	10	0	0	0	17	0	0	0	0	0	0	0	0	0	0	0	0	0	0	0	0	0	0	0	0	0	0	0	0	0	0	0	0	0	0
a5fb9e2a180664a8c07645fdeb14099b	0	0	0	0	0	12	0	0	0	0	0	0	0	0	0	0	0	0	0	0	0	0	0	15	0	0	0	0	0	9	0	0	0	0	0	0	11
55673951f007d57fd5692f03e20f9a3b	0	0	0	0	0	0	0	3	6	0	0	30	0	0	0	0	0	0	0	0	0	0	0	0	0	0	0	0	0	0	0	0	0	0	0	0	0
19715b1593c19aa6d35a4d1e3cd09374	0	0	0	0	0	0	0	10	0	7	0	0	14	0	0	0	15	0	0	0	0	0	0	0	0	0	0	0	0	0	0	0	0	0	0	0	0
4e41eb198c0fa5dfef43af1eca5258f2	0	0	0	0	0	0	0	0	0	0	0	0	0	0	21	0	12	0	0	0	0	0	0	0	0	0	0	0	0	0	0	0	0	0	0	0	9
7b0ec29d1489c3cd5fe19ca7734e4e3b	0	0	0	0	0	0	0	0	0	0	0	0	0	0	0	28	9	0	0	0	0	0	0	0	0	0	0	0	0	0	0	0	0	0	9	0	0
a92a70a830ce3912a908e38da18d2966	0	0	0	0	0	0	0	0	0	0	0	0	0	0	0	9	0	0	0	0	0	0	0	0	0	0	0	5	0	0	0	0	0	0	26	0	0
9bd96b9cdcad309f4a1ef180f048c10a	0	0	0	0	0	0	0	0	0	0	0	0	0	0	0	0	11	0	0	0	0	0	0	0	2	0	0	0	0	0	15	0	0	0	15	0	0
8b3cd304d438f52eb5ef55332df50d3c	0	0	0	0	0	0	0	0	0	0	0	0	0	0	0	0	0	0	0	0	0	0	0	0	0	0	0	25	3	0	0	0	0	0	17	0	0
6e3c922eb0e8af48693a1389d282ef5d	0	0	0	0	0	0	0	0	0	0	0	0	0	0	0	0	0	0	0	0	0	0	0	0	0	0	0	0	0	0	30	17	0	0	0	0	0
64f749337c518cbcfb3842b05049c97d	0	0	0	0	0	0	0	0	0	0	0	0	0	0	0	0	0	0	0	0	0	0	0	0	0	0	0	0	0	0	0	0	0	25	0	0	16
edc58e6898b121623665846f7864957e	0	13	5	0	0	5	8	0	0	0	0	7	0	0	0	0	0	0	0	0	2	0	0	0	0	0	0	0	0	0	0	0	0	0	0	0	0
1b9ab7ba8573cbfe5f1a9f59f0b38ff4	0	0	0	0	0	0	0	5	0	0	0	0	28	0	0	0	13	0	0	0	0	0	0	0	0	0	0	0	0	0	0	0	0	0	0	0	0
cf378ba4d6697ac72722e6950bf91ae8	0	0	0	0	0	0	0	0	23	0	0	0	0	0	5	13	0	0	0	0	0	0	0	0	0	0	0	0	0	0	0	0	0	0	0	0	0
0427ab93843d50d1b559771ba395e8b8	0	0	0	0	0	0	0	0	0	0	0	4	0	0	0	0	0	0	0	0	0	0	0	0	0	0	3	0	0	4	0	0	23	0	0	0	14
2284180940d9bac6b5bf5c1c442eadfc	0	0	0	0	0	0	0	0	0	0	0	0	20	0	0	10	10	3	0	0	0	0	0	0	0	0	0	0	0	0	0	0	0	0	0	0	0
9155d95c69d746dc8be28c0395a3c3ed	0	0	0	0	0	0	0	0	0	0	0	0	18	0	12	0	0	0	0	0	0	0	0	0	0	0	0	0	0	0	0	0	6	0	0	0	9
e146e02657c796127fb5b3617f8e68f0	0	0	0	0	0	0	0	0	0	0	0	0	6	0	7	8	0	0	0	0	0	0	0	0	0	0	0	0	0	0	0	0	0	0	0	0	12
ccf04449706ceb90043c6c266e6ae954	0	0	0	0	0	0	0	0	0	0	0	0	0	21	9	0	0	0	0	0	0	0	0	0	0	0	0	0	0	0	0	0	5	0	0	0	0
cee2dc37efbb0c7a0a5abefed709ef0f	0	0	0	0	0	0	0	0	0	0	0	0	0	9	14	7	0	0	0	0	0	0	0	0	0	0	0	0	0	0	0	0	0	0	6	0	5
70541c0ac8a0adfaeea39deeb2050882	0	0	0	0	0	0	0	0	0	0	0	0	0	4	0	0	0	0	0	0	0	0	0	0	0	17	0	0	0	0	0	18	3	0	0	0	0
f3565d0f24fa37db9d1577980c241ab8	0	0	0	0	0	0	0	0	0	0	0	0	0	30	0	0	0	0	0	0	0	0	0	0	0	0	0	0	0	0	0	0	0	0	0	0	11
066977fce63e94173fa43e88d8d5539d	0	0	0	0	0	0	0	0	0	0	0	0	0	0	0	0	7	0	0	0	0	0	0	0	0	0	0	0	0	0	32	0	0	0	0	0	10
f6bc87821a43b3c368203a0a063ddf56	0	0	0	0	0	0	0	0	0	0	0	0	0	0	0	0	0	0	0	0	0	0	0	0	0	21	5	0	0	0	9	7	2	0	0	0	0
196f708ef182d747132035a3cbbed6e5	0	0	0	0	0	0	0	0	0	0	0	0	0	0	0	0	0	0	0	0	0	0	0	0	0	0	0	37	0	0	0	0	0	0	0	0	4
f53b33bd3d2753c5781bd871f0b909ff	0	0	0	0	0	0	0	0	0	0	0	0	0	0	0	0	0	0	0	0	0	0	0	0	0	0	0	0	0	0	25	0	0	0	0	15	0
f617931335477584dfd0b193104558b4	0	0	0	0	0	5	0	0	0	0	0	0	0	0	0	0	0	0	0	0	0	0	0	19	0	0	0	0	0	13	0	0	0	0	0	0	0
83af32a6669d9dd85396d2da797c1914	0	0	0	0	0	0	20	0	0	0	0	0	0	0	23	0	0	0	0	0	0	0	0	0	0	0	0	0	0	0	0	0	0	0	0	0	0
e37077e9ac44d90bdd436d86bb28df80	0	0	0	0	0	0	0	0	7	0	0	0	0	0	0	0	0	0	0	0	0	0	0	13	0	0	0	0	0	19	0	0	0	0	0	0	0
a47f1d9b166707448add5c1c113eb511	0	0	0	0	0	0	0	0	0	11	0	15	0	0	0	15	0	0	0	0	0	0	0	0	0	0	0	0	0	0	0	0	0	0	0	0	0
4bb8585142837115b245fbb620caaade	0	0	0	0	0	0	0	0	0	0	0	0	43	0	0	0	0	0	0	0	0	0	0	0	0	0	0	0	0	0	0	0	0	0	0	5	0
45f85278f9d37fbae192465f37e38517	0	0	0	0	0	0	0	0	0	0	0	0	9	4	5	10	0	0	0	0	0	0	0	0	0	0	0	0	0	0	0	6	0	0	0	0	14
95081f5e09ef29e763d58c97f7e2ab76	0	0	0	0	0	0	0	0	0	0	0	0	2	0	0	0	9	0	0	0	0	0	0	0	0	0	0	0	5	0	1	4	3	6	7	0	9
4e0bf0177db93830414fb8c2cbf9241c	0	0	0	0	0	0	0	0	0	0	0	0	37	0	0	0	0	0	0	0	0	0	0	0	0	0	0	0	0	0	0	0	6	0	0	0	0
704ca6b4a7ad1f4da9ba5b6fe4d3a01f	0	0	0	0	0	0	0	0	0	0	0	0	0	9	0	0	0	0	0	0	0	0	0	0	0	7	0	0	0	0	0	20	5	0	0	0	0
519590a92493e07e7ee84ce440c97ce7	0	0	0	0	0	0	0	0	0	0	0	0	0	4	0	2	0	0	0	0	0	0	0	0	0	0	0	0	0	0	19	6	0	0	14	0	3
11fe0aaa314b666cc6f97325713c6038	0	0	0	0	0	0	0	0	0	0	0	0	0	0	8	0	0	6	0	0	0	0	0	0	0	0	0	0	0	0	13	5	0	0	0	0	12
877786e9544360e0e7a79960b2237f9c	0	0	0	0	0	0	0	0	0	0	0	0	0	0	0	0	0	0	0	0	0	0	34	0	0	0	0	7	0	0	0	0	0	0	0	0	5
dc6a82a18445efcd5facad6ab0c8812a	0	0	0	0	0	0	0	0	0	0	0	0	0	0	0	0	0	0	0	0	0	0	0	0	0	0	0	6	4	0	0	0	1	0	18	17	0
c12d514a2cfbe8dc794ae945f0323331	0	0	0	0	0	0	0	0	0	0	0	0	0	0	0	0	0	0	0	0	0	0	0	0	0	0	0	0	0	0	47	2	0	0	0	0	0
7111dfa20d08ec967e55b337db0875ea	0	0	0	0	4	0	0	0	0	7	0	0	0	0	0	0	7	0	0	0	0	0	6	0	0	0	0	0	0	0	14	0	0	0	0	4	0
572f06c3cc65f3e95ef57f05acfea074	0	0	0	0	0	0	0	0	0	0	0	0	7	0	11	0	0	0	0	0	0	0	0	0	0	0	0	0	0	0	16	6	0	0	0	0	9
dce65a20a7cc132b292aa8d8abd42d2d	0	0	0	0	0	0	0	0	0	0	0	0	8	0	4	0	0	0	0	0	0	0	0	0	0	0	0	0	0	0	14	0	4	0	11	2	0
7fb90deff7e4c9d723398463bac7c595	0	0	0	0	0	0	0	0	0	0	0	0	0	16	20	0	0	0	0	0	0	0	0	0	0	0	0	0	0	0	0	0	0	0	0	0	0
c2ed880c9a2e8a763223510b287f4bfe	0	0	0	0	0	0	0	0	0	0	0	0	0	0	0	19	0	0	0	0	0	0	0	0	0	0	0	0	0	0	0	0	0	0	13	0	12
318485a85183557002fcc5b19fe5ae58	0	0	0	0	0	0	0	0	0	0	0	0	0	0	0	0	0	0	0	20	7	0	0	0	0	3	0	0	0	0	0	0	3	0	0	0	0
b4688732a0b82c5f4ebef9eb99c9b99b	0	0	0	0	0	0	0	0	0	0	0	0	0	0	0	0	0	0	0	0	0	0	0	0	0	0	0	0	0	0	12	10	0	0	26	0	0
855f8da01434caa604f8c28bcaeffc48	0	0	0	0	0	0	0	24	0	1	2	4	2	0	0	0	0	0	0	0	0	0	0	0	0	0	0	0	0	0	0	0	0	0	0	0	0
c6d5fc58a42be991a7014737b936f8da	0	0	0	0	0	0	0	11	0	10	4	0	6	0	0	5	7	0	0	0	0	0	0	0	0	0	0	0	0	0	0	0	0	0	0	0	0
eec5815004e0d6cf91704c306a869ad9	0	0	0	0	0	0	0	0	0	0	0	0	20	0	0	0	0	0	0	0	0	0	0	0	0	0	0	0	0	0	0	0	0	0	13	0	10
109a148b1086ff215c9f3413821c449d	0	0	0	0	0	0	0	0	0	0	0	0	3	0	5	6	0	0	0	0	0	0	0	0	0	0	0	0	0	0	10	1	0	0	7	0	7
c6971272c45f26863eee4a44e25086bf	0	0	0	0	0	0	0	0	0	0	0	0	0	0	22	0	0	0	0	0	0	0	0	0	0	0	0	0	0	0	20	0	0	0	0	0	0
c8047235d844a65a652f13fc6b92958b	0	0	0	0	0	0	0	0	0	0	0	0	0	0	6	25	0	0	0	0	0	0	0	0	0	0	0	0	0	0	0	0	0	0	0	0	7
b48302c26f2cbc5f1e0d3c17285e0361	0	0	0	0	0	0	0	0	0	0	0	0	0	0	0	27	5	0	0	0	0	0	0	0	0	0	0	0	0	0	0	0	0	0	0	0	0
a748360794871d458754cb8c4909ed9d	0	0	0	0	0	0	0	0	0	0	0	0	0	0	0	0	3	0	0	0	0	0	0	0	8	0	0	7	0	0	6	0	0	0	18	0	0
40a04a4b01c050a70fc3cc7514aa0840	0	0	0	0	0	0	0	0	0	0	0	0	0	0	0	0	0	0	6	24	0	0	0	0	0	8	0	0	0	0	0	0	0	0	0	0	0
a38d185700a015d96805711bbed35cc2	0	0	0	0	0	0	0	0	0	0	0	0	0	0	0	0	0	0	0	0	31	0	0	0	6	0	0	0	0	0	0	0	0	0	0	0	0
a0aa03d6518523b98c4ffad92ab5731f	0	0	0	0	0	0	0	0	0	0	0	0	0	0	0	0	0	0	0	0	0	0	0	0	0	0	0	0	0	0	14	0	0	4	0	5	16
099e3dd0398f60693aa2ccaebc45bcc9	11	0	0	0	0	0	0	0	0	0	0	0	0	0	0	0	0	0	27	0	0	0	0	0	0	0	0	0	0	0	0	0	0	0	0	0	0
4b220fe06f1c8baf3c83c65bd68bf5e0	0	0	0	0	0	0	0	18	0	0	0	0	0	0	0	0	0	0	0	0	0	0	0	0	0	0	0	0	0	0	0	0	3	13	0	0	0
8086e0a876d6a465919b1d6aca2fe9f7	0	0	0	0	0	0	0	0	8	0	0	8	0	0	0	0	0	0	0	0	0	0	0	0	0	0	0	0	0	6	0	0	0	14	0	0	0
a3199002607e36088a52534eceab30fc	0	0	0	0	0	0	0	0	0	0	0	0	35	0	0	0	5	0	0	0	0	0	0	0	0	0	0	0	0	0	0	0	0	0	0	0	0
3e8be2751d0d0a2eb30d222c56339123	0	0	0	0	0	0	0	0	0	0	0	0	14	0	8	0	0	7	0	0	0	0	0	0	0	0	0	0	0	0	10	0	0	0	0	0	0
533b6c05a74b2c25a94f884d6fe42f9d	0	0	0	0	0	0	0	0	0	0	0	0	14	0	0	8	23	3	0	0	0	0	0	0	0	0	0	0	0	0	0	0	0	0	0	0	0
99ebc3fd7be0a94952e00751f9337419	0	0	0	0	0	0	0	0	0	0	0	0	20	0	0	26	0	0	0	0	0	0	0	0	0	0	0	0	0	0	0	0	0	0	0	0	0
41ba04645b4a16b12650f74d552af0a2	0	0	0	0	0	0	0	0	0	0	0	0	13	9	0	0	0	0	0	0	0	0	0	0	0	0	0	0	0	0	12	0	0	0	0	0	6
5cf02a72010ed2d22a40f618ad5e2bf8	0	0	0	0	0	0	0	0	0	0	0	0	4	0	4	0	0	0	0	0	0	0	0	0	0	0	0	0	0	0	5	0	5	0	24	0	5
78d4caa683937a0ef9ef35cac54f9a16	0	0	0	0	0	0	0	0	0	0	0	0	0	0	0	0	0	0	5	0	0	0	0	0	5	0	0	0	0	0	35	0	0	0	0	0	0
f8775641febc35e79a07d06aaca71e8f	0	0	0	0	0	0	0	0	0	0	0	0	0	0	0	0	0	0	0	0	0	0	0	0	0	3	0	0	4	0	4	26	0	0	0	6	0
b1440f24b98cca182761e36193ff66f2	0	0	0	0	0	0	0	0	0	0	0	0	0	0	0	0	0	0	0	0	0	0	0	0	0	0	0	0	0	9	0	0	0	0	0	0	28
3ca48e3c238f1bc439a089b64cc318c0	0	0	0	0	0	0	0	8	0	6	0	5	11	0	0	0	9	0	0	0	0	0	0	0	0	0	0	0	0	0	0	0	0	0	0	0	0
4dcc45a9e8be12c04ffb81fd05c005af	0	0	0	0	0	0	0	6	6	0	0	0	0	0	0	0	0	0	0	0	0	0	0	0	0	0	0	0	0	0	0	0	0	21	0	0	0
523cbcc11a4bf59158f07d36cc967a60	0	0	0	0	0	0	0	0	0	4	0	0	0	0	0	24	14	0	0	0	0	0	0	0	0	0	0	0	0	0	0	0	0	0	0	0	0
e50fae7e3b96c37b32f120a324ef2b03	0	0	0	0	0	0	0	0	0	0	0	0	0	0	0	0	0	0	6	8	6	0	0	0	7	11	4	0	0	0	0	0	2	0	0	0	0
4d0a48e6d6f5503b9152087d455d27e9	0	0	0	0	0	0	0	0	0	0	0	0	0	0	0	0	0	0	0	0	0	0	0	0	2	0	0	0	0	0	0	21	11	0	0	0	0
bdea9bcc9f7108fb516a5a83f6764587	0	0	0	0	0	0	0	0	0	0	0	0	0	0	0	0	0	0	0	0	0	0	0	0	0	0	0	0	0	0	20	13	0	0	16	0	0
f46badcc4904d1cb6ee04077d3bcf02a	0	0	0	0	0	0	0	0	0	0	0	0	0	0	0	0	0	0	0	0	0	0	0	0	0	0	0	0	0	0	0	0	0	36	0	0	3
9d14416b5413dd88a631e7f377a63f81	28	0	0	0	0	0	0	0	0	0	0	0	0	0	0	0	0	0	8	0	0	0	0	0	0	0	0	0	0	0	0	0	0	0	0	0	0
6f993edd8ef052f5de8e82a42564cc27	0	9	0	0	0	11	14	0	0	0	0	10	0	0	0	0	0	0	0	0	0	0	0	0	0	0	0	0	0	0	0	0	0	0	0	0	0
d73018b2f7f98dbb030d4856ac0c4ef7	0	0	0	0	0	0	17	0	0	0	0	10	0	3	0	0	0	0	0	0	0	0	0	0	0	0	4	0	0	0	0	0	0	0	0	0	0
eefb6d8ce6fa5e393bc15ee52cb134b8	0	0	0	0	0	0	0	0	11	0	0	0	0	0	0	0	0	0	0	0	0	0	0	0	0	0	0	27	0	0	0	0	0	0	0	0	0
b58561a6f24fa2cfb814eef437424f36	0	0	0	0	0	0	0	0	0	26	0	0	0	0	0	13	0	0	0	0	0	0	0	0	0	0	0	0	0	0	0	0	0	0	0	0	0
9639b767b60bd1709b6d23131ddd2e6f	0	0	0	0	0	0	0	0	0	0	0	18	0	0	0	13	0	0	0	0	0	0	0	0	0	0	0	0	0	0	0	0	0	0	0	0	0
782a79a0725adc6ac22fc1fd15933a12	0	0	0	0	0	0	0	0	0	0	0	0	12	0	0	12	20	0	0	0	0	0	0	0	0	0	0	0	0	0	0	0	0	0	0	0	0
ae217db65b482517de5bc8a972eaf29c	0	0	0	0	0	0	0	0	0	0	0	0	0	11	0	0	0	0	0	0	0	0	0	0	0	0	0	0	0	0	7	0	0	0	15	0	5
ceba7302b05e8b63ed8a28254ae4f30c	0	0	0	0	0	0	0	0	0	0	0	0	0	0	12	0	0	0	0	0	0	0	0	0	0	0	0	0	0	0	6	0	0	0	19	0	5
430d480477d450614cc88f3853c6ae7f	0	0	0	0	0	0	0	0	0	0	0	0	0	0	0	20	21	0	0	0	0	0	0	0	0	0	0	0	0	0	0	0	0	0	0	0	0
93e60a8cdcc008024d2ec50789130cf2	0	0	0	0	0	0	0	0	0	0	0	0	0	0	0	0	0	0	0	0	0	0	0	0	0	20	0	0	0	0	0	18	0	0	0	0	0
5a6a926335767e5636b0ee90b606c0e3	0	0	0	0	0	0	0	0	0	0	0	0	0	0	0	0	0	0	0	0	0	0	0	0	0	0	0	0	0	10	0	0	0	0	0	0	28
fa1f0e5fe8bc3bc3fe7f90ada9adcadd	0	10	0	0	0	23	0	0	0	0	0	7	0	0	0	0	0	0	0	0	0	0	0	0	0	0	0	0	0	0	0	0	0	0	0	0	0
5e61dfbb29dd8a5a8a0e51ed1b5eaed3	0	9	0	0	0	0	0	0	0	0	0	0	0	20	0	0	0	0	0	0	0	0	0	0	0	0	0	0	0	0	0	0	10	0	0	0	0
ab612dfb99b8010a7bf8727751ed266f	0	0	0	0	0	0	0	3	0	0	0	28	0	0	0	0	0	0	0	0	0	0	0	0	0	0	0	0	0	0	0	0	0	0	0	0	0
7fd3f482806a70eb30ffb13c3861ba3e	0	0	0	0	0	0	0	6	18	0	0	0	0	0	0	0	0	0	0	0	0	0	0	0	0	0	0	0	0	0	0	0	0	14	0	0	0
4a7917b3378629cb23794df893b350a2	0	0	0	0	0	0	0	0	0	20	0	0	0	0	0	0	11	0	0	0	0	0	0	0	0	0	0	0	0	0	0	0	0	0	0	0	0
99b3037c6979b15282ea8ed3ad03449f	0	0	0	0	0	0	0	0	0	0	0	0	0	6	0	0	0	0	0	0	0	0	0	0	22	0	0	0	0	0	11	0	0	0	0	0	0
5e00a087de7bd35fa41b67201102a4a8	0	0	0	0	0	0	0	0	0	0	0	0	0	0	0	0	0	0	0	0	17	0	0	0	0	0	0	0	0	0	0	0	0	21	0	0	0
d86d803bd9bc9ac5590ca9a841c3d498	0	0	0	0	0	0	0	0	0	0	0	0	0	0	0	0	0	0	0	0	0	0	0	19	0	0	0	0	0	7	0	0	0	0	0	0	15
d42e27c2946d3680c3954020e8b388bc	0	0	0	0	0	0	0	0	0	0	0	0	0	0	0	0	0	0	0	0	0	0	0	0	0	0	0	0	0	2	15	0	0	0	17	9	0
bca92bacb095b7b7038fa9db51eecb3a	0	0	0	11	0	0	0	0	0	0	0	0	0	0	0	0	0	0	0	0	0	0	0	0	0	0	0	0	0	1	0	0	0	0	0	0	24
2df0f7904f552286b0c4426435a3cbc7	0	0	0	0	0	0	6	0	0	0	0	2	0	0	28	0	0	0	0	0	0	0	0	0	0	0	0	0	0	0	0	0	0	0	0	0	0
313bcba355695ba218ee219c4c781852	0	0	0	0	0	0	0	0	0	0	8	0	0	0	0	0	0	34	0	0	0	0	0	0	0	0	0	0	0	0	0	0	0	0	0	0	0
1594d5fab5f8c7fdf1ec0cd15e0a767a	0	0	0	0	0	0	0	0	0	0	0	0	10	0	0	0	0	0	0	0	0	0	0	0	0	0	0	0	0	0	9	0	0	0	27	0	0
e7be3d9a4e9d6d54d0eee2cf46a6d9eb	0	0	0	0	0	0	0	0	0	0	0	0	0	8	0	0	0	0	0	0	0	0	0	0	0	0	0	0	0	0	22	3	0	0	0	0	0
0429a8a999c3238e12bbfaa1714d385e	0	0	0	0	0	0	0	0	0	0	0	0	0	0	28	0	0	0	0	0	0	0	0	0	0	0	0	0	0	0	0	0	4	0	0	0	0
2f54056e5ee83f317aa77b770955cabb	0	0	0	0	0	0	0	0	0	0	0	0	0	0	0	0	0	0	0	0	34	0	0	0	0	0	3	0	0	0	0	0	2	0	0	0	0
baf74b1c2ebc30ae60d76b70c2a221c4	0	0	0	0	0	0	0	0	0	0	0	0	0	0	0	0	0	0	0	0	0	0	0	0	0	0	26	0	0	0	0	0	16	0	0	0	0
c29660cca7858ece3760184737b4e910	0	0	0	0	0	0	0	0	0	0	0	0	0	0	0	0	0	0	0	0	0	0	0	0	0	0	0	28	0	0	0	0	0	0	0	0	2
403f723fb014e8565f021b00e5c0268c	0	0	0	0	0	0	0	0	0	0	0	0	0	0	0	0	0	0	0	0	0	0	0	0	0	0	0	0	0	0	0	0	0	0	29	0	13
4f5181f3d3cc81ac12bd05c81be57ffe	0	0	0	10	0	0	0	0	0	0	0	0	0	0	0	0	0	0	0	0	0	0	0	0	0	0	0	15	0	0	0	0	0	0	13	0	0
537c549159c7edc89a550ad96d637998	0	0	0	0	2	0	0	0	0	0	0	0	0	0	0	0	0	0	0	0	0	16	0	0	0	0	0	13	2	0	0	0	0	0	0	0	0
90c2a5d8c0f9368142d348d98c3f9b3b	0	0	0	0	0	31	0	0	0	0	0	7	0	0	0	0	0	0	0	0	0	0	0	0	0	0	0	0	0	0	0	0	0	0	0	0	0
b9e18963d4fb59b985257f0a85a21ea8	0	0	0	0	0	20	0	0	0	0	0	16	0	0	0	0	0	0	0	0	0	0	0	0	0	0	0	0	0	0	0	0	0	0	0	0	4
4237c23d2b5e8dd8805b1c33e717b138	0	0	0	0	0	0	0	0	9	0	0	0	0	0	0	0	0	0	0	0	0	0	0	0	0	0	0	0	0	12	0	0	0	6	0	0	10
5b5835c701ee5b904cd5773531f1e9d4	0	0	0	0	0	0	0	0	0	7	0	0	35	0	0	0	0	0	0	0	0	0	0	0	0	0	0	0	0	0	0	0	0	0	0	0	0
24f70fde3479ea1209b7198526b79af2	0	0	0	0	0	0	0	0	0	0	27	0	0	0	0	0	0	12	0	0	0	0	0	0	0	0	0	0	0	0	0	0	0	0	0	0	0
47a6c3d4b77e22e2363b6f567f6b6ff5	0	0	0	0	0	0	0	0	0	0	0	0	0	18	9	0	0	0	0	0	0	0	0	0	0	0	0	0	0	0	0	0	9	0	0	0	0
6356160174ea6ed02704fd6491cdb233	0	0	0	0	0	0	0	0	0	0	0	0	0	0	11	10	0	0	0	0	0	0	0	0	0	0	0	0	0	0	0	0	0	0	9	0	11
1a61ece19bde08c62d2a34a44481ee77	0	0	0	0	0	0	0	0	0	0	0	0	0	0	0	12	0	0	0	0	0	0	0	0	0	0	0	9	0	0	7	0	0	0	13	0	0
d30ca4b1c93a3c0c7a6453ff1f503f61	0	0	0	0	0	0	0	0	0	0	0	0	0	0	0	16	19	9	0	0	0	0	0	0	0	0	0	0	0	0	0	0	0	0	0	0	0
9846bf5d83bdac9d24aef087cdc40a8d	0	0	0	0	0	0	0	0	0	0	0	0	0	0	0	0	0	0	0	0	0	0	0	0	0	0	19	0	0	0	0	0	19	0	0	0	0
57a925b29b014b4f6ffbadd1b13c5569	0	0	0	0	0	0	0	0	0	0	0	0	0	0	0	0	0	0	0	0	0	0	0	0	0	0	0	3	0	0	17	0	12	0	0	0	4
2d00e465ad18c4731ecf9573550ac73f	0	0	0	0	0	0	0	0	0	0	0	0	0	0	0	0	0	0	0	0	0	0	0	0	0	0	0	0	0	11	0	6	5	0	0	0	16
4cba2cbb143c4f1eb976cd9dca2742af	0	0	0	0	0	0	0	0	0	0	0	0	0	0	0	0	0	0	0	0	0	0	0	0	0	0	0	0	0	10	0	0	0	0	0	0	24
20f0bca84d320915c6802ce30a09c96b	0	0	0	0	0	0	0	0	0	0	0	0	0	0	0	0	0	0	0	0	0	0	0	0	0	0	0	0	0	9	0	0	0	0	0	0	29
99250c742637f59a8f1b527555a135de	0	0	0	0	0	0	9	0	20	0	0	0	0	0	8	0	0	0	0	0	0	0	0	0	0	0	0	0	0	0	0	0	0	0	0	0	0
b534d846e9bb068112c60b07cfc0b5d1	0	0	0	0	0	0	0	4	0	8	0	3	0	0	0	8	5	0	0	0	0	0	0	0	0	0	0	0	0	0	0	0	0	0	0	0	0
7cb573f9eb6ccf741035e218c6118ea8	0	0	0	0	0	0	0	5	0	0	0	6	27	0	0	0	0	0	0	0	0	0	0	0	0	0	0	0	0	0	0	0	0	0	0	0	0
53e2c77b123a7afe44f5c1738b43f98a	0	0	0	0	0	0	0	0	0	0	17	0	0	0	0	0	0	20	0	0	0	0	0	0	0	0	0	0	0	0	0	0	0	0	0	0	0
fec12509e371e79ba6c32e59055ed75a	0	0	0	0	0	0	0	0	0	0	0	0	4	0	0	9	13	0	0	0	0	0	0	0	5	0	0	0	4	0	4	0	0	0	0	0	0
e2a998cc0f6da2329eac94c5c0b1386f	0	0	0	0	0	0	0	0	0	0	0	0	21	0	0	22	0	0	0	0	0	0	0	0	0	0	0	0	0	0	0	0	0	0	0	0	0
80081a7115fbd3483a6f7b94a6aba092	0	0	0	0	0	0	0	0	0	0	0	0	5	9	3	0	0	0	0	0	0	0	0	0	0	0	0	0	0	0	6	0	6	0	0	0	10
9aa5e3dc23fd37deeb0be81a6db42949	0	0	0	0	0	0	0	0	0	0	0	0	0	0	0	0	0	0	0	0	0	0	0	0	3	21	3	0	0	0	0	0	4	0	0	0	0
41dc16118ca2ea7b1987b27420e0297a	0	0	0	0	0	0	0	0	0	0	0	0	0	0	0	0	0	0	0	0	0	0	0	0	0	0	0	0	0	0	15	8	0	0	12	5	0
8833f725c3a5a14ca9ead7cc5dd7b48f	0	0	0	0	0	0	0	0	0	0	0	0	0	0	0	0	0	0	0	0	0	0	0	0	0	0	0	0	0	0	0	0	0	29	4	0	0
253e31d9ed9117f49860e9611bbd8305	0	0	0	0	0	0	0	0	0	0	0	0	0	0	0	0	0	0	0	0	0	0	0	0	0	0	0	0	0	0	0	0	0	0	22	0	18
c03ba60f9c00ad17ee776ed9cd3f7c24	0	8	0	0	6	0	0	0	0	0	0	0	0	0	0	0	0	0	6	8	5	0	0	0	0	0	0	0	0	0	0	4	0	0	0	0	0
c8aaaa5f8497dab92eca063669486c02	0	0	0	0	0	10	0	17	0	0	0	10	0	0	0	0	0	0	0	0	0	0	0	0	0	0	0	0	0	0	0	0	0	0	0	0	0
c6842d2a2d84053b8814276154d95ea0	0	0	0	0	0	0	4	0	0	0	0	0	0	6	0	0	0	0	0	0	0	0	0	0	0	18	0	0	0	0	0	7	2	0	0	0	0
7bd8ad9354ad31231bde1fe574ebccd6	0	0	0	0	0	0	8	0	0	0	0	0	0	23	0	0	0	0	0	0	0	0	0	0	0	0	0	0	0	0	0	0	0	0	0	0	0
785816701c1566d119ee7067e7a7188c	0	0	0	0	0	0	0	0	0	0	0	0	21	0	13	0	0	0	0	0	0	0	0	0	0	0	0	0	0	0	0	0	0	0	0	0	0
f6dc0d9bb4478adb020c279e21ee3727	0	0	0	0	0	0	0	0	0	0	0	0	5	0	0	0	0	0	0	0	0	0	0	0	0	0	0	0	0	0	30	0	0	0	0	0	0
1197601577a50a8c10d8fb8916c81499	0	0	0	0	0	0	0	0	0	0	0	0	0	0	0	18	4	0	0	0	0	0	0	0	0	0	0	0	0	0	10	0	0	0	5	0	0
d71feb1923fa288790187009e8efa6d3	0	0	0	0	0	0	0	0	0	0	0	0	0	0	0	7	19	12	0	0	0	0	0	0	0	0	0	0	0	0	0	0	0	0	0	0	0
ccb804b0dc2133427f670b00337a9b3e	0	0	0	0	0	0	0	0	0	0	0	0	0	0	0	0	0	0	0	0	8	0	0	0	0	0	3	0	0	0	0	0	24	0	0	0	0
5469b4f52bb3f11250795aa47af5fff5	26	0	0	0	2	0	0	0	0	0	12	0	0	0	0	0	0	0	0	0	0	0	0	0	0	0	0	0	0	0	0	0	0	0	0	0	0
945f562bda86790338922e12f9854407	8	0	0	0	0	0	0	0	0	0	0	0	34	0	0	0	0	0	0	0	0	0	0	0	0	0	0	0	0	0	0	0	0	0	0	0	0
86480e7563e6a04551c4a03231b7a3df	0	9	6	3	0	8	3	0	0	0	0	5	0	0	0	0	0	0	0	0	0	0	0	0	0	0	0	0	0	0	0	0	0	0	0	0	0
4814cc2c5e0fb1b449892cc3ab3e127f	0	12	9	0	0	6	0	0	0	0	0	7	0	0	0	0	0	0	0	0	0	0	0	0	0	0	0	0	0	0	0	0	0	0	0	0	0
7121d1f2c72ca97a80a1d2621e1b8855	0	0	0	0	0	2	0	0	0	0	0	0	0	0	0	0	0	0	0	0	0	0	0	21	0	0	0	0	0	6	0	0	0	0	0	0	5
e887209f249294c8e251dd8216cdb4a5	0	0	0	0	0	0	13	0	0	0	0	6	0	6	0	0	0	0	0	0	0	0	0	0	0	0	7	0	0	1	0	0	6	0	0	0	2
e710b8ac685f11cc7c09374158f8e5f0	0	0	0	0	0	0	0	0	0	0	5	0	0	0	0	0	0	0	0	0	0	0	6	0	0	0	0	0	6	0	11	0	0	0	0	9	0
36d9ad396b85196c9b4cf68b81789585	0	0	0	0	0	0	0	0	0	0	5	0	0	0	0	13	15	5	0	0	0	0	0	0	0	0	0	0	0	0	0	0	0	0	0	0	0
0d4e68dbc3e94f2486a480f5d6f16db2	0	0	0	0	0	0	0	0	0	0	0	0	32	0	0	0	6	0	0	0	0	0	0	0	0	0	0	0	0	0	0	0	0	0	0	0	0
cfbc760bc9177688ef8445fd670910ac	0	0	0	0	0	0	0	0	0	0	0	0	19	0	0	12	5	0	0	0	0	0	0	0	0	0	0	0	0	0	0	0	0	0	0	0	0
8de812f5f7dd50476bc19bfb19a6d649	0	0	0	0	0	0	0	0	0	0	0	0	4	0	0	0	0	0	0	0	0	0	0	0	0	0	0	0	0	0	8	0	0	0	17	0	9
9f2440c0bb095f80dae9cbd5e9e3ef3b	0	0	0	0	0	0	0	0	0	0	0	0	0	0	19	0	0	2	0	0	0	0	0	0	0	0	0	0	0	0	11	0	0	0	0	0	0
2ed88e616c155c875b46f151b5767338	0	0	0	0	0	0	0	0	0	0	0	0	0	0	0	26	0	0	0	0	0	0	0	0	0	0	0	0	8	0	0	0	0	0	0	0	0
d76259c960c6bbc391fef53e5d39988f	0	0	0	0	0	0	0	0	0	0	0	0	0	0	0	24	0	0	0	0	0	0	0	0	0	0	0	0	0	0	0	0	0	0	0	0	13
528587939fde6de958e241f6828d0fe3	0	0	0	0	0	0	0	0	0	0	0	0	0	0	0	0	0	0	4	0	0	0	0	0	13	5	0	0	0	0	16	2	0	0	0	0	0
a2afcad6722a75f5b1ec79e56e6fdf02	0	0	0	0	0	0	0	0	0	0	0	0	0	0	0	0	0	0	0	0	0	0	0	0	0	0	0	11	0	0	10	0	0	0	20	0	0
22835401e516e83f23aa0a49026db8e9	0	8	0	0	0	0	7	9	0	0	0	7	0	0	0	0	0	0	0	0	0	0	0	0	0	0	0	0	0	0	0	0	0	0	0	0	0
1a60c4b8363a92f5a2bcdee712b189ce	0	12	0	0	0	0	20	0	0	0	0	0	0	0	0	0	0	0	0	0	0	0	0	0	0	0	0	0	0	0	0	0	0	0	0	0	0
b248110acfe244970b139d5cc645dc37	0	0	0	7	0	0	0	0	0	0	0	0	0	0	0	0	0	0	0	0	0	13	0	0	0	0	0	7	0	0	0	0	0	0	5	0	0
50d16abfc54dbbd9129395c3dfb165d3	0	0	0	0	0	0	13	11	0	0	0	6	0	0	0	0	0	0	0	0	0	0	0	0	0	0	0	0	0	0	0	0	0	0	0	0	0
ec1c17b0c34e20224e11695081f8e0b0	0	0	0	0	0	0	0	0	0	2	0	0	0	0	0	15	0	0	0	0	0	0	0	0	0	0	0	0	25	0	0	0	0	0	0	0	0
243b4c0a610bf8474a83bdb0cc6d1b00	0	0	0	0	0	0	0	0	0	0	0	0	11	0	0	0	5	11	0	0	0	0	0	0	0	0	0	0	0	0	10	0	0	0	0	2	0
1516af2e087e3bac332b512450205264	0	0	0	0	0	0	0	0	0	0	0	0	2	0	0	0	0	0	0	0	0	0	0	0	0	0	0	0	0	0	31	0	0	0	0	0	0
5aae6e64b049e0fb5fdc725173e68a6c	0	0	0	0	0	0	0	0	0	0	0	0	0	0	0	10	0	0	0	0	0	0	0	0	0	0	0	0	0	0	13	0	0	0	0	0	12
f41e58594369399a98ca43a5bc116814	0	0	0	0	0	0	0	0	0	0	0	0	0	0	0	0	3	0	0	0	0	0	0	0	0	0	0	6	0	0	0	0	0	0	21	0	0
9ca1c50cc2c584dd65c262a98de75959	0	0	0	0	0	0	0	0	0	0	0	0	0	0	0	0	0	9	0	0	0	0	0	0	0	0	0	0	0	0	0	0	0	0	29	0	0
1294e6ff4a365536bdd7e002a488d46b	0	0	0	0	0	0	0	0	0	0	0	0	0	0	0	0	0	0	0	6	0	0	0	0	0	11	0	0	0	0	0	6	12	0	0	0	0
8f31c55f55ad071bcb94110dcb4db20a	0	0	0	0	0	0	0	0	0	0	0	0	0	0	0	0	0	0	0	0	5	0	0	0	0	6	13	0	0	0	0	0	12	0	0	0	0
9b726a57cd827d0ef6d274c489f3736f	0	0	0	0	0	0	0	0	0	0	0	0	0	0	0	0	0	0	0	0	0	0	0	0	0	0	32	0	0	0	0	0	13	0	0	0	0
da1dd599498f55d0d4e92da04bb461a1	0	0	0	0	0	0	0	0	0	0	0	0	0	0	0	0	0	0	0	0	0	0	0	0	0	0	0	0	0	0	0	6	8	0	27	0	0
ee8509b367b67599acebeea9873dcd4e	0	0	0	0	0	0	25	0	0	0	0	2	0	0	0	0	0	0	0	0	0	0	0	0	0	0	0	0	0	0	0	0	0	0	0	0	0
f662afccff4067c3406662c27a42ddff	0	0	0	0	0	0	0	22	0	0	0	0	12	0	0	0	0	0	0	0	0	0	0	0	0	0	0	0	0	0	0	0	0	0	0	0	0
23328416454a025d70d898884b561dc8	0	0	0	0	0	0	0	0	0	0	0	0	9	0	0	0	0	0	0	0	0	0	0	0	0	0	0	0	0	0	23	0	0	0	0	2	0
b86a8e8151ed7a7539be26190c47ce0c	0	0	0	0	0	0	0	0	0	0	0	0	0	7	0	0	4	0	0	0	0	0	0	0	0	0	0	0	0	0	13	0	0	0	11	0	0
1257a1358fc2803547a9a986ef2bc5cb	0	0	0	0	0	0	0	0	0	0	0	0	0	18	0	0	0	0	0	0	0	0	0	0	0	0	0	0	0	0	0	0	0	0	18	0	0
fb8c36802478638386026f7a421b7a4a	0	0	0	0	0	0	0	0	0	0	0	0	0	0	0	10	0	0	0	0	0	0	0	0	0	0	0	0	0	0	0	0	0	0	10	0	12
806a9f30eb77733d63a6ce8e0e6083f7	0	0	0	0	0	0	0	0	0	0	0	0	0	0	0	8	6	0	0	0	0	0	0	0	0	0	0	0	0	0	19	9	0	0	0	0	0
aaebbc2bd1d08c6382c8d07423910ae3	0	0	0	0	0	0	0	0	0	0	0	0	0	0	0	0	0	0	14	0	0	0	0	0	12	0	0	0	0	0	0	0	0	0	0	0	0
6ff66c80a0d0855a8871290ece80047f	0	0	0	0	0	0	0	0	0	0	0	0	0	0	0	0	0	0	0	0	0	0	0	0	0	5	0	0	0	0	0	27	0	0	0	0	0
02302e176d74b8b7d3342ea21dda7e5c	0	0	0	0	0	0	0	0	0	0	0	0	0	0	0	0	0	0	0	0	0	0	0	0	0	0	0	6	0	0	0	0	0	0	29	0	0
db5dde69e07509ee9a7d85715ac9796e	0	0	0	0	0	0	0	0	0	0	0	0	0	0	0	0	0	0	0	0	0	0	0	0	0	0	0	0	0	7	0	0	0	0	0	0	29
bfd021472af8ee6c74ab1e06ea27a56e	0	0	0	0	0	0	0	0	0	0	0	0	0	0	0	0	0	0	0	0	0	0	0	0	0	0	0	0	0	0	3	0	26	5	0	0	0
ce2c9d0dc81546f88a13ec90a0228c9f	0	0	0	0	0	0	0	0	0	0	0	0	0	0	0	0	0	0	0	0	0	0	0	0	0	0	0	0	0	0	10	0	0	0	26	0	0
ae0811c5fb8d0e8cbfaa495154abfcdf	10	0	0	0	0	0	0	0	0	0	0	0	0	0	0	0	0	0	23	0	0	0	0	0	0	0	0	0	0	0	0	0	0	0	0	0	0
f22e3b5d54044188c3c2dee6e6bce893	0	0	0	0	0	0	9	0	0	0	0	13	0	0	0	0	0	0	0	0	0	0	0	0	0	3	5	0	0	0	0	0	1	0	0	0	0
722d320dfa555931da5ac5075f3c4b92	0	0	0	0	0	0	10	0	0	0	0	0	0	0	0	0	0	0	0	0	3	0	0	0	0	0	5	9	7	0	0	0	0	0	0	3	0
00a26b2be8bc19e5315b238405f92e27	0	0	0	0	0	0	0	16	12	0	0	0	0	0	0	0	0	0	0	0	0	0	0	0	0	0	0	0	0	0	0	0	0	0	0	0	0
8a019f3f69878d191bdc148457978e23	0	0	0	0	0	0	0	4	0	0	0	0	0	0	28	0	0	0	0	0	0	0	0	0	0	0	0	0	0	0	0	0	0	0	0	0	0
908b5280a15e306e3063592254a07158	0	0	0	0	0	0	0	0	0	0	0	7	0	0	0	0	0	0	0	0	0	0	0	0	0	3	0	6	0	0	0	0	0	13	0	0	0
7ac90ea3e5fdd45312965cbfd70cff27	0	0	0	0	0	0	0	0	0	0	0	0	20	0	0	0	0	4	0	0	0	0	0	0	0	0	0	0	0	0	15	0	0	0	0	0	0
35195a80f6fb69ef8bd6827d1b045aad	0	0	0	0	0	0	0	0	0	0	0	0	15	0	0	8	11	0	0	0	0	0	0	0	0	0	0	0	0	0	0	0	0	0	0	0	0
05d950d872d6f9adca50ff95267d3b2b	0	0	0	0	0	0	0	0	0	0	0	0	0	0	15	0	0	0	0	0	0	0	0	0	0	0	0	0	0	0	0	0	2	14	0	0	0
346dd1e1f1d4684b1eb49c6187e51e5b	0	0	0	0	0	0	0	0	0	0	0	0	0	0	22	0	0	0	0	0	0	0	0	0	0	0	0	0	0	0	0	0	11	0	0	0	0
c2982b30226d59ea905c0ee5af3e241c	0	0	0	0	0	0	0	0	0	0	0	0	0	0	6	2	2	0	0	0	0	0	0	0	0	0	0	0	0	0	0	0	0	0	9	0	10
cc2cdf7a35018d4f0c24c28720a7f16c	0	0	0	0	0	0	0	0	0	0	0	0	0	0	9	0	0	0	0	0	0	0	0	0	0	0	0	0	0	0	0	0	0	4	18	0	5
40a0cc5abde093da8a0c8f547922d523	0	0	0	0	0	0	0	0	0	0	0	0	0	0	0	7	0	0	0	0	0	0	0	0	0	0	0	0	0	0	0	0	0	0	0	4	23
c1db9ae88ac034254b20b3dea5fe87bc	0	0	0	0	0	0	0	0	0	0	0	0	0	0	0	7	20	0	0	0	0	0	0	0	0	0	0	0	0	0	0	0	0	0	0	0	0
c73f8d5d92e5b3c153150e1bccb4af4e	0	0	0	0	0	0	0	0	0	0	0	0	0	0	0	0	2	0	0	0	0	0	0	0	4	0	0	0	0	0	8	0	4	0	0	13	1
8013844f50a191198e2fa26038cfe587	0	0	0	0	0	0	0	0	0	0	0	0	0	0	0	0	0	0	0	0	0	0	0	0	15	16	0	0	0	0	0	0	0	0	0	0	0
24cb71a354262fd288ddb017cdf53302	0	0	0	0	0	0	0	0	0	0	0	0	0	0	0	0	0	0	0	0	0	0	0	0	0	0	0	0	0	6	0	0	0	0	0	0	23
31c2822a2390749ed9c5c003b7889196	0	0	0	0	0	0	0	0	0	0	0	0	0	0	0	0	0	0	0	0	0	0	0	0	0	0	0	0	0	0	0	0	0	29	0	0	6
47e0afb99c57d19fa40d0e5623c5ef09	4	0	0	0	0	0	0	20	0	0	0	0	0	0	0	4	0	0	0	0	0	0	0	0	0	0	0	0	0	0	0	0	0	0	0	0	0
c530f523fd838a4f5b5885a0f16601b6	0	0	0	0	0	25	0	0	0	0	0	0	0	0	0	0	0	0	0	0	0	0	0	13	0	0	0	0	0	0	0	0	0	0	0	0	0
5ccd30281011c170e7e836bc752205e6	0	0	0	0	0	0	0	0	0	0	0	0	10	0	0	0	13	13	0	0	0	0	0	0	0	0	0	4	0	0	0	0	0	0	0	0	0
4acddf8a45d845b4f4b87db295f6d607	0	0	0	0	0	0	0	0	0	0	0	0	24	0	0	0	7	0	0	0	0	0	0	0	0	0	0	0	0	0	0	0	0	0	0	0	0
fb98d9d8aa92f0e970cb70c080580bd7	0	0	0	0	0	0	0	0	0	0	0	0	12	0	0	0	0	0	0	0	0	0	0	0	0	0	0	0	0	0	18	0	0	0	0	0	0
216d5edc7d87da0cf68d5412080fd196	0	0	0	0	0	0	0	0	0	0	0	0	0	17	0	0	0	0	0	0	0	0	0	0	0	0	0	0	0	0	0	12	0	3	0	0	0
72bf419ec42a39100604a50500b810da	0	0	0	0	0	0	0	0	0	0	0	0	0	4	3	7	0	0	0	0	0	0	0	0	0	0	0	0	0	0	0	0	0	0	20	0	0
baa00c67676af40e74fcbd608a092a93	0	0	0	0	0	0	0	0	0	0	0	0	0	0	0	0	0	0	1	0	0	0	0	0	10	1	0	0	0	0	17	0	0	0	0	0	0
abf092a7e6f3827486ed06a536ea2aaa	0	0	0	0	0	0	0	0	0	0	0	0	0	0	0	0	0	0	0	19	0	0	0	0	0	13	0	0	0	0	0	0	0	0	0	0	0
ad7255a8e78b9c3e0c317e4daa8bb783	0	0	0	0	0	0	0	0	0	0	0	0	0	0	0	0	0	0	0	0	0	0	0	0	0	0	0	0	0	0	25	8	6	0	0	0	0
f7c6a03c72fdba98559a4be463f1142e	0	0	0	5	0	0	0	0	0	0	6	0	0	0	0	5	0	5	0	0	0	0	0	0	0	0	0	0	0	0	0	0	0	0	15	0	0
281d156b28a525dea188a61aea8b1f2d	0	0	0	0	0	0	2	0	0	0	0	0	0	0	0	9	0	0	0	0	0	0	0	0	0	0	0	0	6	0	0	0	0	0	4	12	0
b619c36fd7476c9a900437e0be2d3b45	0	0	0	0	0	0	0	11	0	0	0	0	26	0	0	0	0	0	0	0	0	0	0	0	0	0	0	0	0	0	0	0	0	0	0	0	0
9d807661a0158430fe501f1e80cb7754	0	0	0	0	0	0	0	0	0	12	0	0	16	0	0	0	0	0	0	0	0	0	0	0	0	0	0	0	0	0	0	0	0	0	0	0	0
5ab59a7f0641f889061d727fb1084657	0	0	0	0	0	0	0	0	0	0	20	0	0	0	0	0	0	16	0	0	0	0	0	0	0	0	0	0	0	0	0	0	0	0	0	0	0
bd5ef8f372e09bcf6ec35825be4f053c	0	0	0	0	0	0	0	0	0	0	0	0	12	0	0	11	12	0	0	0	0	0	0	0	0	0	0	0	0	0	0	0	0	0	0	0	0
7872596cfe4eedc6aac3bcd5621453cf	0	0	0	0	0	0	0	0	0	0	0	0	4	0	0	0	0	0	0	0	0	0	0	0	0	0	0	0	0	0	15	4	3	0	0	0	2
bbc93246d37071ea20a8ea3bcc3bd23a	0	0	0	0	0	0	0	0	0	0	0	0	0	0	3	0	0	0	0	0	0	0	0	0	0	0	0	0	0	0	15	0	11	0	0	0	4
b726627e18f29e0da5289f81ca294f92	0	0	0	0	0	0	0	0	0	0	0	0	0	0	0	8	30	0	0	0	0	0	0	0	0	0	0	0	0	0	0	0	0	0	0	0	0
4adcbb4a1165be03d01c86e5c4ef1e01	0	0	0	0	0	0	0	0	0	0	0	0	0	0	0	0	0	0	0	0	0	10	0	0	0	0	0	24	0	0	0	0	0	0	0	0	0
ebd6b9fa860660d1bc6c29cf6656c809	0	0	0	0	0	0	0	0	0	0	0	0	0	0	0	0	0	0	0	0	0	0	0	0	0	0	0	0	1	0	0	0	0	0	0	0	31
10f333e979f5f0d0e1954b18d98eb26b	0	0	0	0	0	0	0	0	0	0	0	0	0	0	0	0	0	0	0	0	0	0	0	0	0	0	0	0	0	16	0	0	0	0	0	0	16
e7da42f9000caabfe585a8d3d507975e	0	0	0	0	0	0	0	0	0	0	0	0	0	0	0	0	0	0	0	0	0	0	0	0	0	0	0	0	0	0	31	3	0	0	0	0	0
f7341a798146d30cdefd0e25bb99e43d	0	0	0	0	0	0	0	0	0	0	0	0	0	0	0	0	0	0	0	0	0	0	0	0	0	0	0	0	0	0	32	5	0	0	0	0	0
23baa5316a2643693cd7831eaa8ee37a	0	0	0	0	0	0	0	0	0	0	0	0	0	0	0	0	0	0	0	0	0	0	0	0	0	0	0	0	0	0	0	0	20	7	0	0	2
0917bdabab3329e420f1706c3d9573c4	0	0	0	0	0	0	8	0	0	0	0	0	0	6	7	0	0	0	0	0	0	0	0	0	0	0	0	5	0	0	0	0	0	0	3	0	0
1137e95796adc1d2afce50a30d08a10d	0	0	0	0	0	0	0	18	0	0	0	11	0	0	0	0	0	0	0	0	0	0	0	0	0	0	0	0	0	0	0	0	0	0	0	0	0
9236058e9ab0ba5b2cec297be705b3c1	0	0	0	0	0	0	0	9	0	0	0	0	0	0	0	0	0	0	0	0	0	0	0	0	0	0	0	0	0	0	0	0	0	0	0	0	26
32f2ca3b7431d2c6c023a4e8153179b2	0	0	0	0	0	0	0	5	0	0	6	0	10	0	0	0	0	7	0	0	0	0	0	0	0	0	0	0	0	0	0	0	0	0	0	0	0
9a991f34ef8f769a2477b96375ca17d4	0	0	0	0	0	0	0	0	0	0	0	0	19	0	0	0	0	0	0	0	0	0	0	0	0	0	0	0	14	0	0	0	0	0	0	0	0
cec5165aa7e0ef17d0e60f93ccdaeda2	0	0	0	0	0	0	0	0	0	0	0	0	23	0	0	0	0	0	0	0	0	0	0	0	0	0	0	0	0	0	0	0	8	0	0	0	0
05d9ee821e8604af471dd2fc5bd4a746	0	0	0	0	0	0	0	0	0	0	0	0	24	0	0	0	0	9	0	0	0	0	0	0	0	0	0	0	0	0	0	0	0	0	0	0	0
67bf89d476c07b4f77f0a9ef07846e06	0	0	0	0	0	0	0	0	0	0	0	0	0	8	0	4	0	0	0	0	0	0	0	0	0	0	0	0	0	0	7	0	0	0	11	0	3
9f7f0829df34ced449c9ce0818882193	0	0	0	0	0	0	0	0	0	0	0	0	0	1	0	0	0	0	0	0	0	0	0	0	3	0	0	0	0	0	26	3	0	0	0	0	0
a117233061729c2e8ea4766f10acb2d7	0	0	0	0	0	0	0	0	0	0	0	0	0	7	0	0	0	0	0	0	0	0	0	0	0	0	0	0	0	0	0	20	0	0	0	0	0
a1b9a8f2a1f811933acacf6c92a5ddc1	0	0	0	0	0	0	0	0	0	0	0	0	0	0	0	6	0	0	0	0	0	0	0	0	0	0	0	0	0	0	8	0	0	0	12	8	0
ba061c37be413b70c40fab400407961a	0	0	0	0	0	0	0	0	0	0	0	0	0	0	0	7	0	0	0	0	0	0	0	0	0	0	0	0	0	0	15	3	0	0	0	0	0
821c08d10da952c2bc43c8fd501feae6	0	0	0	0	0	0	0	0	0	0	0	0	0	0	0	0	0	0	0	3	4	0	0	0	2	4	9	1	0	0	0	2	3	0	0	0	0
b5fb61584fb688918ec8c5431cdd4547	0	0	0	0	0	0	0	0	0	0	0	0	0	0	0	0	0	0	0	0	0	0	0	0	0	0	0	0	0	0	21	5	0	0	0	0	0
3fb090868723e6953fc9ceaea6c6bcac	0	0	0	0	0	0	0	0	0	0	0	0	0	0	0	0	0	0	0	0	0	0	0	0	0	0	0	0	0	0	0	0	0	4	0	0	23
001b4e42f4fc345d4e1fb41fbd00639f	0	0	0	0	0	16	0	5	11	0	0	0	0	0	0	0	0	0	0	0	0	0	0	0	0	0	0	0	0	0	0	0	0	0	0	0	0
10ed07bbeec3d42a3a2238719ea89398	0	0	0	0	0	3	0	0	0	0	0	0	0	0	0	0	0	0	0	0	0	0	0	7	0	0	0	0	0	13	0	0	0	0	0	0	4
1b03d86a9059ed4cc9dd84b659d785dc	0	0	0	0	0	0	0	20	0	4	0	0	6	0	0	0	0	0	0	0	0	0	0	0	0	0	0	0	0	0	0	0	0	0	0	0	0
e127e5468c3f4584494fb45b56a90120	0	0	0	0	0	0	0	0	13	0	0	0	0	0	0	0	0	0	0	0	0	2	0	0	0	0	0	6	0	0	0	0	0	4	3	0	0
38ae2c5bd3337902a71d05592377162f	0	0	0	0	0	0	0	0	12	0	0	0	0	0	0	0	0	0	0	0	0	0	0	0	0	0	0	0	0	0	0	0	0	13	0	0	0
2c0c62ea09b2efe01bacdcbcf558d2b8	0	0	0	0	0	0	0	0	0	6	0	0	0	0	0	4	22	0	0	0	0	0	0	0	0	0	0	0	0	0	0	0	0	0	0	0	0
6c324279c1fc2965e594486ac26b0548	0	0	0	0	0	0	0	0	0	3	0	0	8	0	0	7	5	5	0	0	0	0	0	0	0	0	0	0	0	0	0	0	0	0	0	0	0
73fafa9f3d7acfaa5a1917c47829906f	0	0	0	0	0	0	0	0	0	0	0	0	16	0	0	7	7	0	0	0	0	0	0	0	0	0	0	0	0	0	0	0	0	0	0	0	0
3d319545c12e94694b16e668e695092f	0	0	0	0	0	0	0	0	0	0	0	0	0	19	0	0	0	0	0	0	0	0	0	0	0	0	0	0	0	0	0	6	4	0	0	0	0
95e853895daa131528b8a4a5168f4553	0	0	0	0	0	0	0	0	0	0	0	0	0	4	0	2	0	0	0	0	0	0	0	0	0	0	0	0	0	0	10	0	0	0	11	0	0
abda60aac1dfff5bbe30e4a032cf8cae	0	0	0	0	0	0	0	0	0	0	0	0	0	0	2	0	0	0	0	0	0	0	0	0	0	0	0	0	0	1	0	0	7	0	0	0	10
570eabba24687aaac7aac0f3d80d8100	0	0	0	0	0	0	0	0	0	0	0	0	0	0	9	0	0	0	0	0	0	0	0	0	0	0	0	0	0	0	5	0	0	0	0	0	13
183b1085ec7d9b20001265937f063710	0	0	0	0	0	0	0	0	0	0	0	0	0	0	0	17	0	0	0	0	0	0	0	0	0	0	0	0	0	0	0	0	0	0	7	0	0
b686cc22884741e9cfc13a20a17c5b57	0	0	0	0	0	0	0	0	0	0	0	0	0	0	0	10	0	0	0	0	0	0	0	0	0	0	0	0	0	0	0	0	0	0	15	0	7
5d3f76248c205ccbd54d4a3f7a65cc52	0	0	0	0	0	0	0	0	0	0	0	0	0	0	0	8	0	0	0	0	0	0	0	0	0	0	0	2	0	0	0	0	0	0	10	0	12
f93c80f7ba93cb010f8e195429e296e5	0	0	0	0	0	0	0	0	0	0	0	0	0	0	0	0	0	0	6	1	0	0	0	0	11	0	0	0	0	0	15	0	0	0	0	0	0
4f5fc09b11a0c49cc7911a4580cf2654	0	0	0	0	0	0	0	0	0	0	0	0	0	0	0	0	0	0	0	1	0	0	0	0	0	26	0	0	0	0	0	0	0	0	0	0	0
f8e409f9873e133fd3ef3fadadabd226	0	0	0	0	0	0	0	0	0	0	0	0	0	0	0	0	0	0	0	0	0	0	0	0	0	0	0	0	10	0	11	0	0	0	0	9	0
f3dd1ef412e09837dcbbb0a3937dc03d	0	0	0	0	0	0	0	0	0	0	0	0	0	0	0	0	0	0	0	0	0	0	0	0	0	0	0	0	0	0	14	0	1	0	15	0	0
c754dbd976908b5c46eb86ff94981f48	0	0	0	0	0	0	0	0	0	0	0	0	0	0	0	0	0	0	0	0	0	0	0	0	0	0	0	0	0	0	9	0	0	0	12	0	9
91c3b8d6c044bea81236cbd61f8f9d53	0	0	0	0	0	0	0	0	0	0	0	0	0	0	0	0	0	0	0	0	0	0	0	0	0	0	0	0	0	0	0	0	4	0	0	0	28
6f5c17577cef0e9b14d6d8b4987f38b7	0	0	0	0	0	0	0	0	0	0	0	0	0	0	0	0	0	0	0	0	0	0	0	0	0	0	0	0	0	0	0	0	0	7	0	0	25
ebeb00e6b0990478094909d346837167	0	0	3	0	0	0	9	0	0	0	0	0	0	0	0	0	0	0	0	0	11	0	0	0	0	0	4	0	0	0	0	0	9	0	0	0	0
05c31502175746d03c8ca605d28eb62d	0	0	0	0	0	0	5	0	0	0	0	0	0	11	15	0	0	0	0	0	0	0	0	0	0	0	0	0	0	0	0	0	0	0	0	0	0
ad135ec3dde2b7e9fd437fe462b6cee4	0	0	0	0	0	0	0	15	0	4	0	0	0	0	0	0	10	0	0	0	0	0	0	0	0	0	0	0	0	0	0	0	0	0	0	0	0
936bc180372c06e2b7a78694aafa3dd8	0	0	0	0	0	0	0	2	0	0	0	0	26	0	0	0	0	0	0	0	0	0	0	0	0	0	0	0	0	0	0	0	0	0	0	0	0
07d3b4241795fc4a29b9d739e671bd60	0	0	0	0	0	0	0	0	0	0	0	0	6	14	0	0	0	0	0	0	0	0	0	0	8	0	0	0	0	0	0	0	0	0	0	0	0
6fa9ac612b817728c4f605e0633bd06b	0	0	0	0	0	0	0	0	0	0	0	0	0	17	0	0	0	0	0	0	0	0	0	0	0	0	0	0	0	0	10	0	0	0	0	0	0
aae4c4ed528ae16ec417df816699cfdb	0	0	0	0	0	0	0	0	0	0	0	0	0	0	0	13	15	3	0	0	0	0	0	0	0	0	0	0	0	0	0	0	0	0	0	0	0
9ff2bd6154ef9918dde52eeebb420280	0	0	0	0	0	0	0	0	0	0	0	0	0	0	0	14	0	0	0	0	0	0	0	0	0	0	0	0	0	0	0	0	0	0	0	0	14
8674dcf0cfe35939037fa9a5b986866f	0	0	0	0	0	0	0	0	0	0	0	0	0	0	0	0	0	0	0	0	0	0	0	0	0	0	0	0	10	0	0	0	0	0	0	19	0
3f50a34fc3eecdedb3da96dee8307b83	0	0	0	0	0	0	0	0	0	0	0	0	0	0	0	0	0	0	0	0	0	0	0	0	0	0	0	0	13	0	0	8	5	0	0	4	0
bd94a2558cb025b3b907226a7441aa82	0	0	0	0	0	0	0	0	0	0	0	0	0	0	0	0	0	0	0	0	0	0	0	0	0	0	0	0	0	0	3	0	0	23	0	0	4
a56a5a45e7140b5153e21d39ca052125	0	6	3	0	0	0	4	0	0	0	0	0	0	0	0	0	0	0	0	0	6	0	0	0	0	0	6	4	0	0	0	0	0	0	0	0	0
77a8663130bd688ad572dbef4608498c	0	6	3	0	0	0	12	0	0	0	0	0	0	0	0	0	0	0	0	0	5	0	0	0	0	0	0	0	0	0	0	0	0	0	0	0	0
b8c3efd86d0aebe2f744c7a327cd119d	0	0	0	18	0	0	0	0	0	0	0	0	0	0	0	11	0	0	0	0	0	0	0	0	0	0	0	0	0	0	0	0	0	0	0	0	0
ff7c51837d10313389eab62bb9746686	0	0	0	0	0	0	0	16	0	0	0	8	0	0	0	0	0	0	0	0	0	0	0	0	0	0	0	0	0	0	0	0	0	0	0	0	0
f0cfaad01ac493b36407b7555f0131c5	0	0	0	0	0	0	0	6	0	0	0	1	0	0	0	0	0	0	0	0	0	0	0	0	0	0	0	0	0	0	0	0	0	20	0	0	0
5cc604cba6892d1b026ec846a9979a0f	0	0	0	0	0	0	0	2	0	0	0	24	0	0	0	0	0	0	0	0	0	0	0	0	0	0	0	0	0	0	0	0	0	0	0	0	0
e23f13c4880a9bef120d582d3b9cc6f8	0	0	0	0	0	0	0	0	0	0	7	0	10	0	0	0	0	8	0	0	0	0	0	0	0	0	0	0	6	0	0	0	0	0	0	0	0
8a9be522625d780ad4262efbc53eda02	0	0	0	0	0	0	0	0	0	0	0	0	11	0	0	0	0	0	0	0	0	0	0	0	0	0	0	0	0	0	23	0	0	0	0	0	0
98ddab7d9d2559683ac8ef703b56173c	0	0	0	0	0	0	0	0	0	0	0	0	0	10	9	0	0	0	0	0	0	0	0	0	0	0	0	0	0	0	0	0	0	0	0	9	0
09a67c770294f1884c58c6e57dc60ed4	0	0	0	0	0	0	0	0	0	0	0	0	0	0	3	0	0	0	0	0	0	0	0	0	0	0	0	0	0	0	4	3	0	0	21	0	1
52e18dd7e0768784615e67f0a9873d62	0	0	0	0	0	0	4	0	2	0	0	24	0	0	0	0	0	0	0	0	0	0	0	0	0	0	0	0	0	0	0	0	0	0	0	0	0
aae3bdb38123778c22b0d2d03a8eee86	0	0	0	0	0	0	0	10	0	0	0	4	0	0	0	0	0	0	0	0	0	0	0	0	0	0	0	0	0	0	0	0	0	0	0	0	11
e31de7b7fcd05d2b8f69721faa2a05fa	0	0	0	0	0	0	0	9	0	0	0	8	0	0	0	10	0	0	0	0	0	0	0	0	0	0	0	0	0	0	0	0	0	0	0	0	0
eeea853be9a55cc1d0dcb74aff4b1fe4	0	0	0	0	0	0	0	0	0	0	0	0	20	0	0	0	0	7	0	0	0	0	0	0	0	0	0	0	0	0	0	0	0	0	0	0	0
a171071f11662f45b30b66f388c3dccf	0	0	0	0	0	0	0	0	0	0	0	0	6	0	0	0	0	5	0	0	0	0	0	0	0	0	0	0	0	0	13	0	0	0	0	0	0
762dccee6fbc6c0ff8435aa69e2887c8	0	0	0	0	0	0	0	0	0	0	0	0	0	10	0	0	0	0	0	0	0	0	0	0	0	0	0	0	0	0	0	0	0	0	14	0	0
c95913e936b4276fe6e460a0189adf06	0	0	0	0	0	0	0	0	0	0	0	0	0	0	0	7	6	0	0	0	0	0	0	0	0	0	0	0	9	0	0	0	0	0	4	3	0
f8e1cf260b76c4791d86fcd62bbef6b3	0	0	0	0	0	0	0	0	0	0	0	0	0	0	0	4	0	0	0	0	0	0	0	0	2	0	0	0	0	0	12	0	0	0	12	0	0
5322567d7de1d94e6cf65390deb29b1c	0	0	0	0	0	0	0	0	0	0	0	0	0	0	0	10	17	0	0	0	0	0	0	0	0	0	0	0	0	0	0	0	0	0	0	0	0
ce1816c5ee4c273dcf30d3163672c0e5	0	0	0	0	0	0	0	0	0	0	0	0	0	0	0	0	8	6	0	0	0	0	0	0	0	0	0	0	0	0	6	0	0	0	0	5	0
dcc453180f4f8181835dc7c9227847d6	0	0	0	0	0	0	0	0	0	0	0	0	0	0	0	0	0	0	0	0	0	0	0	0	0	0	0	7	4	0	0	0	0	0	8	11	0
3cf8133a70780299b45c179b82f7643d	0	0	0	0	0	0	0	0	0	0	0	0	0	0	0	0	0	0	0	0	0	0	0	0	0	0	0	0	0	0	9	0	2	0	6	11	0
3441776b98130021c6d426dfd2725cf6	0	0	0	0	0	0	0	0	0	0	0	0	0	0	0	0	0	0	0	0	0	0	0	0	0	0	0	0	0	0	17	0	0	0	0	9	0
d1a6cbb1a79783deddc0e49dc9fa36a6	0	0	0	0	0	0	0	0	0	0	0	0	0	0	0	0	0	0	0	0	0	0	0	0	0	0	0	0	0	0	15	0	0	0	12	3	0
fd29d1b5c8aea8ddbd05a996a529a65f	0	0	0	0	0	0	0	0	0	0	0	0	0	0	0	0	0	0	0	0	0	0	0	0	0	0	0	0	0	0	0	0	0	0	23	0	4
8deb32c4a37fac416f253a46cf6774df	27	0	0	0	0	0	0	0	0	0	0	0	7	0	0	0	0	0	0	0	0	0	0	0	0	0	0	0	0	0	0	0	0	0	0	0	0
f7f7ca9b223efa74a38f62dda65ac9d9	0	0	0	0	3	0	0	0	0	0	0	0	0	0	0	0	0	0	0	0	0	22	0	0	0	0	0	3	0	0	0	0	0	0	0	0	0
e4d50aebd50ea3d99294e2cdf14d07b2	0	0	0	0	0	0	0	0	0	0	0	0	11	0	4	0	0	0	0	0	0	0	0	0	0	0	0	0	0	0	0	9	0	0	0	0	5
26b43ed0bac29103eed4ffa04b665e23	0	0	0	0	0	0	0	0	0	0	0	0	25	0	0	0	6	0	0	0	0	0	0	0	0	0	0	0	0	0	0	0	0	0	0	0	0
783ac39c90da4b2b56296672af89e275	0	0	0	0	0	0	0	0	0	0	0	0	0	0	11	14	0	0	0	0	0	0	0	0	0	0	0	0	0	0	0	0	0	0	0	0	0
27e6190a90d17cd96a15fc0a9d299229	0	0	0	0	0	0	0	0	0	0	0	0	0	0	0	14	15	0	0	0	0	0	0	0	0	0	0	0	0	0	0	0	0	0	0	0	0
a59f39b06bbadfca19daed13b73a81e7	0	0	0	0	0	0	0	0	0	0	0	0	0	0	0	0	0	0	0	0	0	5	0	0	0	0	0	9	0	0	0	0	0	0	4	0	0
f01b133d7ca7ec502070a616de79874a	9	0	0	0	0	0	0	0	0	0	0	0	2	0	0	0	0	0	9	0	0	0	0	0	6	0	0	0	0	0	2	0	0	0	0	0	0
3fa02005a8426f8e58fd6b0e09c897d7	0	0	0	0	0	0	6	0	1	0	0	1	0	0	0	0	0	0	0	0	4	0	0	0	0	0	9	0	0	0	0	0	3	0	0	0	0
9fad0e97961eaed64ac123e21461a9aa	0	0	0	0	0	0	0	12	10	0	0	0	0	0	0	0	0	0	0	0	0	0	0	0	0	0	0	0	0	0	0	0	0	0	0	0	0
32332b769f332aadeab732e3d9785fc9	0	0	0	0	0	0	0	3	0	0	0	0	13	0	0	0	0	5	0	0	0	0	0	0	0	0	0	0	0	0	0	0	0	0	0	0	0
8204c510916c3a548ff9c211f41cdda7	0	0	0	0	0	0	0	0	0	0	0	2	11	0	0	0	12	4	0	0	0	0	0	0	0	0	0	0	0	0	0	0	0	0	0	0	0
85c10be6b5aca2c907719321b8ff8d82	0	0	0	0	0	0	0	0	0	0	0	0	16	0	0	5	3	2	0	0	0	0	0	0	0	0	0	0	0	0	0	0	0	0	0	0	0
3c9dfbcdf0c2500cf2236e178fdf1d80	0	0	0	0	0	0	0	0	0	0	0	0	7	0	0	0	0	0	0	0	0	0	0	0	0	0	0	0	0	0	10	11	0	0	0	0	0
5fb25e04ca3e7645594fa0dcd426035d	0	0	0	0	0	0	0	0	0	0	0	0	5	0	0	0	0	3	0	0	0	0	0	0	0	0	0	0	0	0	12	0	0	0	0	0	0
bf10e51940dbdbe72b5eec0d106e06c7	0	0	0	0	0	0	0	0	0	0	0	0	0	22	0	0	0	0	0	0	0	0	0	0	0	0	0	0	0	0	0	4	0	0	0	0	0
16b407ece928e03adbdee39e94ff707c	0	0	0	0	0	0	0	0	0	0	0	0	0	11	0	0	0	0	0	0	0	0	0	0	0	0	0	0	0	0	0	13	0	0	0	0	0
a60f0b4bc20e5a162b45b3d2ed7a0d6c	0	0	0	0	0	0	0	0	0	0	0	0	0	0	0	0	0	0	3	0	0	0	0	0	0	4	3	0	0	0	0	0	16	0	0	0	0
463de7b908294a2b3b4d680022d45b45	0	0	0	0	0	0	0	0	0	0	0	0	0	0	0	0	0	0	0	0	0	0	0	0	0	0	0	12	7	0	0	0	0	0	6	2	0
cc8acecd66de15657a96b24ce52e48b7	0	0	0	0	0	0	0	0	0	0	0	0	0	0	0	0	0	0	0	0	0	0	0	0	0	0	0	0	0	0	0	0	0	0	19	0	11
8b2e2ddef2e284807fcc68f21208452b	0	0	0	17	0	0	6	0	0	0	0	0	0	0	0	0	0	0	0	0	0	0	0	0	0	0	0	0	0	0	0	0	0	0	0	0	0
6404b06e24acd36f358f822e42614292	0	0	0	3	0	0	0	0	0	0	0	0	0	0	0	18	0	0	0	0	0	0	0	0	0	0	0	0	0	0	4	0	0	0	0	0	0
c197bfccc6da06a321f59bc2c96c7162	0	0	0	0	0	0	0	3	0	0	0	0	26	0	0	0	0	0	0	0	0	0	0	0	0	0	0	0	0	0	0	0	0	0	0	0	0
2932250c68111a8728dad09179cbcc0c	0	0	0	0	0	0	0	0	3	0	0	0	0	0	0	0	0	0	0	0	0	7	0	6	0	0	0	5	0	0	0	0	0	3	3	0	0
a8a63e046562d6f3679a792b04dd12e1	0	0	0	0	0	0	0	0	0	0	0	3	0	0	0	0	0	0	0	0	0	0	0	0	0	0	0	0	0	4	0	0	0	0	0	0	17
9b1687e3f44ec77e101fdcb240a42150	0	0	0	0	0	0	0	0	0	0	0	0	19	0	0	0	0	5	0	0	0	0	0	0	0	0	0	0	0	0	0	0	0	0	0	0	0
1595757c017000381cfdfdf769029685	0	0	0	0	0	0	0	0	0	0	0	0	20	0	0	0	0	6	0	0	0	0	0	0	0	0	0	0	0	0	0	0	0	0	0	0	0
625b5d64a2a3e020459a2d2512cfde92	0	0	0	0	0	0	0	0	0	0	0	0	13	0	0	9	0	4	0	0	0	0	0	0	0	0	0	0	0	0	0	0	0	0	0	0	0
6ef00a72edf3330883bf485402cb1d06	0	0	0	0	0	0	0	0	0	0	0	0	8	0	0	0	5	0	0	0	0	0	0	0	0	0	0	0	0	0	0	0	0	0	0	0	13
05e2ed82a39ec0ed985fb3e8bdd3d4e7	0	0	0	0	0	0	0	0	0	0	0	0	7	0	0	0	0	5	0	0	0	0	0	0	0	0	0	0	0	0	16	0	0	0	0	0	0
d36ccc1cad228fa0060a59e5182b8a8b	0	0	0	0	0	0	0	0	0	0	0	0	0	0	4	0	0	0	0	0	0	0	0	0	0	0	0	0	0	0	5	4	0	0	0	2	9
c0044f57ec04cd70905d690c5b7bd147	0	0	0	0	0	0	0	0	0	0	0	0	0	0	0	13	13	0	0	0	0	0	0	0	0	0	0	0	0	0	0	0	0	0	0	0	0
97991ce469a1cc109b514c89920eaa50	0	0	0	0	0	0	0	0	0	0	0	0	0	0	0	0	0	0	11	6	0	0	0	0	0	0	13	0	0	0	0	0	0	0	0	0	0
0e80b777b30320d784bbff22302f2bed	0	0	0	0	0	0	0	0	0	0	0	0	0	0	0	0	0	0	0	0	0	0	0	0	0	0	0	0	0	3	0	0	0	0	0	0	21
e7a9778743d66639c30df7c24c1bf62f	0	0	0	0	0	0	0	0	0	0	0	0	0	0	0	0	0	0	0	0	0	0	0	0	0	0	0	0	0	0	19	0	0	0	11	0	0
9f762e31debb579df66e7524075c7047	4	0	0	0	0	0	0	0	0	0	0	0	24	0	0	0	0	0	0	0	0	0	0	0	0	0	0	0	0	0	0	0	0	0	0	0	0
d6e5fe28852ffc47f5b4116f51b15373	0	0	0	0	0	9	0	0	0	0	0	20	0	0	0	0	0	0	0	0	0	0	0	0	0	0	0	0	0	0	0	0	0	0	0	0	0
7020f468390aab6a9912ee409f187750	0	0	0	0	0	0	9	0	0	0	0	0	0	7	9	0	0	0	0	0	0	0	0	0	0	0	0	0	0	0	0	0	0	0	0	0	0
f0a36537598b3c82838d378d1c441020	0	0	0	0	0	0	2	0	0	0	0	0	28	0	0	0	0	0	0	0	0	0	0	0	0	0	0	0	0	0	0	0	0	0	0	0	0
8e2c12d905c6c8b2b623ddef0891093d	0	0	0	0	0	0	0	0	0	0	17	0	0	0	0	0	0	11	0	0	0	0	0	0	0	0	0	0	0	0	0	0	0	0	0	0	0
208ab770a6016b93ff8148bc776b19ed	0	0	0	0	0	0	0	0	0	0	0	0	18	5	0	4	0	0	0	0	0	0	0	0	0	0	0	0	0	0	0	0	0	0	0	0	0
565f215f8267ea06b8cb664483dfccfb	0	0	0	0	0	0	0	0	0	0	0	0	0	2	0	0	0	0	0	0	0	0	0	0	0	0	0	0	0	0	26	0	0	0	0	0	0
96fa38cdecff230541c00dde3183dacf	0	0	0	0	0	0	0	0	0	0	0	0	0	0	0	8	0	0	0	0	0	0	0	0	0	0	0	0	0	0	0	0	0	0	22	0	0
b4a0f23ea24b6adfe70e35678fe74cfa	0	0	0	0	0	0	0	0	0	0	0	0	0	0	0	0	0	0	0	2	0	0	0	0	0	19	0	0	0	0	0	0	0	0	0	0	0
b81a059afb832b294cd85dfe74a459e6	0	0	0	0	0	0	0	0	0	0	0	0	0	0	0	0	0	0	0	0	0	0	0	0	0	3	0	0	0	0	0	18	2	0	0	0	0
53eb1176db8aa631b1cce86ac8abb2a1	0	0	0	0	0	0	0	0	0	0	0	0	0	0	0	0	0	0	0	0	0	0	0	0	0	0	0	0	0	0	20	4	3	0	0	0	0
c8d8d68d99dc9c51136c11b310fc28c3	0	0	0	0	0	0	0	0	0	0	0	0	0	0	0	0	0	0	0	0	0	0	0	0	0	0	0	0	0	0	0	5	0	0	24	0	0
5fe30182f6893b5fb4f6dddef448dca2	0	0	0	0	2	0	0	0	0	6	14	0	0	0	0	0	0	5	0	0	0	0	0	0	0	0	0	0	0	0	0	0	0	0	0	0	0
f1be300df01babcf1897e6103507179f	0	0	0	0	0	0	0	1	0	0	3	0	10	0	0	7	3	0	0	0	0	0	0	0	0	0	0	0	0	0	0	0	0	0	0	0	0
d1aa3a75904e79b04807d11e8b8ad119	0	0	0	0	0	0	0	0	4	0	0	0	0	0	0	0	0	0	0	0	0	0	0	0	0	0	0	0	0	0	0	0	0	20	0	0	0
dc7a3f74e42b03c205b3916b217b38c0	0	0	0	0	0	0	0	0	0	0	0	0	19	0	0	0	0	0	0	0	0	0	0	0	0	0	0	0	0	0	7	0	0	0	0	0	0
e9b6a8087c99c6e9584de6929263a128	0	0	0	0	0	0	0	0	0	0	0	0	15	0	0	0	0	9	0	0	0	0	0	0	0	0	0	0	0	0	0	0	0	0	0	6	0
dea50c871799010b38310c9fbb9dabbb	0	0	0	0	0	0	0	0	0	0	0	0	11	0	0	0	9	4	0	0	0	0	0	0	0	0	0	0	0	0	0	0	0	0	0	0	0
607c4775edfebb5cb016af17445fb9f1	0	0	0	0	0	0	0	0	0	0	0	0	4	7	0	0	0	0	0	0	0	0	0	0	0	0	0	0	0	0	0	0	0	0	9	0	9
a0b00e7c11b4881c1e7afd46e093a38b	0	0	0	0	0	0	0	0	0	0	0	0	14	0	0	0	0	12	0	0	0	0	0	0	0	0	0	0	0	0	0	0	0	0	0	0	0
f55d507c8061897f120e5b5b6b2b1509	0	0	0	0	0	0	0	0	0	0	0	0	0	5	0	10	0	0	0	0	0	0	0	0	0	0	0	0	0	0	0	0	0	0	0	0	10
6589762e53c2b75edc520b287af2565d	0	0	0	0	0	0	0	0	0	0	0	0	0	1	5	0	0	0	0	0	0	0	0	0	0	0	0	0	0	0	10	6	4	0	2	0	0
26ab3e7997f7de4e8ff0182e370eb047	0	0	0	0	0	0	0	0	0	0	0	0	0	0	0	0	0	0	8	0	0	0	0	0	11	0	0	0	5	0	0	0	0	0	0	0	0
3faeada37f4923c2b909d33003f9643b	0	0	0	0	0	0	0	0	0	0	0	0	0	0	0	0	0	0	0	0	0	0	0	0	0	4	7	0	0	0	0	0	14	0	0	0	0
8e66d40f8e0714278a580d81b643a91f	0	0	0	0	0	0	0	0	0	0	0	0	0	0	0	0	0	0	0	0	0	0	0	0	0	0	0	13	0	0	0	0	0	0	0	0	11
561f506a9e93166ea498317d43559041	0	0	0	0	0	0	0	0	0	0	0	0	0	0	0	0	0	0	0	0	0	0	0	0	0	0	0	0	0	0	0	0	0	18	0	0	3
4e5ff310075a50266f9d480989d68398	17	0	0	0	0	0	0	0	0	0	0	0	7	0	0	0	0	0	0	0	0	0	0	0	0	0	0	0	0	0	0	0	0	0	0	0	0
3c1bc880e7a6cfa277f465c13da5bcbc	1	0	0	0	0	0	0	0	0	0	0	0	10	11	0	0	0	0	0	0	0	0	0	0	0	0	0	0	0	0	0	0	0	0	0	0	0
8ff00f8ee2e92d8185f96206fd3a3865	0	0	0	0	0	0	0	0	0	9	5	0	0	0	0	0	3	0	0	0	0	0	0	0	0	0	0	0	2	0	0	0	0	0	0	0	0
84d5a713b1d46f0e0e0f7ba784e9925d	0	0	0	0	0	0	0	0	0	9	0	0	7	0	0	4	0	2	0	0	0	0	0	0	0	0	0	0	0	0	0	0	0	0	0	0	0
dbcdaca3ee9e9fe75d8829e87b8551dc	0	0	0	0	0	0	0	0	0	7	0	0	0	0	0	0	9	0	0	0	0	0	0	0	0	0	0	0	0	0	0	0	0	0	0	0	0
5d08d1eb4b8a0672652dd0fc0af2dcf0	0	0	0	0	0	0	0	0	0	4	0	0	7	0	0	4	8	0	0	0	0	0	0	0	0	0	0	0	0	0	0	0	0	0	0	0	0
e51fc3bc6d08ae82b3299bff3739b1f6	0	0	0	0	0	0	0	0	0	0	0	0	9	0	0	13	0	4	0	0	0	0	0	0	0	0	0	0	0	0	0	0	0	0	0	0	0
5b8ba31eb0dfe08992a404ad53b83273	0	0	0	0	0	0	0	0	0	0	0	0	0	6	0	0	0	0	0	0	0	0	0	0	0	0	0	0	0	0	0	15	0	2	0	0	0
6ba9a023687ad9c4c96bc9b1dec220e8	0	0	0	0	0	0	0	0	0	0	0	0	0	8	0	0	0	0	0	0	0	0	0	0	0	0	0	0	0	0	0	0	0	0	10	0	4
11938d60c84c216a33ca30d9a151c900	0	0	0	0	0	0	0	0	0	0	0	0	0	2	0	0	0	0	0	0	0	0	0	0	0	0	0	0	0	0	22	0	0	0	0	0	0
bf82267a0a66851ee01bfb4cf59f4447	0	0	0	0	0	0	0	0	0	0	0	0	0	12	0	0	0	0	0	0	0	0	0	0	0	0	0	0	0	0	9	0	0	0	0	3	0
ab91bbb052a6a44f28c2d2032f412e6f	0	0	0	0	0	0	0	0	0	0	0	0	0	0	6	0	0	0	0	0	0	0	0	0	0	0	0	0	0	0	0	0	18	0	0	0	0
b428f0112b493880509b1bd9af51078f	0	0	0	0	0	0	0	0	0	0	0	0	0	0	0	15	0	0	0	0	0	0	0	0	0	0	0	0	0	0	0	0	5	0	0	0	0
7a755cc13eacb42ca3f22282b0c1ad4d	0	0	0	0	0	0	0	0	0	0	0	0	0	0	0	9	0	0	0	0	0	0	0	0	0	0	0	0	0	0	0	11	0	0	0	0	5
fb082fa45393168e819bffb2ae88d27d	0	0	0	0	0	0	0	0	0	0	0	0	0	0	0	11	0	0	0	0	0	0	0	0	0	0	0	0	0	0	0	0	0	0	0	0	13
efa2dccec2e8ce84c53ca861d77aaf88	0	0	0	0	0	0	0	0	0	0	0	0	0	0	0	0	4	0	0	0	0	0	0	0	0	0	0	4	0	0	3	0	0	0	13	0	0
18389a6125d971c665bf7b4c20c25ff8	0	0	0	0	0	0	0	0	0	0	0	0	0	0	0	0	0	0	0	0	0	15	0	0	0	0	0	3	0	4	0	0	0	2	0	0	0
f9bbc6849eb6a19aa9edd4bd1fa8946c	0	0	0	0	0	0	0	0	0	0	0	0	0	0	0	0	0	0	0	0	0	0	0	0	0	0	0	0	8	0	0	0	0	0	17	0	0
230ae1b4a2672cdc9e80934602c86133	0	0	0	0	0	0	0	0	0	0	0	0	0	0	0	0	0	0	0	0	0	0	0	0	0	0	0	0	0	4	0	0	0	0	0	0	16
ffefed58f8b224cb6a79f6d31dfac69d	0	0	0	0	0	0	0	0	0	0	0	0	0	0	0	0	0	0	0	0	0	0	0	0	0	0	0	0	0	0	12	3	0	0	9	0	0
ce21c3dca6bc39d6ae917f493a7e60be	0	0	0	0	0	0	0	0	0	0	0	0	0	0	0	0	0	0	0	0	0	0	0	0	0	0	0	0	0	0	0	0	15	6	0	0	0
67995a418cca8c761dfe06e671ce227e	0	0	0	0	0	0	0	0	0	0	0	0	0	0	0	0	0	0	0	0	0	0	0	0	0	0	0	0	0	0	0	0	5	0	9	0	11
a4128cc31c4dbf40c903e2bd25856fd4	0	0	0	0	0	0	0	0	0	0	0	0	0	0	0	0	0	0	0	0	0	0	0	0	0	0	0	0	0	0	0	0	0	0	23	6	0
9d090a91c5fef1e54e5c0bf98d245b62	0	0	0	0	0	0	0	0	0	0	0	0	0	0	0	0	0	0	0	0	0	0	0	0	0	0	0	0	0	0	0	0	0	0	22	0	3
514686244a5129d79ffb2fbb8890f212	0	6	7	0	0	0	4	0	0	0	0	0	0	4	0	0	0	0	0	0	0	0	0	0	0	0	0	0	0	0	0	0	0	0	0	0	0
64b4d0c466c6db6f08ddd9139162b71f	0	0	0	3	0	0	0	0	0	0	0	0	0	0	0	0	0	0	0	0	0	0	0	0	0	0	0	0	0	0	0	0	0	0	22	0	0
c1dd6d1df2505e1d69e66c71176fcbb2	0	0	0	0	0	0	10	0	0	0	0	0	0	0	0	0	0	0	0	0	1	0	0	0	0	4	0	0	0	0	0	0	7	0	0	0	0
474f12fb91ce7710f1857b20b45102db	0	0	0	0	0	0	3	0	0	0	0	0	0	0	2	0	0	0	0	0	0	0	0	0	0	5	0	0	0	0	0	0	15	0	0	0	0
548fbd4c27910122a60abf762a3eeec1	0	0	0	0	0	0	0	8	0	0	13	0	0	0	0	0	5	0	0	0	0	0	0	0	0	0	0	0	0	0	0	0	0	0	0	0	0
0b4c6e4a731a123bf6ab23b4e3c7c311	0	0	0	0	0	0	0	16	0	0	0	0	0	0	0	0	0	0	0	0	0	0	0	0	0	0	0	0	10	0	0	0	0	0	0	0	0
b85140d2bf5edb2b260215bbbd44efd3	0	0	0	0	0	0	0	0	0	0	16	0	0	0	0	0	0	7	0	0	0	0	0	0	0	0	0	0	0	0	0	0	0	0	0	0	0
a177aed4d27f071fadd8d9e71ac22024	0	0	0	0	0	0	0	0	0	0	0	0	15	0	0	0	0	9	0	0	0	0	0	0	0	0	0	0	0	0	0	0	0	0	0	0	0
68bafaa2e2689aa63f3d0b0bcb15a22f	0	0	0	0	0	0	0	0	0	0	0	0	21	0	0	0	0	4	0	0	0	0	0	0	0	0	0	0	0	0	0	0	0	0	0	0	0
40874d61006874f7c87d904707d320d9	0	0	0	0	0	0	0	0	0	0	0	0	17	0	0	0	9	0	0	0	0	0	0	0	0	0	0	0	0	0	0	0	0	0	0	0	0
89f5e841fc125e244c88d9685c8da045	0	0	0	0	0	0	0	0	0	0	0	0	0	5	0	0	0	0	0	0	0	0	0	0	3	3	0	0	0	0	12	0	0	0	0	0	0
ba7ae62fbe0035f897c473adab67c77a	0	0	0	0	0	0	0	0	0	0	0	0	0	3	0	5	0	0	0	0	0	0	0	0	0	0	0	3	0	0	3	0	0	0	12	0	0
6b61a9a86c11784473de889b540dcd27	0	0	0	0	0	0	0	0	0	0	0	0	0	0	6	0	0	0	0	0	0	0	0	0	0	0	0	0	0	0	5	0	0	0	5	0	8
2c0cd5c93c80822e88d00ce5cfbccca7	0	0	0	0	0	0	0	0	0	0	0	0	0	0	11	0	0	0	0	0	0	0	0	0	0	0	0	0	0	0	0	5	0	0	0	0	8
bee805106dec8865ce635d829f43c3c1	0	0	0	0	0	0	0	0	0	0	0	0	0	0	0	0	0	0	0	0	0	0	0	4	0	0	4	0	0	4	0	0	6	2	0	0	4
699df2ed93ea2ec71338ef381492fb73	0	0	0	0	0	0	0	0	0	0	0	0	0	0	0	0	0	0	0	0	0	0	0	0	0	0	0	0	4	0	0	0	9	8	0	0	0
914f550746b9cd7c8ca6120e68908472	0	0	0	0	0	0	0	0	0	0	0	0	0	0	0	0	0	0	0	0	0	0	0	0	0	0	0	0	0	0	16	5	0	0	0	0	0
119eca1e996e75d2901e2c882ca11854	0	0	0	0	0	0	0	0	0	0	0	0	0	0	0	0	0	0	0	0	0	0	0	0	0	0	0	0	0	0	9	0	0	0	0	0	17
ef0978acd804e1d4e90300ced49133c4	0	0	0	0	0	0	0	0	0	0	0	0	0	0	0	0	0	0	0	0	0	0	0	0	0	0	0	0	0	0	0	0	0	0	19	0	6
f8360b7776a68f8e2ebf618c2e6824eb	0	0	0	6	0	0	0	0	0	0	0	0	0	0	0	1	0	0	0	0	0	4	0	0	0	0	0	12	0	0	0	0	0	0	0	0	0
6cc895234aca69063e104b93c134a32b	0	0	0	0	0	9	0	0	0	0	0	14	0	0	0	0	0	0	0	0	0	0	0	0	0	0	0	0	0	0	0	0	0	0	0	0	0
b44d0011c776c1aca9507a52673d1a5b	0	0	0	0	0	0	0	2	16	0	0	0	0	0	0	0	0	0	0	0	0	0	0	0	0	0	0	0	0	0	0	0	0	0	0	0	0
d15bc449222795a9ff230013aa633686	0	0	0	0	0	0	0	9	0	0	0	0	0	11	0	0	0	0	0	0	0	0	0	0	0	0	0	0	0	0	0	0	0	0	0	0	0
a9c003c8998485b83a243804da1ef3c8	0	0	0	0	0	0	0	6	0	0	0	18	0	0	0	0	0	0	0	0	0	0	0	0	0	0	0	0	0	0	0	0	0	0	0	0	0
794ee6f50e67f2506018b3c32f8b2496	0	0	0	0	0	0	0	0	3	0	0	0	0	0	0	0	0	0	0	0	0	0	0	0	0	0	0	0	0	0	0	0	0	16	0	0	0
e81f6d9916ef6ba0c290e586b2183b5f	0	0	0	0	0	0	0	0	0	0	0	0	2	0	0	0	5	0	0	0	0	0	0	0	0	0	0	0	0	0	16	0	0	0	0	0	0
35de4ed6873bba9699903dca01f72d99	0	0	0	0	0	0	0	0	0	0	0	0	17	0	0	0	0	0	0	0	0	0	0	0	0	0	0	0	0	0	8	0	0	0	0	0	0
08bd43071a06abf56df235fca6655bea	0	0	0	0	0	0	0	0	0	0	0	0	10	0	0	0	16	0	0	0	0	0	0	0	0	0	0	0	0	0	0	0	0	0	0	0	0
f5cee2cb193489cda6312e3ed9434e63	0	0	0	0	0	0	0	0	0	0	0	0	0	3	0	5	0	0	0	0	0	0	0	0	0	0	0	0	0	0	4	0	0	0	6	0	6
b0d6cd4feaf64e6e865091ed954bc458	0	0	0	0	0	0	0	0	0	0	0	0	0	0	0	10	0	0	0	0	0	0	0	0	0	0	0	5	0	0	0	0	0	0	12	0	0
b7a20bd8218364772e9595080fa0a4e0	0	0	0	0	0	0	0	0	0	0	0	0	0	0	0	0	0	0	0	0	0	0	0	0	0	0	4	0	0	0	0	0	22	0	0	0	0
dc0fb5daf15109482173f9c12b7e4c14	0	0	0	0	0	0	0	0	0	0	0	0	0	0	0	0	0	0	0	0	0	0	0	0	0	0	0	0	10	0	10	0	0	0	0	7	0
489b6644c4208ce92217ef4ad8f646e7	0	0	0	0	0	0	0	0	0	0	0	0	0	0	0	0	0	0	0	0	0	0	0	0	0	0	0	0	4	0	0	0	0	0	0	13	0
7de151cc3ea1036efd3bc5b0a35b3f1d	0	0	0	0	0	0	0	0	0	0	0	0	0	0	0	0	0	0	0	0	0	0	0	0	0	0	0	0	0	0	14	0	0	0	0	0	9
f747254fdde1c8c22d15c01a0fa68997	0	0	0	0	0	0	0	0	0	0	0	0	0	0	0	0	0	0	0	0	0	0	0	0	0	0	0	0	0	0	15	9	0	0	0	0	0
194e04f358270df760bc0816f80959cf	0	0	0	0	0	0	0	0	0	0	0	0	0	0	0	0	0	0	0	0	0	0	0	0	0	0	0	0	0	0	12	0	0	0	10	0	0
7f4bac4af19e18afcadc371fecc397a1	0	0	0	0	0	0	0	0	0	0	0	0	0	0	0	0	0	0	0	0	0	0	0	0	0	0	0	0	0	0	0	0	0	0	16	0	11
6cdff6764e5a876a675fc14b7adf0a68	0	0	0	2	8	0	0	0	0	0	0	0	0	0	0	5	0	0	0	0	0	0	6	0	0	0	0	0	0	0	0	0	0	0	0	0	0
64581da6c497e02c57c493db90d26ec8	0	0	0	0	0	0	8	0	0	0	0	0	0	0	6	0	0	0	0	0	0	0	0	0	0	0	0	0	0	0	0	0	6	0	0	0	0
54fb0fc035318c2a1d42d99017520831	0	0	0	0	0	0	0	11	0	0	0	0	0	6	0	0	0	0	0	0	0	0	0	0	0	0	0	0	0	0	0	0	0	0	0	0	0
8ba129b74a4d927971c844ec2a732e4d	0	0	0	0	0	0	0	0	0	2	0	0	0	0	0	0	0	0	0	0	0	0	0	0	0	0	0	0	8	0	2	0	0	0	0	11	0
d67bba360ea72ad72bf1338e4d72685e	0	0	0	0	0	0	0	0	0	11	0	0	0	0	0	0	8	0	0	0	0	0	0	0	0	0	0	0	0	0	0	0	0	0	0	0	0
5b7a3abc99be4b8ba2c7cec449a0db65	0	0	0	0	0	0	0	0	0	0	0	0	0	4	0	0	0	0	0	0	0	0	0	0	0	7	3	0	0	0	0	3	7	0	0	0	0
ec61818e5272361f71448bc5846b19f5	0	0	0	0	0	0	0	0	0	0	0	0	0	0	0	9	8	7	0	0	0	0	0	0	0	0	0	0	0	0	0	0	0	0	0	0	0
77ada4347f557aba4f1aba8b9631244b	0	0	0	0	0	0	0	0	0	0	0	0	0	0	0	0	7	0	0	0	0	0	0	0	0	0	0	0	0	0	0	0	0	0	0	0	14
337884ef8db5ec647de0b19f8b8fa43e	0	0	0	0	0	0	0	0	0	0	0	0	0	0	0	0	0	0	0	0	0	12	0	0	0	0	0	3	0	0	0	0	0	0	0	0	0
4c0546fd5591c6d3a68990414ea9f0c3	0	0	0	0	0	0	0	0	0	0	0	0	0	0	0	0	0	0	0	0	0	2	0	0	0	0	0	19	0	0	0	0	0	0	0	0	0
8dd07a6420c41eb1d7605f96143c79bf	0	0	0	0	0	0	0	0	0	0	0	0	0	0	0	0	0	0	0	0	0	0	17	0	0	0	0	0	7	0	0	0	0	0	0	0	0
7d6a0037cbcebcf30e2fca110fe283aa	0	0	0	0	0	0	0	0	0	0	0	0	0	0	0	0	0	0	0	0	0	0	0	0	5	0	0	0	0	0	8	0	0	0	15	0	0
335f040fb21ec5e3fb09efb692dc0e2a	0	0	0	0	0	0	0	0	0	0	0	0	0	0	0	0	0	0	0	0	0	0	0	0	0	0	0	9	0	0	0	0	0	0	16	0	0
8a3420bee8e7ffb2727d4a2b0cd735bd	0	0	0	0	0	0	0	0	0	0	0	0	0	0	0	0	0	0	0	0	0	0	0	0	0	0	0	0	0	0	6	0	0	0	10	6	0
c55c5a6d2495805d7fd3ab96e7c0ddcc	0	0	0	0	0	0	0	0	0	0	0	0	0	0	0	0	0	0	0	0	0	0	0	0	0	0	0	0	0	0	0	0	6	0	12	0	0
4aeb562e35db6046f3128c3d2cbb1905	0	10	5	0	0	2	6	0	0	0	0	0	0	0	0	0	0	0	0	0	0	0	0	0	0	0	0	0	0	0	0	0	0	0	0	0	0
d746846bcfa10d5c6a762d5ee4d6c876	0	4	0	0	0	0	6	0	0	0	10	0	0	0	0	0	0	0	0	0	0	0	0	0	0	0	0	0	0	0	0	0	0	0	0	0	0
b749551fcf35384c6b3034cad74636fd	0	0	4	0	0	0	9	0	0	0	0	0	0	0	0	0	0	0	0	0	0	0	0	0	0	0	6	0	0	0	0	0	3	0	0	0	0
04ecfad5772d2e09a84a0f5ef460536c	0	0	0	0	1	0	0	0	0	0	0	0	0	0	0	0	0	0	0	0	0	0	5	0	0	0	3	3	0	0	0	0	6	0	0	2	0
82cc4762a432f8dc34012e14f1d54ed8	0	0	0	0	0	0	8	0	0	0	0	5	0	0	4	0	0	0	0	0	0	0	0	0	0	0	0	0	0	0	0	0	0	0	0	0	0
7188ce140c148b15b672115f6b03944b	0	0	0	0	0	0	0	3	14	0	0	0	0	0	0	0	0	0	0	0	0	0	0	0	0	0	0	0	0	0	0	0	0	0	0	0	0
742e1f191223f58590661de80b9d6e3b	0	0	0	0	0	0	0	5	0	8	0	0	0	0	0	11	0	0	0	0	0	0	0	0	0	0	0	0	0	0	0	0	0	0	0	0	0
22a07993cd3db332cfeb374c768c6c0a	0	0	0	0	0	0	0	3	0	7	0	0	7	0	0	0	5	0	0	0	0	0	0	0	0	0	0	0	0	0	0	0	0	0	0	0	0
21b583c7b7d815dfd99cbce7a56b796d	0	0	0	0	0	0	0	0	0	0	3	0	0	0	0	0	2	0	0	0	0	0	0	0	0	0	0	0	10	0	0	0	0	0	0	3	0
469e4e0dd8ca85be6d120fff4be2dbc5	0	0	0	0	0	0	0	0	0	0	2	0	12	0	0	4	0	2	0	0	0	0	0	0	0	0	0	0	0	0	0	0	0	0	0	0	0
aac6389543119dd1e47be0a00f02f835	0	0	0	0	0	0	0	0	0	0	0	0	0	0	5	0	0	0	0	0	0	0	0	0	0	0	0	0	0	0	8	6	4	0	0	0	0
fce890eeae2922c4bd6e7a234198ca8f	0	0	0	0	0	0	0	0	0	0	0	0	0	0	9	0	0	0	0	0	0	0	0	0	0	0	0	0	0	0	8	0	0	0	0	0	7
11b825d5581fcc6cf26e293bf4d8ea00	0	0	0	0	0	0	0	0	0	0	0	0	0	0	0	17	0	0	0	0	0	0	0	0	0	0	0	0	0	0	0	0	0	0	6	0	0
2de0f958e30d26f04cba8d2a920bbe46	0	0	0	0	0	0	0	0	0	0	0	0	0	0	0	10	13	0	0	0	0	0	0	0	0	0	0	0	0	0	0	0	0	0	0	0	0
5bf4ab99eed4b7f63af6e4fcefcc60cd	0	0	0	0	0	0	0	0	0	0	0	0	0	0	0	16	0	0	0	0	0	0	0	0	0	0	0	0	0	0	0	0	0	0	0	0	7
1c73e1dd8862b6fdbc044d6e0d9ecc26	0	0	0	0	0	0	0	0	0	0	0	0	0	0	0	0	0	0	0	0	0	0	13	0	0	0	0	0	0	0	0	0	0	0	0	0	9
b4b491e957ab54c16224f12115820d88	0	0	0	0	0	0	0	0	0	0	0	0	0	0	0	0	0	0	0	0	0	0	0	0	4	6	0	0	0	0	9	0	0	0	0	0	0
285e268d24559451bd687bda7b64be64	0	0	0	0	0	0	0	0	0	0	0	0	0	0	0	0	0	0	0	0	0	0	0	0	0	7	0	0	0	0	0	4	0	0	0	0	0
6f690868bb3fb2d287531f7f3f3b64cd	0	0	0	0	0	0	0	0	0	0	0	0	0	0	0	0	0	0	0	0	0	0	0	0	0	0	0	7	0	0	0	0	0	0	19	0	0
8759500b7ef6449d34e8e39642e202fb	0	0	0	0	0	0	0	0	0	0	0	0	0	0	0	0	0	0	0	0	0	0	0	0	0	0	0	0	0	9	0	0	0	0	0	0	11
9afe5161231532d3cd3b698b1d58b89c	0	0	0	0	0	0	0	0	0	0	0	0	0	0	0	0	0	0	0	0	0	0	0	0	0	0	0	0	0	8	0	0	0	0	0	0	12
2c6c39c5030becbb21a2cf588c9f9ed0	0	0	0	0	0	0	0	0	0	0	0	0	0	0	0	0	0	0	0	0	0	0	0	0	0	0	0	0	0	0	4	4	0	0	8	1	4
f383909fa89e9aea517851b04d1ca528	0	0	0	0	0	0	0	0	0	0	0	0	0	0	0	0	0	0	0	0	0	0	0	0	0	0	0	0	0	0	0	0	11	0	0	0	6
ac367cf0dc3daecdf909e7e913635c51	0	0	0	0	0	8	7	0	0	0	0	0	0	5	0	0	0	0	0	0	0	0	0	0	0	0	0	0	0	0	0	0	0	0	0	0	0
a2d8e8ccd4d5b08eaa6a9caeeca2b5f2	0	0	0	0	0	0	9	0	0	0	0	0	0	0	10	0	0	0	0	0	0	0	0	0	0	0	0	0	0	0	0	0	0	0	0	0	0
8d0cbd726d8a1e6e6c31d206802aee47	0	0	0	0	0	0	2	0	0	0	0	13	0	0	1	0	0	0	0	0	0	0	0	0	0	0	0	0	0	5	0	0	0	0	0	0	0
c92b49a94618b40257e46ffba66655dd	0	0	0	0	0	0	0	3	0	0	0	0	9	0	0	0	0	4	0	0	0	0	0	0	0	0	0	0	0	0	0	0	0	0	0	0	0
9fec7bdd6bd88e710bd69b15692e54a0	0	0	0	0	0	0	0	9	0	0	0	0	0	0	0	2	8	0	0	0	0	0	0	0	0	0	0	0	0	0	0	0	0	0	0	0	0
b0e1edcb90c7b30724c3a90d4d18a68b	0	0	0	0	0	0	0	0	0	3	0	0	10	0	0	0	0	6	0	0	0	0	0	0	0	0	0	0	0	0	0	0	0	0	0	0	0
c667664df1fb6f8705f9a8a861370a72	0	0	0	0	0	0	0	0	0	0	0	2	4	0	0	0	9	0	0	0	0	0	0	0	0	0	0	0	0	0	0	0	0	0	0	0	0
a70b8ee02e5e6777c5d09ca1bfb7a0a3	0	0	0	0	0	0	0	0	0	0	0	0	10	0	0	0	7	0	0	0	0	0	0	0	0	0	0	0	0	0	0	0	0	0	0	0	0
5bfa45c2ca2a57b5c998585bd7e19200	0	0	0	0	0	0	0	0	0	0	0	0	0	8	0	7	0	0	0	0	0	0	0	0	0	0	0	0	0	0	0	5	0	0	0	0	0
5ce7fff7130d7532033f56f77f13606b	0	0	0	0	0	0	0	0	0	0	0	0	0	4	0	0	0	0	0	0	0	0	0	0	0	3	0	0	0	0	0	15	0	0	0	0	0
e86aff9d83cae9a0a12ce9418a82f731	0	0	0	0	0	0	0	0	0	0	0	0	0	0	0	0	0	0	0	5	0	0	0	0	0	13	0	0	0	0	0	0	0	0	0	0	0
f6a84c4a22175ec1f13e31dfe7e9deb7	0	0	0	0	0	0	0	0	0	0	0	0	0	0	0	0	0	0	0	0	0	0	0	2	0	0	0	0	0	9	0	0	0	0	0	0	9
938ece8bb8a22b427b207bf8858c583a	0	0	0	0	0	0	0	0	0	0	0	0	0	0	0	0	0	0	0	0	0	0	0	0	2	0	0	0	0	0	14	6	0	0	0	0	0
4bd995ff78af106b46538d2e94a70827	0	0	0	0	0	0	0	0	0	0	0	0	0	0	0	0	0	0	0	0	0	0	0	0	2	0	0	0	0	0	0	0	18	0	0	0	0
1799486d50c14764967d190b1ca9741b	0	0	0	0	0	0	0	0	0	0	0	0	0	0	0	0	0	0	0	0	0	0	0	0	0	4	0	0	0	0	0	4	13	0	0	0	0
835f612b9f0e425f5f6dc782a17b0904	0	0	0	0	0	0	0	0	0	0	0	0	0	0	0	0	0	0	0	0	0	0	0	0	0	0	0	1	0	0	5	0	2	0	6	0	7
6f60d1699d589504f088f1a6edf5fbe0	0	0	0	0	0	0	0	0	0	0	0	0	0	0	0	0	0	0	0	0	0	0	0	0	0	0	0	0	0	14	0	0	0	0	0	0	7
eda7ccc65ab81086b47749917203df23	0	0	0	0	0	0	0	0	0	0	0	0	0	0	0	0	0	0	0	0	0	0	0	0	0	0	0	0	0	0	12	0	0	0	0	0	10
ee67d615027b829db7b63d07287efcd7	0	0	0	0	0	0	0	0	0	0	0	0	0	0	0	0	0	0	0	0	0	0	0	0	0	0	0	0	0	0	8	0	0	0	17	0	0
2a1bfbff7cda440f9f1e9b63c7c7aace	0	0	0	0	0	0	0	0	0	0	0	0	0	0	0	0	0	0	0	0	0	0	0	0	0	0	0	0	0	0	0	0	0	13	0	0	6
2743823e7602e70cfa467627e69d2774	0	0	0	10	0	0	0	0	0	0	0	0	0	0	0	0	0	0	0	0	0	0	0	0	0	0	0	0	0	0	0	0	0	0	0	7	0
120567fd0db499a0ad86787dbb27365e	0	0	0	0	0	0	0	9	0	0	0	0	0	0	0	0	0	0	0	0	0	0	0	0	0	0	0	0	0	0	0	0	0	7	0	0	0
24456b08f6a28d076076636afce97746	0	0	0	0	0	0	0	7	0	0	0	0	16	0	0	0	0	0	0	0	0	0	0	0	0	0	0	0	0	0	0	0	0	0	0	0	0
0093efa2968345efef497cc1f61f701a	0	0	0	0	0	0	0	5	0	0	0	0	7	0	0	7	0	0	0	0	0	0	0	0	0	0	0	0	0	0	0	0	0	0	0	0	0
dd4288754e567d2598eb7d479a0c1051	0	0	0	0	0	0	0	0	0	0	0	0	5	0	8	0	3	0	0	0	0	0	0	0	0	0	0	0	0	0	5	0	0	0	1	0	0
afbbbc3a7dfba49fec0ee8bd0932cbf8	0	0	0	0	0	0	0	0	0	0	0	0	10	0	7	0	0	0	0	0	0	0	0	0	0	0	0	0	0	0	0	0	0	0	0	0	0
a3e1b05a7e9ffc9e7740e17b54a4338c	0	0	0	0	0	0	0	0	0	0	0	0	5	0	0	0	0	0	0	0	0	0	0	0	0	0	0	0	0	0	11	0	0	0	0	0	0
b930aee93abb6a90beaf3a01a98991fa	0	0	0	0	0	0	0	0	0	0	0	0	12	0	0	0	0	0	0	0	0	0	0	0	0	0	0	0	0	0	10	0	0	0	0	0	0
6d4a1f217388c16b1e102634ddcc6bd8	0	0	0	0	0	0	0	0	0	0	0	0	0	3	0	3	0	0	0	0	0	0	0	0	0	0	0	0	0	0	8	0	0	0	6	0	0
c3665ef5048ccf2e31cb50f0f108ea93	0	0	0	0	0	0	0	0	0	0	0	0	0	0	2	0	0	0	0	0	0	0	0	0	0	0	0	0	0	0	15	2	0	0	0	0	0
b7c70d436bc897ba6df5faf39399238c	0	0	0	0	0	0	0	0	0	0	0	0	0	0	7	13	0	0	0	0	0	0	0	0	0	0	0	0	0	0	0	0	0	0	0	0	0
484950f130483c663010e2f023569375	0	0	0	0	0	0	0	0	0	0	0	0	0	0	3	0	0	0	0	0	0	0	0	0	0	0	0	0	0	0	0	0	0	0	9	0	7
45d4fe3f6c01f77c2dfc11dd91d3359a	0	0	0	0	0	0	0	0	0	0	0	0	0	0	0	13	9	0	0	0	0	0	0	0	0	0	0	0	0	0	0	0	0	0	0	0	0
44d986e624cb7df6075b82a25c67e034	0	0	0	0	0	0	0	0	0	0	0	0	0	0	0	0	0	0	0	4	0	0	0	0	0	9	0	0	0	0	0	0	4	0	0	0	0
e54c3934db5d37cbaa7f45a6c52c096b	0	0	0	0	0	0	0	0	0	0	0	0	0	0	0	0	0	0	0	0	0	0	0	0	15	0	0	0	0	0	3	0	2	0	0	0	0
f82e9b4979a49d3bb95804c2242da7b1	0	0	0	0	0	0	0	0	0	0	0	0	0	0	0	0	0	0	0	0	0	0	0	0	3	0	0	0	0	0	16	0	0	0	0	0	0
896bbe94a67578911ac13fb9abd2d1cc	0	0	0	0	0	0	0	0	0	0	0	0	0	0	0	0	0	0	0	0	0	0	0	0	0	18	0	0	0	0	0	0	0	0	0	0	0
[truncated: 544 more rows]

## Sheet: ASVs taxonomy
Feature ID	Taxon	Confidence level
72143fd9e63fe40c1258948d2f0d79c3	d__Bacteria; p__Proteobacteria; c__Alphaproteobacteria; o__SAR11_clade; f__Clade_I; g__Clade_Ia	0.964541
8a44a4e06b1a74f11ee8e2686464e0d5	d__Bacteria; p__Proteobacteria; c__Alphaproteobacteria; o__Rhodobacterales; f__Rhodobacteraceae; g__Planktomarina	0.819787
5f510cf434513fffae3da23d8a55ced4	d__Bacteria; p__Cyanobacteria; c__Cyanobacteriia; o__Chloroplast; f__Chloroplast; g__Chloroplast	1
02d4c840271d572bde541360c77569b9	d__Bacteria; p__Cyanobacteria; c__Cyanobacteriia; o__Chloroplast; f__Chloroplast; g__Chloroplast	1
c8e360969108fa2125a3d56eb4dad24f	d__Bacteria; p__Actinobacteriota; c__Acidimicrobiia; o__Actinomarinales; f__Actinomarinaceae; g__Candidatus_Actinomarina	1
3ab7c0cfe8b6d8894bd243b70ab4a8e7	d__Bacteria; p__Cyanobacteria; c__Cyanobacteriia; o__Chloroplast; f__Chloroplast; g__Chloroplast	1
495c1bd1608a1dad54d3e2824ce899ef	d__Archaea; p__Crenarchaeota; c__Nitrososphaeria; o__Nitrosopumilales; f__Nitrosopumilaceae; g__Candidatus_Nitrosopumilus; s__uncultured_euryarchaeote	0.801083
b96ea0d3eaa1a062c1e8411c138f7e28	d__Bacteria; p__Cyanobacteria; c__Cyanobacteriia; o__Chloroplast; f__Chloroplast; g__Chloroplast	1
06dbffb3667d421322f3cdc067c1bb95	d__Bacteria; p__Proteobacteria; c__Gammaproteobacteria; o__Alteromonadales; f__Colwelliaceae; g__Colwellia	0.999394
61e9a50f4346bb3a5b16179b8eca71fa	d__Bacteria; p__Proteobacteria; c__Gammaproteobacteria; o__SAR86_clade; f__SAR86_clade; g__SAR86_clade	0.999995
7ec69f2c62aad60e060e588ef687bdd0	d__Bacteria; p__Proteobacteria; c__Gammaproteobacteria; o__SAR86_clade; f__SAR86_clade; g__SAR86_clade	1
687d35fcceb1b41532cb5a1b39978810	d__Bacteria; p__Cyanobacteria; c__Cyanobacteriia; o__Synechococcales; f__Cyanobiaceae; g__Synechococcus_CC9902	0.855605
02301f7d1e08451a4244ccf9407ca8a8	d__Bacteria; p__Proteobacteria; c__Alphaproteobacteria; o__Rhodobacterales; f__Rhodobacteraceae	0.999994
99d3e2836fc1b032fd0ab0ee411a31eb	d__Bacteria; p__Proteobacteria; c__Alphaproteobacteria; o__Rhodobacterales; f__Rhodobacteraceae	0.999952
2c674dd5dcc493fc0bad82c12f46397e	d__Bacteria; p__Proteobacteria; c__Alphaproteobacteria; o__SAR11_clade; f__Clade_I; g__Clade_Ia	0.844776
f6c257520add249668eb517a00d4a4a4	d__Bacteria; p__Proteobacteria; c__Gammaproteobacteria; o__Oceanospirillales; f__Nitrincolaceae; g__Marinobacterium; s__bacterium_WHC3-3	0.92292
4748803c2a5839a274c42444a88a5da8	d__Bacteria; p__Proteobacteria; c__Gammaproteobacteria; o__Alteromonadales; f__Alteromonadaceae; g__Paraglaciecola; s__uncultured_Glaciecola	0.723704
7bdb148c90ae47a8a4a4e62684d5b993	d__Bacteria; p__Proteobacteria; c__Gammaproteobacteria; o__Burkholderiales; f__Methylophilaceae; g__OM43_clade	0.997912
e75ceab0dea79dd73f76041a764688c1	d__Bacteria; p__Bacteroidota; c__Bacteroidia; o__Flavobacteriales; f__Cryomorphaceae; g__uncultured	0.999965
7fb1cd3f2ae34c74dd67cba50467d3bf	d__Bacteria; p__Proteobacteria; c__Alphaproteobacteria; o__Rhodobacterales; f__Rhodobacteraceae	0.999961
b640a831f0c28e6d60ba3f6b278f38fa	d__Bacteria; p__Verrucomicrobiota; c__Verrucomicrobiae; o__Verrucomicrobiales; f__Rubritaleaceae; g__Persicirhabdus; s__uncultured_bacterium	0.752097
c6f1a931a1350d395a4baf11e08371ec	d__Bacteria; p__Cyanobacteria; c__Cyanobacteriia; o__Chloroplast; f__Chloroplast; g__Chloroplast; s__Geminigera_cryophila	0.758694
a908da189153fee3dbe4b70ba60b49f8	d__Bacteria	0.735438
d850c99bbc382b0100e146e9e96af0e0	d__Bacteria; p__Campilobacterota; c__Campylobacteria; o__Campylobacterales; f__Arcobacteraceae; g__uncultured	0.844716
d31f1c384392a34edcfb997bda7c234a	d__Bacteria; p__Proteobacteria; c__Gammaproteobacteria; o__Cellvibrionales; f__Porticoccaceae; g__SAR92_clade	0.999668
4bbec3bb723375416616a87d785ac74a	d__Bacteria; p__Proteobacteria; c__Alphaproteobacteria; o__Rhodobacterales; f__Rhodobacteraceae	0.999995
7ff01908e1d8d187672c7dbc4ecdd0ec	d__Archaea; p__Thermoplasmatota; c__Thermoplasmata; o__Marine_Group_II; f__Marine_Group_II; g__Marine_Group_II	1
ae1c8acafd0f5311b02ff603be1d9aa0	d__Bacteria; p__Verrucomicrobiota; c__Verrucomicrobiae; o__Verrucomicrobiales; f__Rubritaleaceae; g__Roseibacillus	1
aac3fed77594bf011ae74840d1c7d22c	d__Bacteria; p__Proteobacteria; c__Alphaproteobacteria; o__SAR11_clade; f__Clade_II; g__Clade_II; s__unidentified_marine	0.792783
b6d52741562c126afe54b50139400044	d__Bacteria; p__Proteobacteria; c__Alphaproteobacteria; o__Rhodobacterales; f__Rhodobacteraceae; g__Sulfitobacter	0.85456
b1c671dde7f6e801af6fd0b3085cb475	d__Bacteria; p__Proteobacteria; c__Alphaproteobacteria; o__Rhodobacterales; f__Rhodobacteraceae	0.999982
200180ca883816887e46acc681252c1e	d__Bacteria; p__Cyanobacteria; c__Cyanobacteriia; o__Synechococcales; f__Cyanobiaceae; g__Cyanobium_PCC-6307	0.992977
9cdadd8a7359a3163fb31ad06be74e8c	d__Archaea; p__Thermoplasmatota; c__Thermoplasmata; o__Marine_Group_II; f__Marine_Group_II; g__Marine_Group_II	1
0f46c35d6629feaffa5e8f4b256e255b	d__Bacteria; p__Bacteroidota; c__Bacteroidia; o__Flavobacteriales; f__Flavobacteriaceae; g__NS3a_marine_group	0.972327
a140195871278e8fcf9447e42bad8786	d__Bacteria; p__Proteobacteria; c__Gammaproteobacteria; o__Thiomicrospirales; f__Thioglobaceae; g__SUP05_cluster	0.951668
a3dac36e1ac9b781ed01542155741bf0	d__Bacteria; p__Cyanobacteria; c__Cyanobacteriia; o__Chloroplast; f__Chloroplast; g__Chloroplast; s__uncultured_Cryptomonadaceae	0.775891
0b59a39511050d6af174534cb1465f28	d__Bacteria; p__Proteobacteria; c__Gammaproteobacteria; o__Oceanospirillales; f__Pseudohongiellaceae; g__Pseudohongiella	0.999775
e90365ed36204bee79d12dd8e193b677	d__Bacteria; p__Bacteroidota; c__Bacteroidia; o__Flavobacteriales; f__Flavobacteriaceae; g__NS3a_marine_group	0.979221
1c7d2ad94334dd47c5d0181ab8aea2b9	d__Bacteria; p__Campilobacterota; c__Campylobacteria; o__Campylobacterales; f__Arcobacteraceae; g__Arcobacter	0.963778
5c755c0ef612ea69441f98ca8775cc5b	d__Archaea; p__Thermoplasmatota; c__Thermoplasmata; o__Marine_Group_II; f__Marine_Group_II; g__Marine_Group_II	1
23b654cbbea7606890cffdf88b65101f	d__Bacteria; p__Proteobacteria; c__Alphaproteobacteria; o__SAR11_clade; f__Clade_I; g__Clade_Ia	0.83515
ad9480c98df5e0bb6467716fecb99efa	d__Bacteria; p__Bacteroidota; c__Bacteroidia; o__Flavobacteriales; f__Flavobacteriaceae; g__NS5_marine_group	0.909645
d167b13524d29dd32432572d5e068108	d__Bacteria; p__Proteobacteria; c__Alphaproteobacteria; o__Puniceispirillales; f__SAR116_clade; g__Candidatus_Puniceispirillum	0.795192
a9a516691d10b9beb2649fa7d5782c36	d__Bacteria; p__Actinobacteriota; c__Actinobacteria; o__Micrococcales; f__Microbacteriaceae	0.99985
012404fdadfbaf107b90c21b6011a121	d__Bacteria; p__Bacteroidota; c__Bacteroidia; o__Flavobacteriales; f__Flavobacteriaceae; g__Formosa	0.924391
b18b0e3d39306eb0d8668fd6719639f1	d__Bacteria; p__Bacteroidota; c__Bacteroidia; o__Flavobacteriales; f__Flavobacteriaceae; g__NS5_marine_group	0.999376
1a04461b51bc23b48c24529fbdb95d2b	d__Bacteria; p__Proteobacteria; c__Alphaproteobacteria; o__Rhodobacterales; f__Rhodobacteraceae; g__Sulfitobacter	0.934608
a38ed83fc409863ae8a775567546e7f4	d__Bacteria; p__Bacteroidota; c__Bacteroidia; o__Flavobacteriales; f__Flavobacteriaceae; g__NS5_marine_group	0.999241
1b95afdb5825ddfec76d384177341c3f	d__Bacteria; p__Actinobacteriota; c__Actinobacteria; o__Micrococcales; f__Microbacteriaceae; g__Candidatus_Aquiluna	0.957422
d2d01dc861fd4b0a6572489b26e9eb1a	d__Bacteria; p__Campilobacterota; c__Campylobacteria; o__Campylobacterales; f__Arcobacteraceae; g__Pseudarcobacter; s__uncultured_Arcobacter	0.857537
b4c360599c2cf690cdf0df5b8033e8dd	d__Bacteria; p__Bacteroidota; c__Bacteroidia; o__Flavobacteriales; f__Flavobacteriaceae	0.999866
74b086a48ba3a814c0d857c277c220b7	d__Bacteria; p__Bacteroidota; c__Bacteroidia; o__Flavobacteriales; f__Flavobacteriaceae; g__NS4_marine_group	0.99786
a7bd24e1bbf65efd91d5325f3600d22f	d__Bacteria; p__Planctomycetota; c__OM190; o__OM190; f__OM190; g__OM190; s__marine_metagenome	0.998372
fd6596b3e80c83f75e69e398954d0f31	d__Bacteria; p__Cyanobacteria; c__Cyanobacteriia; o__Synechococcales; f__Cyanobiaceae; g__Synechococcus_CC9902	0.922602
b60ed057b744cd0bd1a358cefb2b764e	d__Bacteria; p__Cyanobacteria; c__Cyanobacteriia; o__Chloroplast; f__Chloroplast; g__Chloroplast	1
ddaebe95bb6bee3bffec43486832e623	d__Bacteria; p__Bacteroidota; c__Bacteroidia; o__Flavobacteriales; f__Flavobacteriaceae; g__Polaribacter	0.986182
ac940243ddc863efcd2273871bb30e6a	d__Bacteria; p__Proteobacteria; c__Gammaproteobacteria; o__Cellvibrionales; f__Halieaceae; g__OM60(NOR5)_clade	0.815277
5e2e508815a3a5c53f1b02143b439577	d__Bacteria; p__Cyanobacteria; c__Cyanobacteriia; o__Synechococcales; f__Cyanobiaceae; g__Synechococcus_CC9902	0.843676
7b6b178fad5599c0e9a734e4fb09fd64	d__Bacteria; p__Bacteroidota; c__Bacteroidia; o__Flavobacteriales; f__Flavobacteriaceae; g__NS5_marine_group	0.999696
7d90d5ed128c6d4519c33e4e5b4deda9	d__Bacteria; p__Bacteroidota; c__Bacteroidia; o__Flavobacteriales; f__Crocinitomicaceae; g__Fluviicola	0.999516
93d599229f1b55f21eec84519bd4807f	d__Bacteria; p__Proteobacteria; c__Alphaproteobacteria; o__Rhodospirillales; f__AEGEAN-169_marine_group; g__AEGEAN-169_marine_group	0.999998
4a1342a3d282fd99556e968e34b53529	d__Bacteria; p__Proteobacteria; c__Alphaproteobacteria; o__Puniceispirillales; f__SAR116_clade; g__SAR116_clade; s__alpha_proteobacterium	0.964622
e863e8d00ec4324812c7ff949248a47a	d__Bacteria; p__Bacteroidota; c__Bacteroidia; o__Flavobacteriales; f__Flavobacteriaceae; g__NS5_marine_group	0.999397
f936cc0095df2ce79b485df5f7fe631a	d__Bacteria; p__Bacteroidota; c__Bacteroidia; o__Flavobacteriales; f__Flavobacteriaceae; g__Tenacibaculum	0.837771
4c4d23dffc21585b37b8b3084ff91b4c	d__Bacteria; p__Proteobacteria; c__Gammaproteobacteria; o__Burkholderiales; f__Methylophilaceae; g__OM43_clade	0.987658
7f623f47fc86a36ab49a2ebd8ba0b2e7	d__Bacteria; p__Cyanobacteria; c__Cyanobacteriia; o__Chloroplast; f__Chloroplast; g__Chloroplast	1
16ff6fdb8b9bbe665e7ec8c665e78183	d__Bacteria; p__Proteobacteria; c__Gammaproteobacteria; o__Oceanospirillales; f__Pseudohongiellaceae; g__Pseudohongiella	0.999606
74d467d02f7142b09f2512c41ee43329	d__Bacteria; p__Proteobacteria; c__Alphaproteobacteria; o__Rickettsiales; f__Mitochondria; g__Mitochondria; s__uncultured_bacterium	0.794936
9bd20c6dd9e216eb9c62ab933e134da3	d__Bacteria; p__Cyanobacteria; c__Cyanobacteriia; o__Chloroplast; f__Chloroplast; g__Chloroplast	1
d2c8b01a80e3ba42172f994289023881	d__Bacteria; p__Proteobacteria; c__Gammaproteobacteria; o__Burkholderiales; f__Nitrosomonadaceae; g__IS-44; s__uncultured_marine	0.997157
47f861b1cf58098f42be40f7c7fc3c0c	d__Bacteria; p__Proteobacteria; c__Gammaproteobacteria; o__SAR86_clade; f__SAR86_clade; g__SAR86_clade	1
4d5ea57ba7338b0aca057fb93a24b82b	d__Bacteria; p__Planctomycetota; c__Planctomycetes; o__Pirellulales; f__Pirellulaceae; g__Blastopirellula	0.999893
c5e09db0eecbf5db9483cf3278206a7e	d__Bacteria; p__Bacteroidota; c__Bacteroidia; o__Flavobacteriales; f__Flavobacteriaceae; g__Ulvibacter; s__uncultured_marine	0.941712
176cd4795bcc63c94164f577cff10af8	d__Bacteria; p__Proteobacteria; c__Alphaproteobacteria; o__Rhodobacterales; f__Rhodobacteraceae	0.999989
b7b32d0e3941d3fd8a597b425b27a06a	d__Bacteria; p__Bacteroidota; c__Bacteroidia; o__Flavobacteriales; f__Flavobacteriaceae; g__NS5_marine_group; s__seawater_metagenome	0.978137
979ba1913764709d6f067f0096f7e73a	d__Bacteria; p__Actinobacteriota; c__Acidimicrobiia; o__Microtrichales; f__Microtrichaceae; g__Sva0996_marine_group; s__uncultured_organism	0.866731
72f3e687f502aed6129c9b5969a2f072	d__Bacteria; p__Proteobacteria; c__Gammaproteobacteria; o__Burkholderiales; f__Methylophilaceae; g__OM43_clade	0.842655
8425d4cf5f4dc882ae2abe971230a45c	d__Bacteria; p__Cyanobacteria; c__Cyanobacteriia; o__Chloroplast; f__Chloroplast; g__Chloroplast	1
554345c10941538d3c323777253ee02d	d__Bacteria; p__Firmicutes; c__Bacilli; o__Lactobacillales; f__Carnobacteriaceae; g__Trichococcus	0.882238
e93ecb09fa8a36e95c47be4d8ff628e1	d__Bacteria; p__Proteobacteria; c__Gammaproteobacteria; o__UBA10353_marine_group; f__UBA10353_marine_group; g__UBA10353_marine_group	0.999604
dba53424e92d8150b0a59c02c1bd24ef	d__Bacteria; p__Planctomycetota; c__Planctomycetes; o__Pirellulales; f__Pirellulaceae; g__Rubripirellula	0.992204
0f593c675b5e22484a03323bde0fbe15	d__Bacteria; p__Bacteroidota; c__Bacteroidia; o__Flavobacteriales; f__Flavobacteriaceae; g__NS2b_marine_group	0.934996
eb7db4fe4b93356f6ddcb7469a6ae445	d__Bacteria; p__Bacteroidota; c__Bacteroidia; o__Flavobacteriales; f__Flavobacteriaceae; g__NS4_marine_group	0.997814
a1d973859029dbe901fa5c6ea26650f8	d__Bacteria; p__Cyanobacteria; c__Cyanobacteriia; o__Chloroplast; f__Chloroplast; g__Chloroplast	1
9ce573cefa175b83087ac1b9844a0ae9	d__Bacteria; p__Proteobacteria; c__Gammaproteobacteria; o__Cellvibrionales; f__Halieaceae; g__OM60(NOR5)_clade	0.964948
9d30737a9207c5b11e6993bed6886664	d__Bacteria; p__Proteobacteria; c__Gammaproteobacteria; o__OM182_clade; f__OM182_clade; g__OM182_clade	0.999992
f73ef9303a525b136a34ecaa2c36a1ae	d__Bacteria; p__Marinimicrobia_(SAR406_clade); c__Marinimicrobia_(SAR406_clade); o__Marinimicrobia_(SAR406_clade); f__Marinimicrobia_(SAR406_clade); g__Marinimicrobia_(SAR406_clade)	0.999995
ff5a61445b5934a14903e4c8e17edcca	d__Bacteria; p__Cyanobacteria; c__Cyanobacteriia; o__Chloroplast; f__Chloroplast; g__Chloroplast; s__Phalacroma_mitra	0.737441
2424ef731fe46780a4f714391d4e55ad	d__Bacteria; p__Planctomycetota; c__OM190; o__OM190; f__OM190; g__OM190; s__unidentified_marine	0.841811
d6f30c2ceed71beac5839ed244b3e275	d__Bacteria; p__Proteobacteria; c__Gammaproteobacteria; o__Cellvibrionales; f__Halieaceae; g__OM60(NOR5)_clade	0.950259
62aa20002d1678f77052e558d54d3944	d__Archaea; p__Thermoplasmatota; c__Thermoplasmata; o__Marine_Group_II; f__Marine_Group_II; g__Marine_Group_II	1
c56d12a1a6c69c8fd5e83bc51aa7b741	d__Bacteria; p__Proteobacteria; c__Alphaproteobacteria; o__Rhodospirillales; f__AEGEAN-169_marine_group; g__AEGEAN-169_marine_group	0.999995
975dad73b6b5c8a4f3170049d1c88b43	d__Bacteria; p__Proteobacteria; c__Gammaproteobacteria; o__Burkholderiales; f__Comamonadaceae	0.999921
17ce977c59453cea1c7336b1ff3e52e4	d__Bacteria; p__Bacteroidota; c__Bacteroidia; o__Flavobacteriales; f__Flavobacteriaceae; g__NS5_marine_group; s__uncultured_Flavobacterium	0.779548
7ff6210160abe914c0679c703db3c7ce	d__Bacteria; p__Bacteroidota; c__Bacteroidia; o__Flavobacteriales; f__Flavobacteriaceae; g__uncultured	0.829416
306ffef6d899eed21bb000c5bed42948	d__Bacteria; p__Proteobacteria; c__Alphaproteobacteria; o__Rhodobacterales; f__Rhodobacteraceae; g__Sulfitobacter	0.89623
40d6343cb53400951e705a6e0e4216ad	d__Bacteria; p__Proteobacteria; c__Alphaproteobacteria; o__Rhodobacterales; f__Rhodobacteraceae; g__Sulfitobacter	0.783061
300bfcf340eaad487d4568f6fab01934	d__Bacteria; p__Proteobacteria; c__Alphaproteobacteria; o__Rhodobacterales; f__Rhodobacteraceae	0.99928
90d45b2e65bd23f17189e9455878f884	d__Bacteria; p__Proteobacteria; c__Gammaproteobacteria; o__Oceanospirillales; f__Saccharospirillaceae; g__Reinekea	0.999993
13bfbe035d4afd772a36eb36a3175948	d__Bacteria; p__Cyanobacteria; c__Cyanobacteriia; o__Synechococcales; f__Cyanobiaceae; g__Synechococcus_CC9902	0.935305
9ec4187530f3b9073db8875e9551e385	d__Bacteria; p__Cyanobacteria; c__Cyanobacteriia; o__Chloroplast; f__Chloroplast; g__Chloroplast	0.996701
0dff717e03b90576f28b635ec674c951	d__Bacteria; p__Proteobacteria; c__Gammaproteobacteria; o__Cellvibrionales; f__Halieaceae; g__OM60(NOR5)_clade	0.997623
5f4ba6ed21ca4b46e699e30e401c5e45	d__Bacteria; p__Cyanobacteria; c__Cyanobacteriia; o__Synechococcales; f__Cyanobiaceae; g__Synechococcus_CC9902	0.924013
b8a5a874a00188de53bdd033791f917f	d__Bacteria; p__Bacteroidota; c__Bacteroidia; o__Flavobacteriales; f__Flavobacteriaceae; g__uncultured	0.770048
eda779de9198f9be9317ecf6596927a1	d__Bacteria; p__Cyanobacteria; c__Cyanobacteriia; o__Chloroplast; f__Chloroplast; g__Chloroplast; s__Minutocellus_sp.	0.883766
919391e8ecf220e459ce0ceb45c47428	d__Bacteria; p__Proteobacteria; c__Alphaproteobacteria; o__Rhodobacterales; f__Rhodobacteraceae; g__Yoonia-Loktanella	0.759536
36b97543fe5f44e30f46474e8c99f62e	d__Bacteria; p__Campilobacterota; c__Campylobacteria; o__Campylobacterales; f__Arcobacteraceae; g__Arcobacter	0.976116
8ceae18ee0348d694b1a6f77def3b22e	d__Bacteria; p__Campilobacterota; c__Campylobacteria; o__Campylobacterales; f__Arcobacteraceae; g__Pseudarcobacter	0.977694
986f728809055958ffec6ad72a0470ff	d__Bacteria; p__Bacteroidota; c__Bacteroidia; o__Flavobacteriales; f__Flavobacteriaceae	1
7ba6e0af6bb49e479a0ded89b732848b	d__Bacteria; p__Bacteroidota; c__Bacteroidia; o__Flavobacteriales; f__NS9_marine_group; g__NS9_marine_group	0.785541
20ebab43718fef4ad3337c293d96b66e	d__Bacteria; p__Verrucomicrobiota; c__Verrucomicrobiae; o__Verrucomicrobiales; f__DEV007; g__DEV007	0.999846
6c6b828657c4425d41b50eace891ebeb	d__Bacteria; p__Proteobacteria; c__Gammaproteobacteria; o__Burkholderiales; f__Methylophilaceae; g__OM43_clade	0.827077
cb57ce02d911c1b3270f8186d5963213	d__Bacteria; p__Proteobacteria; c__Gammaproteobacteria; o__Cellvibrionales; f__Porticoccaceae; g__Porticoccus; s__Gammaproteobacteria_bacterium	0.750545
84c3e82b27365fd3b60f4e25d87392b4	d__Bacteria; p__Proteobacteria; c__Alphaproteobacteria; o__SAR11_clade; f__Clade_II; g__Clade_II; s__unidentified_marine	0.786877
3022aecd3cf0ed1b4e11f5f364b31690	d__Bacteria; p__Proteobacteria; c__Gammaproteobacteria; o__Alteromonadales; f__Alteromonadaceae; g__Paraglaciecola	0.990922
0417842be7e4d2399f989b6b70bdd4ad	d__Bacteria; p__Verrucomicrobiota; c__Verrucomicrobiae; o__Verrucomicrobiales; f__DEV007; g__DEV007	0.999954
0759f29494789f29f8137e12266e3317	d__Bacteria; p__Cyanobacteria; c__Cyanobacteriia; o__Chloroplast; f__Chloroplast; g__Chloroplast; s__Rhizosolenia_setigera	0.706103
939154d40bb764ddb539157a07f62a66	d__Bacteria; p__Proteobacteria; c__Alphaproteobacteria; o__Rhodobacterales; f__Rhodobacteraceae; g__Sulfitobacter	0.797011
d04a852f8fe6e52939d9f26f6da17b34	d__Bacteria; p__Bacteroidota; c__Bacteroidia; o__Flavobacteriales; f__Flavobacteriaceae; g__NS4_marine_group; s__uncultured_Flavobacteriaceae	0.950943
b5feac7c147cad334ec0b6e2652ca38f	d__Bacteria; p__Verrucomicrobiota; c__Verrucomicrobiae; o__Opitutales; f__Puniceicoccaceae; g__Lentimonas; s__uncultured_marine	0.711173
22c1deea013eea2c8cd10547e7fd70ef	d__Bacteria; p__Cyanobacteria; c__Cyanobacteriia; o__Chloroplast; f__Chloroplast; g__Chloroplast	0.999931
a900b6678ce86851fb16bfafb87f3326	d__Bacteria; p__Proteobacteria; c__Gammaproteobacteria; o__Thiomicrospirales; f__Thioglobaceae; g__SUP05_cluster	0.95182
06f816bc590a45daaa5699d7d9f60054	d__Bacteria; p__Bacteroidota; c__Bacteroidia; o__Flavobacteriales; f__Crocinitomicaceae; g__Fluviicola	0.864899
1dd61e9e3a216879b157f7a0032406f2	d__Bacteria; p__Proteobacteria; c__Gammaproteobacteria; o__Oceanospirillales; f__Litoricolaceae; g__Litoricola	0.999937
e0b795f6eb21a7ff2546ea364957b92e	d__Bacteria; p__Cyanobacteria; c__Cyanobacteriia; o__Chloroplast; f__Chloroplast; g__Chloroplast; s__Marsupiomonas_pelliculata	0.859377
1369d87facaa1437fb1f5e45e8c5446d	d__Bacteria; p__Cyanobacteria; c__Cyanobacteriia; o__Chloroplast; f__Chloroplast; g__Chloroplast	1
c6415d039f663dd73678d657ad78ac1a	d__Bacteria; p__Bacteroidota; c__Bacteroidia; o__Flavobacteriales; f__Cryomorphaceae; g__uncultured	0.999919
c06ccd1f7d57566ef669942328b1a946	d__Bacteria; p__Proteobacteria; c__Gammaproteobacteria; o__Pseudomonadales; f__Pseudomonadaceae; g__Pseudomonas	0.993995
a38c87e4536c91ded5fec84cc1bd9941	d__Bacteria; p__Planctomycetota; c__Planctomycetes; o__Pirellulales; f__Pirellulaceae; g__Rubripirellula	0.991176
822f84c3b1d31afe3ccaafe28cfc0f2e	d__Bacteria; p__Proteobacteria; c__Alphaproteobacteria; o__Rhodobacterales; f__Rhodobacteraceae	0.999845
e9c6bebb09f862b76f5853ea328fe31d	d__Archaea; p__Thermoplasmatota; c__Thermoplasmata; o__Marine_Group_II; f__Marine_Group_II; g__Marine_Group_II	1
27b7cbfd478578ae99ace7d2c29b3684	d__Bacteria; p__Bacteroidota; c__Bacteroidia; o__Flavobacteriales; f__Flavobacteriaceae; g__Polaribacter	0.921288
cb5ec78471cee394f3979e8918c5af2b	d__Bacteria; p__Cyanobacteria; c__Cyanobacteriia; o__Chloroplast; f__Chloroplast; g__Chloroplast; s__Phalacroma_mitra	0.725121
eff662f7a63634f12a7d3f949b2a086c	d__Bacteria; p__Proteobacteria; c__Gammaproteobacteria; o__Methylococcales; f__Cycloclasticaceae; g__Cycloclasticus	0.999953
d2be4c0d187d54bf03fc3d37e7a19a20	d__Bacteria; p__Proteobacteria; c__Gammaproteobacteria; o__Cellvibrionales; f__Halieaceae	0.999695
be349db0d5920b331138db052a3ad361	d__Bacteria; p__Verrucomicrobiota; c__Verrucomicrobiae; o__Opitutales; f__Puniceicoccaceae; g__MB11C04_marine_group	1
63f0f4f126dd56cf83165c40e2d2452d	d__Bacteria; p__Cyanobacteria; c__Cyanobacteriia; o__Chloroplast; f__Chloroplast; g__Chloroplast	1
b77f67b46d9c7f227e332cb504f3b1f6	d__Bacteria; p__Cyanobacteria; c__Cyanobacteriia; o__Chloroplast; f__Chloroplast; g__Chloroplast; s__Eutreptiella_pomquetensis	0.999971
862e2f6e345fa51e815361d7451d3a51	d__Bacteria; p__Verrucomicrobiota; c__Verrucomicrobiae; o__Verrucomicrobiales; f__DEV007; g__DEV007	0.997354
675c847bccbc53942ebb7b8cbb4efc4d	d__Bacteria; p__Bacteroidota; c__Bacteroidia; o__Bacteroidales; f__Prevotellaceae; g__Prevotella	0.999993
93c8ad03a5836cfd039e7d904eabaf27	d__Bacteria; p__Actinobacteriota; c__Actinobacteria; o__PeM15; f__PeM15; g__PeM15	0.999936
9f727038c4cead8b692b322707460d44	d__Bacteria; p__Bacteroidota; c__Bacteroidia; o__Flavobacteriales; f__Flavobacteriaceae; g__NS4_marine_group	0.985348
29d080efbd9042a91d24262bc7b6c297	d__Bacteria; p__Bacteroidota; c__Bacteroidia; o__Flavobacteriales; f__Flavobacteriaceae; g__NS5_marine_group	0.991189
3b5e5025d3eb814d0abf098474ba41c7	d__Bacteria; p__Proteobacteria; c__Gammaproteobacteria; o__Alteromonadales; f__Alteromonadaceae; g__Alteromonas	0.765366
03fd544a2cf0e76480cdf7957bf8b457	d__Bacteria; p__Proteobacteria; c__Gammaproteobacteria; o__Alteromonadales; f__Alteromonadaceae; g__Glaciecola	0.998908
b79925ea21a5e5b8a058c43c96661818	d__Bacteria; p__Proteobacteria; c__Gammaproteobacteria; o__Cellvibrionales; f__Porticoccaceae; g__Porticoccus	0.933673
ed958e0a3e7f149c81e244174228a0fa	d__Bacteria; p__Proteobacteria; c__Gammaproteobacteria; o__Oceanospirillales; f__Alcanivoracaceae1; g__Alcanivorax	0.99999
0f7c3a07c1f906350c46496ae2b078f8	d__Archaea; p__Thermoplasmatota; c__Thermoplasmata; o__Marine_Group_II; f__Marine_Group_II; g__Marine_Group_II	1
d7c175c5b206160e3c14ffd3ae2019d7	d__Bacteria; p__Proteobacteria; c__Gammaproteobacteria; o__Alteromonadales; f__Pseudoalteromonadaceae; g__Pseudoalteromonas	0.994603
c987e7d86699985c3bdc8652d6ee7b35	d__Bacteria; p__Cyanobacteria; c__Cyanobacteriia; o__Chloroplast; f__Chloroplast; g__Chloroplast; s__uncultured_prymnesiophyte	0.992433
78e7adaa3bee01f680a579bced4b40e4	d__Bacteria; p__Cyanobacteria; c__Cyanobacteriia; o__Chloroplast; f__Chloroplast; g__Chloroplast	0.999634
ce05829b6964108610be729ae9a3e0a7	d__Bacteria; p__Proteobacteria; c__Gammaproteobacteria; o__Oceanospirillales; f__Saccharospirillaceae; g__Oceaniserpentilla	0.800383
e11a7c3dc2f795a675bfb440c319bbc4	d__Bacteria; p__Proteobacteria; c__Alphaproteobacteria; o__Rhodobacterales; f__Rhodobacteraceae	0.999981
81fa1232e06275725c038df22e6a9e43	d__Bacteria; p__Proteobacteria; c__Gammaproteobacteria; o__Burkholderiales; f__Comamonadaceae; g__RS62_marine_group	0.974021
47cdde540633a3e7012b6e49c5f7da09	d__Bacteria; p__Proteobacteria; c__Gammaproteobacteria; o__Burkholderiales; f__Methylophilaceae; g__OM43_clade	0.957483
f981f281721fdd9b5e736002b9d83493	d__Bacteria; p__Proteobacteria; c__Gammaproteobacteria; o__Cellvibrionales; f__Halieaceae; g__OM60(NOR5)_clade	0.91918
a615961280af48a025d862f925a8f049	d__Bacteria; p__Bacteroidota; c__Bacteroidia; o__Flavobacteriales; f__Flavobacteriaceae; g__NS5_marine_group	0.999692
23c4f9b98e2765c4a24a68d86fd94c10	d__Bacteria; p__Proteobacteria; c__Alphaproteobacteria; o__Puniceispirillales; f__SAR116_clade; g__SAR116_clade; s__alpha_proteobacterium	0.979844
757b734a3c4d17d535f54c9bc592ac5d	d__Bacteria; p__Bacteroidota; c__Bacteroidia; o__Flavobacteriales; f__NS9_marine_group; g__NS9_marine_group; s__uncultured_Flavobacterium	0.813835
fc27c909d92c30000f2fce40bdda1cf7	d__Bacteria; p__Verrucomicrobiota; c__Verrucomicrobiae; o__Opitutales; f__Puniceicoccaceae; g__Lentimonas	0.999977
f9c727b7b3130ac0111e683f44ddd569	d__Bacteria; p__Planctomycetota; c__Planctomycetes; o__Pirellulales; f__Pirellulaceae; g__uncultured; s__marine_metagenome	0.962323
2c769b0e96ba35ca60a6aa3a15f527d8	d__Bacteria; p__Proteobacteria; c__Alphaproteobacteria; o__SAR11_clade; f__Clade_I; g__Clade_Ia	0.800776
08a0cf376add32f3f4b57ec1e82a7a27	d__Bacteria; p__Firmicutes; c__Negativicutes; o__Veillonellales-Selenomonadales; f__Selenomonadaceae; g__Megamonas	0.998305
26f834b2609ec30569eb7444cb79397b	d__Bacteria; p__Proteobacteria; c__Gammaproteobacteria; o__Cellvibrionales; f__Halieaceae; g__Halioglobus	0.716442
be24af0c21448fdc4c360e0ed4e81c27	d__Bacteria; p__Cyanobacteria; c__Cyanobacteriia; o__Chloroplast; f__Chloroplast; g__Chloroplast	1
1b21d2b71f96b4a59b392aee9aa1d655	d__Bacteria; p__Proteobacteria; c__Gammaproteobacteria; o__Alteromonadales; f__Pseudoalteromonadaceae; g__Pseudoalteromonas	0.99304
51513286247576dead71121edc577c4b	d__Bacteria; p__Proteobacteria; c__Alphaproteobacteria; o__Rhodobacterales; f__Rhodobacteraceae	0.999023
32d73e930303e9dc7482a1cfc3cb6dcd	d__Bacteria; p__Proteobacteria; c__Alphaproteobacteria; o__Parvibaculales; f__PS1_clade; g__PS1_clade	0.988003
9486da0dfc61a6cc41f58f2c399de20d	d__Bacteria; p__Actinobacteriota; c__Actinobacteria; o__Micrococcales; f__Microbacteriaceae	0.999511
0140c5bc6a9c385da283ede28937ad06	d__Bacteria; p__Cyanobacteria; c__Cyanobacteriia; o__Chloroplast; f__Chloroplast; g__Chloroplast	0.999413
fbbbf92968a66c727da90bf1c8e801b6	d__Bacteria; p__Proteobacteria; c__Alphaproteobacteria; o__Rhodobacterales; f__Rhodobacteraceae	0.999639
84b738cddad75358f87ba65365842a87	d__Bacteria; p__Proteobacteria; c__Alphaproteobacteria; o__Rhodospirillales; f__AEGEAN-169_marine_group; g__AEGEAN-169_marine_group	1
57371e5644fa2cc11934909026c8e908	d__Bacteria; p__Proteobacteria; c__Alphaproteobacteria; o__SAR11_clade; f__Clade_III; g__Clade_III	1
3a5bed6f33492b43dbe33e2aefdc8e36	d__Bacteria; p__Bacteroidota; c__Bacteroidia; o__Cytophagales; f__Cyclobacteriaceae; g__Marinoscillum; s__marine_metagenome	0.967139
ca9824fda4ca9a00c8415bfd4555a7bf	d__Bacteria; p__Proteobacteria; c__Alphaproteobacteria; o__Rhodobacterales; f__Rhodobacteraceae	0.998055
50ec26f6a84858db166f7468a7d6c106	d__Bacteria; p__Bacteroidota; c__Bacteroidia; o__Flavobacteriales; f__NS9_marine_group; g__NS9_marine_group	0.97023
f68e0e6f97f249307318d5b3353a05a9	d__Bacteria; p__Proteobacteria; c__Gammaproteobacteria; o__SAR86_clade; f__SAR86_clade; g__SAR86_clade	0.999988
b53e2db6c2d602f479c6e4576e0c50d3	d__Bacteria; p__Proteobacteria; c__Alphaproteobacteria; o__Rhodobacterales; f__Rhodobacteraceae	0.999977
9989d74d098a74794ff16b8ffcbe7de4	d__Bacteria; p__Campilobacterota; c__Campylobacteria; o__Campylobacterales; f__Arcobacteraceae	0.999976
36c2a6ea002e715e20e3198c6f5def2b	d__Bacteria; p__Bacteroidota; c__Bacteroidia; o__Chitinophagales; f__Saprospiraceae; g__uncultured	0.976002
076b5c2bc62459ee4a8d89d5ea735e0f	d__Bacteria; p__Actinobacteriota; c__Acidimicrobiia; o__Microtrichales; f__Ilumatobacteraceae; g__uncultured; s__uncultured_marine	0.745158
e4234ee567a9b3e1ce62c3badc69ef68	d__Bacteria; p__Proteobacteria; c__Alphaproteobacteria; o__Rhodobacterales; f__Rhodobacteraceae	0.999834
81f82359e1ff9975fdecb3870bdad7d1	d__Bacteria; p__Proteobacteria; c__Gammaproteobacteria; o__Nitrosococcales; f__Methylophagaceae; g__uncultured	0.872391
54b0344c170131c0cea068382ce3d57c	d__Bacteria; p__Proteobacteria; c__Gammaproteobacteria; o__Nitrosococcales; f__Methylophagaceae; g__uncultured	0.896573
e5acda064f50b25bb99c1146cd957cb6	d__Bacteria; p__Proteobacteria; c__Gammaproteobacteria; o__SAR86_clade; f__SAR86_clade; g__SAR86_clade	0.997056
65e74aca67d8615c76ea8712eb07a196	d__Bacteria; p__Bacteroidota; c__Bacteroidia; o__Flavobacteriales; f__Flavobacteriaceae; g__NS5_marine_group	0.999798
f857c8729b7922d09eb2aa6a5202644f	d__Bacteria; p__Bacteroidota; c__Bacteroidia; o__Flavobacteriales; f__NS9_marine_group; g__NS9_marine_group	0.971453
abd5f1fa8719656e2a17b7a190d75593	d__Bacteria; p__Proteobacteria; c__Alphaproteobacteria; o__Rickettsiales; f__S25-593; g__S25-593	1
4608fae4bbc9964cdd17af8782f2155e	d__Bacteria; p__Proteobacteria; c__Gammaproteobacteria; o__Burkholderiales; f__Oxalobacteraceae; g__Massilia	0.987541
48a6a0e363dfb3823afdb092a0bb834d	d__Bacteria; p__Proteobacteria; c__Alphaproteobacteria; o__Rhodobacterales; f__Rhodobacteraceae	0.999957
d16b55c828ed18211dfea1d66ee857b3	d__Bacteria; p__Proteobacteria; c__Gammaproteobacteria; o__Cellvibrionales; f__Porticoccaceae; g__SAR92_clade	0.999594
cb823adaeda85fb5b0570e57c5707f8e	d__Bacteria; p__Planctomycetota; c__OM190; o__OM190; f__OM190; g__OM190; s__hydrothermal_vent	0.817259
4a3b62792d37c5af931fb83157505314	d__Bacteria; p__SAR324_clade(Marine_group_B); c__SAR324_clade(Marine_group_B); o__SAR324_clade(Marine_group_B); f__SAR324_clade(Marine_group_B); g__SAR324_clade(Marine_group_B); s__uncultured_marine	0.887895
7857d3187944415a804e443783213d31	d__Bacteria; p__Proteobacteria; c__Gammaproteobacteria; o__Oceanospirillales; f__Pseudohongiellaceae; g__Pseudohongiella	0.998795
6d5b61d842196e729b3b11a7f020226f	d__Bacteria; p__Bacteroidota; c__Bacteroidia; o__Flavobacteriales; f__Flavobacteriaceae; g__Formosa	0.925011
5bc3559c6fc9cc7cf9d03185cf780f59	d__Bacteria; p__Proteobacteria; c__Gammaproteobacteria; o__Cellvibrionales; f__Halieaceae	0.991609
57f316f2b8bb8cd1fcfdfe2c557148f0	d__Bacteria; p__Proteobacteria; c__Gammaproteobacteria; o__Burkholderiales; f__Comamonadaceae; g__RS62_marine_group	0.968073
365b235f6196254da97b7c4719bfc6dc	d__Bacteria; p__Campilobacterota; c__Campylobacteria; o__Campylobacterales; f__Arcobacteraceae	0.999996
85ea58f1138d6b862c41752c11156c34	d__Bacteria; p__Verrucomicrobiota; c__Verrucomicrobiae; o__Opitutales; f__Puniceicoccaceae; g__MB11C04_marine_group	1
4fe264b2a58bb2b1fefb568db820e2f6	d__Bacteria; p__Cyanobacteria; c__Cyanobacteriia; o__Chloroplast; f__Chloroplast; g__Chloroplast	0.99998
b0d165f78b3ff907a3e727e7f5a85389	d__Bacteria; p__Proteobacteria; c__Gammaproteobacteria; o__SAR86_clade; f__SAR86_clade; g__SAR86_clade	0.999995
68bd6b0da33c3b2c9d458099f3f1cdc8	d__Bacteria; p__Actinobacteriota; c__Actinobacteria; o__Micrococcales; f__Microbacteriaceae; g__Candidatus_Aquiluna	0.985338
31aef05f3198c7631addc8fada9eec89	d__Bacteria; p__Cyanobacteria; c__Cyanobacteriia; o__Chloroplast; f__Chloroplast; g__Chloroplast	0.999759
83dd28ab81e55a7a46360480e9f8ab67	d__Bacteria; p__Bacteroidota; c__Bacteroidia; o__Flavobacteriales; f__NS9_marine_group; g__NS9_marine_group	0.950513
977f96a8288a9d12c12aa0b1de634f91	d__Bacteria; p__Bacteroidota; c__Bacteroidia; o__Flavobacteriales; f__Flavobacteriaceae; g__NS4_marine_group; s__unidentified_marine	0.78414
defcb02ec20f29352cb1b1b267f162a4	d__Bacteria; p__Proteobacteria; c__Alphaproteobacteria; o__Rhodospirillales; f__AEGEAN-169_marine_group; g__AEGEAN-169_marine_group; s__metagenome	0.761763
e1b3384c65cd66ca9efcc2cd292c0739	d__Bacteria; p__Campilobacterota; c__Campylobacteria; o__Campylobacterales; f__Arcobacteraceae; g__uncultured	0.717438
c0c6dea060404ea17972053bc9e98ae7	d__Bacteria; p__Proteobacteria; c__Gammaproteobacteria; o__Burkholderiales; f__Burkholderiaceae; g__Limnobacter	0.989033
b73f98faae7971641f34649a9e11857a	d__Bacteria; p__Proteobacteria; c__Alphaproteobacteria; o__Rhodobacterales; f__Rhodobacteraceae	0.999939
8c57fa8754336850c1b38cbc182c4ffd	d__Bacteria; p__Cyanobacteria; c__Cyanobacteriia; o__Chloroplast; f__Chloroplast; g__Chloroplast	0.999939
050b4bac69897377b343771b41c8d813	d__Bacteria; p__Actinobacteriota; c__Acidimicrobiia; o__Actinomarinales; f__Actinomarinaceae; g__Candidatus_Actinomarina	1
1cbc69a19d2fc83dec808aef8c39b937	d__Bacteria	0.703186
96d5943942c7edf511b73c474e1e59f5	d__Bacteria; p__Bacteroidota; c__Bacteroidia; o__Flavobacteriales; f__Flavobacteriaceae	1
ede0712e6ae7274c3bea357bfb3f7c0d	d__Bacteria; p__Bacteroidota; c__Bacteroidia; o__Flavobacteriales; f__Flavobacteriaceae; g__Polaribacter	0.94216
63ffc596781727668a90d6da135a33b4	d__Archaea; p__Thermoplasmatota; c__Thermoplasmata; o__Marine_Group_II; f__Marine_Group_II; g__Marine_Group_II; s__marine_metagenome	0.70046
823282098553fe28ad5246d6feb33c43	d__Bacteria; p__Cyanobacteria; c__Cyanobacteriia; o__Chloroplast; f__Chloroplast; g__Chloroplast	1
485980694cd5f27b96870678a99c81b6	d__Bacteria; p__Proteobacteria; c__Alphaproteobacteria; o__SAR11_clade; f__Clade_II; g__Clade_II; s__unidentified_marine	0.792791
4d5467aeaa75e026c74956f5af397574	d__Bacteria; p__Cyanobacteria; c__Cyanobacteriia; o__Chloroplast; f__Chloroplast; g__Chloroplast	1
113d4200ee22134b27106ce11dfb59a0	d__Bacteria; p__Bacteroidota; c__Bacteroidia; o__Flavobacteriales; f__Flavobacteriaceae; g__NS4_marine_group; s__uncultured_marine	0.700062
041792056bd7be0d5d925d8a6546e833	d__Archaea; p__Crenarchaeota; c__Nitrososphaeria; o__Nitrosopumilales; f__Nitrosopumilaceae; g__Candidatus_Nitrosopumilus	0.994541
e1d04a43e4f96d4136707deb17b19b76	d__Bacteria; p__Bacteroidota; c__Bacteroidia; o__Flavobacteriales; f__Flavobacteriaceae; g__NS5_marine_group	0.999659
6efa9a1d8f5d55e2446b3c8c97d857ae	d__Bacteria; p__Cyanobacteria; c__Cyanobacteriia; o__Chloroplast; f__Chloroplast; g__Chloroplast	1
35b7ef602260bcc275cabeffae58512f	d__Bacteria; p__Planctomycetota; c__Planctomycetes; o__Planctomycetales; f__Rubinisphaeraceae; g__uncultured; s__uncultured_Planctomycetaceae	0.984934
03aa1d801aa84ce76d1574a8ab54627b	d__Bacteria; p__Verrucomicrobiota; c__Verrucomicrobiae; o__Opitutales; f__Puniceicoccaceae; g__MB11C04_marine_group; s__uncultured_Verrucomicrobia	0.819666
4d66a7d27240494227d580175f8627e5	d__Bacteria; p__Proteobacteria; c__Alphaproteobacteria; o__Rhodobacterales; f__Rhodobacteraceae	0.999975
c43c425b27aff58fb1227673f21d9403	d__Bacteria; p__Proteobacteria; c__Gammaproteobacteria; o__SAR86_clade; f__SAR86_clade; g__SAR86_clade	0.999999
736d277209f02b8998a6f456189aa476	d__Bacteria; p__Proteobacteria; c__Gammaproteobacteria; o__Cellvibrionales; f__Halieaceae; g__OM60(NOR5)_clade	0.944318
1d32819e59a4ecdeafedfcc5de1dd4aa	d__Bacteria; p__Proteobacteria; c__Alphaproteobacteria; o__Rickettsiales; f__Mitochondria; g__Mitochondria; s__uncultured_bacterium	0.806695
12c4cf4a9b6a4541ef111f02191bae96	d__Bacteria; p__Proteobacteria; c__Gammaproteobacteria; o__Oceanospirillales; f__Halomonadaceae; g__Halomonas	0.998288
72418e9fae6d12cce15b8e2068fbfaf2	d__Bacteria; p__Bacteroidota; c__Bacteroidia; o__Flavobacteriales; f__NS9_marine_group; g__NS9_marine_group	0.88667
3b354dc575ff72cae474c8c6917d32de	d__Bacteria; p__Proteobacteria; c__Gammaproteobacteria	1
cdec8ba8c1cf8c7d1561d5babd3f07d4	d__Bacteria; p__Proteobacteria; c__Gammaproteobacteria; o__Cellvibrionales; f__Halieaceae; g__Luminiphilus	0.726937
577ab2fd63927a467fc472aa93939c74	d__Bacteria; p__Proteobacteria; c__Alphaproteobacteria; o__Caulobacterales; f__Hyphomonadaceae; g__Hellea	0.999963
a9a703dd24b21b947b8e12dee2ae72d3	d__Bacteria; p__Proteobacteria; c__Alphaproteobacteria; o__Rickettsiales; f__Mitochondria; g__Mitochondria; s__uncultured_bacterium	0.903574
105743793c6a5181fd65e13ed4c5d930	d__Bacteria; p__Cyanobacteria; c__Cyanobacteriia; o__Chloroplast; f__Chloroplast; g__Chloroplast	1
bf0fc57d701c5060d650485ca2bca7b0	d__Bacteria; p__Cyanobacteria; c__Cyanobacteriia; o__Chloroplast; f__Chloroplast; g__Chloroplast	1
c583320a0696f82fccf5d29e293c002c	d__Bacteria; p__Bacteroidota; c__Bacteroidia; o__Sphingobacteriales; f__NS11-12_marine_group; g__NS11-12_marine_group	0.999139
c191261eecdb2363498ade5aaa7c186a	d__Bacteria; p__Proteobacteria; c__Alphaproteobacteria; o__Rhodospirillales; f__AEGEAN-169_marine_group; g__AEGEAN-169_marine_group; s__metagenome	0.732568
e9d4e90ec15206043c8e64ee404083a5	d__Bacteria; p__Verrucomicrobiota; c__Verrucomicrobiae; o__Opitutales; f__Puniceicoccaceae; g__Coraliomargarita	0.994676
1c2d58c7094f1e8dc7c6360c2f200c34	d__Bacteria; p__Bacteroidota; c__Bacteroidia; o__Chitinophagales; f__Saprospiraceae; g__Aureispira; s__uncultured_Sphingobacterium	0.999995
f07742b99196a9dd9416e1deba413b7c	d__Bacteria; p__Proteobacteria; c__Alphaproteobacteria; o__Parvibaculales; f__OCS116_clade; g__OCS116_clade	0.999986
d38623541bbd742e2a10f63cf142ccb2	d__Bacteria; p__Proteobacteria; c__Alphaproteobacteria; o__Rickettsiales; f__Mitochondria; g__Mitochondria; s__uncultured_bacterium	0.825897
35cbb315e019e0a8768d4b73862df415	d__Bacteria; p__Actinobacteriota; c__Coriobacteriia; o__Coriobacteriales; f__Coriobacteriaceae; g__Collinsella	0.999991
233f4984b368c629dce62662fbf10513	d__Bacteria; p__Cyanobacteria; c__Cyanobacteriia; o__Chloroplast; f__Chloroplast; g__Chloroplast	0.996058
d736c5a0df70cd7e92feea2abc209a49	d__Bacteria; p__Proteobacteria; c__Alphaproteobacteria; o__Rhodobacterales; f__Rhodobacteraceae	0.99874
bae957b9ca156334a740e37e8e72fffa	d__Bacteria; p__Cyanobacteria; c__Cyanobacteriia; o__Chloroplast; f__Chloroplast; g__Chloroplast	1
d0c8b1f1b6538f8f60fa98bb9b4093b6	d__Bacteria; p__Proteobacteria; c__Gammaproteobacteria; o__Oceanospirillales; f__Alcanivoracaceae1; g__Alcanivorax	0.862962
a1b5c22937f5d5a044f7d3d1769975c3	d__Bacteria; p__Campilobacterota; c__Campylobacteria; o__Campylobacterales; f__Arcobacteraceae; g__Pseudarcobacter	0.986012
a738568b261166a672bdd2c51055fff7	d__Bacteria; p__Proteobacteria; c__Gammaproteobacteria; o__Burkholderiales; f__Comamonadaceae; g__Rhodoferax	0.737663
d5d18352c689ab006bc657b78bfd11e8	d__Bacteria; p__Bacteroidota; c__Bacteroidia; o__Flavobacteriales; f__Flavobacteriaceae	0.999992
2ab1db932f63447b1e5381a006e395fa	d__Bacteria; p__Verrucomicrobiota; c__Verrucomicrobiae; o__Opitutales; f__Puniceicoccaceae; g__MB11C04_marine_group	1
179787ca41a0364caa75647870a9cd3d	d__Bacteria; p__Bacteroidota; c__Bacteroidia; o__Flavobacteriales; f__Flavobacteriaceae; g__NS5_marine_group; s__uncultured_Flavobacterium	0.742591
c22b16cc6108c04f29fea3b6d4c81571	d__Bacteria; p__Proteobacteria; c__Gammaproteobacteria; o__Pseudomonadales; f__Moraxellaceae; g__Acinetobacter	0.999992
d59f1326f132509b2b5eef9d3feae619	d__Bacteria; p__Actinobacteriota; c__Acidimicrobiia; o__Actinomarinales; f__Actinomarinaceae; g__Candidatus_Actinomarina	1
2a7705179723c601c792f55602636bda	d__Bacteria; p__Proteobacteria; c__Alphaproteobacteria; o__Rickettsiales; f__Mitochondria; g__Mitochondria	0.974449
96eded74c456c4c60059257137b42ed0	d__Bacteria; p__Cyanobacteria; c__Cyanobacteriia; o__Chloroplast; f__Chloroplast; g__Chloroplast	1
989fc9df96dfc6c0fa7311f0b646c28c	d__Bacteria; p__Gemmatimonadota; c__BD2-11_terrestrial_group; o__BD2-11_terrestrial_group; f__BD2-11_terrestrial_group; g__BD2-11_terrestrial_group; s__uncultured_marine	0.936965
ae94329b16ef6339688a491e9ba9f80c	d__Archaea; p__Thermoplasmatota; c__Thermoplasmata; o__Marine_Group_II; f__Marine_Group_II; g__Marine_Group_II	1
48c06092285f9ca66c21e734754ef943	d__Bacteria; p__Verrucomicrobiota; c__Verrucomicrobiae; o__Opitutales; f__Puniceicoccaceae; g__MB11C04_marine_group	1
75a9343bf6b7f243104c288396b0a90b	d__Bacteria; p__Cyanobacteria; c__Cyanobacteriia; o__Chloroplast; f__Chloroplast; g__Chloroplast	0.999968
863f2648eb0a9fb8dcca29a002f52c9a	d__Bacteria; p__Bacteroidota; c__Bacteroidia; o__Flavobacteriales; f__Flavobacteriaceae; g__NS5_marine_group	0.998059
45aae5b06129baf3325f68a675e9c8e2	d__Bacteria; p__Proteobacteria; c__Gammaproteobacteria; o__Cellvibrionales; f__Halieaceae; g__OM60(NOR5)_clade	0.811333
02710c91088f817139db417c584c585b	d__Bacteria; p__Campilobacterota; c__Campylobacteria; o__Campylobacterales; f__Arcobacteraceae	0.999889
40e93375ec77107c90ca0be1da3f6c0b	d__Bacteria; p__Verrucomicrobiota; c__Verrucomicrobiae; o__Opitutales; f__Puniceicoccaceae; g__Lentimonas	0.999821
88808e5d2cf19bedfa3667f23c40439f	d__Bacteria; p__Bacteroidota; c__Bacteroidia; o__Flavobacteriales; f__Flavobacteriaceae; g__NS5_marine_group; s__unidentified_marine	0.770171
1bfb02bd5f9b6451621514e9a40ad998	d__Bacteria; p__Bacteroidota; c__Bacteroidia; o__Flavobacteriales; f__Flavobacteriaceae; g__Polaribacter	0.96238
0fd35b5eb1fa4701fd522ccabe44cffc	d__Bacteria; p__Verrucomicrobiota; c__Verrucomicrobiae; o__Opitutales; f__Puniceicoccaceae; g__Pelagicoccus; s__uncultured_marine	0.973647
02db2b3cbc57e205f16ae281980c92dc	d__Bacteria; p__Proteobacteria; c__Gammaproteobacteria; o__SAR86_clade; f__SAR86_clade; g__SAR86_clade	0.997029
d0f0bd00accf01d88eb217ea4a7d90e0	d__Bacteria; p__Proteobacteria; c__Gammaproteobacteria; o__Oceanospirillales; f__Pseudohongiellaceae; g__Pseudohongiella	0.999547
de5a637c7f84c3e00b45bd5759f1cafa	d__Bacteria; p__Bacteroidota; c__Bacteroidia; o__Flavobacteriales; f__NS9_marine_group; g__NS9_marine_group; s__uncultured_Flavobacterium	0.985528
01628a01bc3bed56314f902c0b031542	d__Bacteria; p__Proteobacteria; c__Gammaproteobacteria	0.99975
555b33eb3c6ce5539cd445d2eb736bd1	d__Bacteria; p__Proteobacteria; c__Alphaproteobacteria; o__Rhodobacterales; f__Rhodobacteraceae	0.999894
b8a30d80e460567357a5449acd5c1d18	d__Bacteria; p__Proteobacteria; c__Alphaproteobacteria; o__SAR11_clade; f__Clade_III; g__Clade_III	1
e4933c9a271621865609336f2b10ff7a	d__Bacteria; p__Proteobacteria; c__Gammaproteobacteria; o__Ga0077536; f__Ga0077536; g__Ga0077536; s__uncultured_bacterium	0.775623
4aba8f0281195c72c83c1e8c6db76ddf	d__Bacteria; p__Cyanobacteria; c__Cyanobacteriia; o__Chloroplast; f__Chloroplast; g__Chloroplast; s__Phalacroma_mitra	0.709355
a8b203643a852b9f41af419c70c6ea01	d__Bacteria; p__Proteobacteria; c__Gammaproteobacteria; o__Cellvibrionales; f__Halieaceae; g__OM60(NOR5)_clade	0.994946
4583fd18d2f1cd6a78f626db363e5d24	d__Bacteria; p__Proteobacteria; c__Alphaproteobacteria; o__Rhodospirillales; f__AEGEAN-169_marine_group; g__AEGEAN-169_marine_group; s__uncultured_Alphaproteobacteria	0.822019
055b24a8fe7d19c339268f5e3b344a85	d__Bacteria; p__Proteobacteria; c__Alphaproteobacteria; o__Rhodobacterales; f__Rhodobacteraceae	0.999543
cc8f106544aa3a06a7f5ae350c8d3d47	d__Bacteria; p__Proteobacteria; c__Gammaproteobacteria; o__Alteromonadales; f__Alteromonadaceae; g__Glaciecola	0.99979
51018f7c891437d9a7ad2308818630f2	d__Bacteria; p__Proteobacteria; c__Gammaproteobacteria; o__SAR86_clade; f__SAR86_clade; g__SAR86_clade	0.999757
645f0c3adaa16a5d2dd1e2f000fba014	d__Bacteria; p__Proteobacteria; c__Gammaproteobacteria; o__Cellvibrionales; f__Halieaceae; g__Luminiphilus	0.987361
3cbe7d2a9bc96c37e9afc6c209da867c	d__Bacteria; p__Proteobacteria; c__Alphaproteobacteria; o__Rhodobacterales; f__Rhodobacteraceae; g__Celeribacter	0.951461
4cf71e0b5a743a0094d08ddd4c582215	d__Archaea	0.765927
1a5c7f61aea9a4f1a19e96a58cc27e8b	d__Bacteria; p__Bacteroidota; c__Bacteroidia; o__Flavobacteriales; f__Flavobacteriaceae; g__NS2b_marine_group	0.949255
67f55794e29cb50b6d283301107590a9	d__Bacteria	0.719867
7eca546c1a7498c1353c17f3d708fc65	d__Bacteria; p__Cyanobacteria; c__Cyanobacteriia; o__Chloroplast; f__Chloroplast; g__Chloroplast	1
f698bc60e827ed25fbba1b6bc4745a33	d__Bacteria; p__Cyanobacteria; c__Cyanobacteriia; o__Chloroplast; f__Chloroplast; g__Chloroplast; s__Nannochloropsis_gaditana	0.98586
6cbe27b7fc5eed8d6daed17ae455f1d6	d__Bacteria; p__Proteobacteria; c__Gammaproteobacteria; o__Cellvibrionales; f__Porticoccaceae; g__SAR92_clade	0.999931
1fd219ca91dfd4435b264ec1ef2629b2	d__Bacteria; p__Cyanobacteria; c__Cyanobacteriia; o__Chloroplast; f__Chloroplast; g__Chloroplast	1
398b27b58cd45cd00d44f536a9411b08	d__Bacteria; p__Cyanobacteria; c__Cyanobacteriia; o__Chloroplast; f__Chloroplast; g__Chloroplast	1
2cfb7522e9e5547d5df152690a558825	d__Bacteria; p__Proteobacteria; c__Alphaproteobacteria; o__Rhodobacterales; f__Rhodobacteraceae	0.999906
eb3d3865f46f615b8bd6e82a5eccbf01	d__Bacteria; p__Bacteroidota; c__Bacteroidia; o__Flavobacteriales; f__Crocinitomicaceae; g__Crocinitomix; s__unidentified_marine	0.957022
9d735ce50fffe462909e388507fa89cd	d__Bacteria; p__Bacteroidota; c__Bacteroidia; o__Flavobacteriales; f__NS9_marine_group; g__NS9_marine_group	0.910871
e4304c9496921fcf8a88c1ef30dfd0eb	d__Bacteria; p__Proteobacteria; c__Alphaproteobacteria; o__Sphingomonadales; f__Sphingomonadaceae	0.999965
ad0bf88826aba1a9b2612db50a8c91f0	d__Bacteria; p__Bacteroidota; c__Bacteroidia; o__Cytophagales; f__Cyclobacteriaceae; g__Marinoscillum; s__uncultured_Cytophagia	0.820655
b6ca856df589e402d91b8340fb432d17	d__Bacteria; p__Bacteroidota; c__Rhodothermia; o__Balneolales; f__Balneolaceae; g__Balneola	0.999917
3ef9860c155e8a3a293f8d88e425588c	d__Bacteria; p__Proteobacteria; c__Alphaproteobacteria; o__Rhodobacterales; f__Rhodobacteraceae; g__Pseudophaeobacter	0.74555
24e0194f049738116da0d57e83a2ac05	d__Bacteria; p__Cyanobacteria; c__Cyanobacteriia; o__Chloroplast; f__Chloroplast; g__Chloroplast; s__Phalacroma_mitra	0.980568
b2c7f912f0c9c47667ab4ecdc1bff415	d__Bacteria; p__Proteobacteria; c__Alphaproteobacteria; o__Kordiimonadales; f__uncultured; g__uncultured; s__uncultured_bacterium	0.852594
497c46891c51c921fef8fb232995193f	d__Bacteria; p__Bacteroidota; c__Bacteroidia; o__Chitinophagales; f__Saprospiraceae	0.997473
d0d4c2386a6633f2e9d38fe594db55c2	d__Bacteria; p__Cyanobacteria; c__Cyanobacteriia; o__Chloroplast; f__Chloroplast; g__Chloroplast	1
99deb3c5ecb022ec05609ebd1112a557	d__Bacteria; p__Bacteroidota; c__Bacteroidia; o__Bacteroidales; f__Bacteroidaceae; g__Bacteroides	1
d3ebd44885ba01c52b89fd504fab381a	d__Bacteria; p__Verrucomicrobiota; c__Verrucomicrobiae; o__Opitutales; f__Puniceicoccaceae; g__Lentimonas	0.99886
46cc8c873f9df000886f7dd97dd4b940	d__Bacteria; p__Proteobacteria; c__Gammaproteobacteria; o__Cellvibrionales; f__Halieaceae; g__OM60(NOR5)_clade	0.913822
420a7e9189ee45140114a4c7dfafcd5e	d__Bacteria; p__Cyanobacteria; c__Cyanobacteriia; o__Chloroplast; f__Chloroplast; g__Chloroplast	1
417b7c6a7d3c77780bdf3a98669e5785	d__Bacteria; p__Cyanobacteria; c__Cyanobacteriia; o__Chloroplast; f__Chloroplast; g__Chloroplast	0.999992
ee0c705a8c6aa2a774914c6aa842ce2d	d__Bacteria; p__Proteobacteria; c__Gammaproteobacteria; o__Burkholderiales; f__Methylophilaceae; g__OM43_clade	0.995604
e56f7a80fd5d0f6b333d8f45c9bb9412	d__Bacteria; p__Cyanobacteria; c__Cyanobacteriia; o__Chloroplast; f__Chloroplast; g__Chloroplast	0.999986
ddfd49f939f92958b1ec816741055348	d__Bacteria; p__Proteobacteria; c__Gammaproteobacteria; o__Burkholderiales; f__Burkholderiaceae; g__Ralstonia	0.990363
70d9067f8151b247cd59344be44d442c	d__Bacteria; p__Proteobacteria; c__Alphaproteobacteria; o__Puniceispirillales; f__uncultured; g__uncultured	0.989927
603332c6abe9d598f37406b266988207	d__Bacteria; p__Bacteroidota; c__Bacteroidia; o__Flavobacteriales; f__NS9_marine_group; g__NS9_marine_group	0.798578
d6b5bf6bc9cc98a90e580221ffe5ed93	d__Bacteria; p__Cyanobacteria; c__Cyanobacteriia; o__Chloroplast; f__Chloroplast; g__Chloroplast; s__environmental_clone	0.979009
4d24d5fc53298bc503906c4b0c647cd6	d__Bacteria; p__Cyanobacteria; c__Cyanobacteriia; o__Synechococcales; f__Cyanobiaceae; g__Cyanobium_PCC-6307	0.9647
f5fca6b036d6dd859242eb7a33b1dd17	d__Bacteria; p__Proteobacteria; c__Alphaproteobacteria	0.99999
3ebe761bfb1238c87195d431f41bf976	d__Bacteria; p__Proteobacteria; c__Gammaproteobacteria; o__Pseudomonadales; f__Moraxellaceae; g__Acinetobacter	0.999296
cc81e79abd96e2418fe8351690e63d26	d__Bacteria; p__Actinobacteriota; c__Thermoleophilia; o__Gaiellales; f__uncultured; g__uncultured; s__metagenome	0.847462
f48cbba2fe7a2cba3df1c5bcffc1fa83	d__Bacteria; p__Proteobacteria; c__Gammaproteobacteria; o__Burkholderiales; f__Oxalobacteraceae; g__Massilia	0.992753
5221ed6699eda411e4d274256746ad7a	d__Bacteria; p__Bacteroidota; c__Bacteroidia; o__Flavobacteriales; f__Crocinitomicaceae; g__Fluviicola	0.999894
5edf532036eebd3ff595117346a421ed	d__Bacteria; p__Proteobacteria; c__Alphaproteobacteria; o__Rhodobacterales; f__Rhodobacteraceae	0.999936
b754eda7fb240d3d9d903f03d8e50c92	d__Bacteria; p__Proteobacteria; c__Alphaproteobacteria; o__Rhizobiales; f__Stappiaceae; g__Stappiaceae; s__uncultured_bacterium	0.984759
2bbe9ffa11b7f8f8f39949efd572622e	d__Bacteria; p__Actinobacteriota; c__Acidimicrobiia; o__Microtrichales; f__Ilumatobacteraceae; g__Ilumatobacter	0.999707
ad56100b021ace448cbc96ccecda4f38	d__Bacteria; p__Bacteroidota; c__Bacteroidia; o__Cytophagales; f__Cyclobacteriaceae; g__Marinoscillum; s__marine_metagenome	0.786815
bd872b094f31d06c830ff1016ec66448	d__Bacteria; p__Bacteroidota; c__Bacteroidia; o__Flavobacteriales; f__Flavobacteriaceae; g__NS5_marine_group; s__uncultured_Bacteroidetes/Chlorobi	0.795088
35d7cd7aacd132a745b6083a08e6697c	d__Bacteria; p__Proteobacteria; c__Alphaproteobacteria; o__SAR11_clade; f__Clade_III; g__Clade_III; s__unidentified_marine	0.79176
376cf916af9475f2c4171d1ea9001f8c	d__Bacteria; p__Actinobacteriota; c__Acidimicrobiia; o__Actinomarinales; f__Actinomarinaceae; g__Candidatus_Actinomarina	1
d3a5f154a0fe9c117f7ec2abde706117	d__Bacteria; p__Actinobacteriota; c__Acidimicrobiia; o__Microtrichales; f__Ilumatobacteraceae; g__uncultured	0.73534
559e69a87f47f4305204154c9a906469	d__Bacteria; p__Bacteroidota; c__Bacteroidia; o__Flavobacteriales; f__Flavobacteriaceae; g__Polaribacter	0.969654
6fd13204c542c70a11ce2abdf596385d	d__Bacteria; p__Proteobacteria; c__Alphaproteobacteria; o__Rhodobacterales; f__Rhodobacteraceae	0.999926
02b4cbe5c2955ab2f66dc82cdf6dad64	d__Bacteria; p__Proteobacteria; c__Gammaproteobacteria; o__Burkholderiales; f__Comamonadaceae; g__Aquabacterium	0.952447
ca05005cd9705d4bc34868e6f0d62c36	d__Bacteria; p__Bacteroidota; c__Bacteroidia; o__Flavobacteriales; f__Crocinitomicaceae	0.999561
b534fa4e71a260de690378f789158219	d__Bacteria; p__Proteobacteria; c__Gammaproteobacteria; o__Oceanospirillales; f__Pseudohongiellaceae; g__Pseudohongiella	0.999422
315ca0a729f126b941ba111a16d4d97a	d__Bacteria; p__Actinobacteriota; c__Actinobacteria; o__Bifidobacteriales; f__Bifidobacteriaceae; g__Bifidobacterium	0.999687
2409d1e0d64fc5430bdc151c9d760508	d__Bacteria; p__Bacteroidota; c__Bacteroidia; o__Sphingobacteriales; f__NS11-12_marine_group; g__NS11-12_marine_group; s__uncultured_marine	0.723473
a852689340051fa9b2fe218b2aa9b752	d__Bacteria; p__Cyanobacteria; c__Cyanobacteriia; o__Chloroplast; f__Chloroplast; g__Chloroplast	0.961754
4efd665bb1396ec3855158db4eefef12	d__Bacteria; p__Proteobacteria; c__Gammaproteobacteria	0.997436
918c40a41c1e1bc6edec35ce35d8e298	d__Bacteria; p__Bacteroidota; c__Bacteroidia; o__Flavobacteriales; f__Flavobacteriaceae; g__NS5_marine_group	0.999654
29e8ae0f8c939e1939fe1a0c2ef72098	d__Archaea; p__Crenarchaeota; c__Nitrososphaeria; o__Nitrosopumilales; f__Nitrosopumilaceae; g__Candidatus_Nitrosopumilus	0.792875
7c338eeece15edbfcf8ed52c568f6fc2	d__Bacteria; p__Proteobacteria; c__Gammaproteobacteria; o__OM182_clade; f__OM182_clade; g__OM182_clade; s__OM182_bacterium	0.852983
530fd4d5cb5f6b6fcbb3ca7d2593f3d9	d__Bacteria; p__Cyanobacteria; c__Cyanobacteriia; o__Chloroplast; f__Chloroplast; g__Chloroplast	0.999994
17a1cbfa07323a10dac095318f2bf1bf	d__Bacteria; p__Proteobacteria; c__Alphaproteobacteria; o__Rhodobacterales; f__Rhodobacteraceae	0.999341
04ad143f69446246c872c1254e7b51a5	d__Bacteria; p__Bacteroidota; c__Bacteroidia; o__Flavobacteriales; f__Flavobacteriaceae; g__NS4_marine_group	0.999787
38379288db02e084c195974a32fd0290	d__Bacteria; p__Proteobacteria; c__Gammaproteobacteria; o__Alteromonadales; f__Moritellaceae; g__Moritella	0.919357
25fc942d1ebfbc0a9c4b028771512782	d__Bacteria; p__Proteobacteria; c__Alphaproteobacteria; o__SAR11_clade; f__Clade_III; g__Clade_III	1
138c0d948474e8263de2f4323cff8493	d__Bacteria; p__Verrucomicrobiota; c__Verrucomicrobiae; o__Pedosphaerales; f__Pedosphaeraceae; g__SCGC_AAA164-E04; s__Verrucomicrobia_bacterium	0.891339
1ccfb48db074896707c1b037b4473024	d__Bacteria; p__Bacteroidota; c__Bacteroidia; o__Flavobacteriales; f__NS9_marine_group; g__NS9_marine_group	0.923668
7ce4ff7ee3b0072187ab1e402dd58dd7	d__Bacteria; p__Cyanobacteria; c__Cyanobacteriia; o__Chloroplast; f__Chloroplast; g__Chloroplast; s__Cymbomonas_tetramitiformis	0.780649
a06d6bcb9c85f983dd05bf178427ca47	d__Archaea; p__Crenarchaeota; c__Nitrososphaeria; o__Nitrosopumilales; f__Nitrosopumilaceae; g__Candidatus_Nitrosopumilus; s__uncultured_euryarchaeote	0.795009
687d47fb567c0c76eff612ce20a38292	d__Bacteria; p__Proteobacteria; c__Gammaproteobacteria; o__Alteromonadales; f__Colwelliaceae; g__Colwellia	0.99945
a76f7fe1962358826045ffcc8a212913	Unassigned	0.466095
c7d6b7b658800a7f482868ffa92f7088	d__Bacteria; p__Proteobacteria; c__Alphaproteobacteria; o__Rickettsiales; f__Mitochondria; g__Mitochondria	0.987243
42ec17613593700da6bf609520fe7ac1	d__Bacteria; p__Proteobacteria; c__Gammaproteobacteria; o__Ectothiorhodospirales; f__Ectothiorhodospiraceae; g__uncultured; s__uncultured_marine	0.998065
fcd4f1369a7e61e6dfda99e1710ccc16	d__Bacteria; p__Proteobacteria; c__Gammaproteobacteria; o__Burkholderiales; f__Methylophilaceae; g__OM43_clade	0.998901
af02c468dd96bd4a6f2ae7e1eb86b513	d__Bacteria; p__Bacteroidota; c__Bacteroidia; o__Flavobacteriales; f__Flavobacteriaceae; g__uncultured; s__uncultured_Flavobacteriia	0.986738
0000f9a9a96f81bcfc9ab4393bf33e0e	d__Bacteria; p__Proteobacteria; c__Alphaproteobacteria; o__Rhizobiales; f__Stappiaceae; g__Stappiaceae; s__uncultured_bacterium	0.999972
df4682a6b0c68ef68256003542821182	d__Bacteria; p__Verrucomicrobiota; c__Verrucomicrobiae; o__Opitutales; f__Puniceicoccaceae; g__MB11C04_marine_group; s__uncultured_marine	0.722515
0fe7be7395d72764a176cf53572b02f6	d__Bacteria; p__Proteobacteria; c__Gammaproteobacteria; o__Methylococcales; f__Cycloclasticaceae; g__Cycloclasticus; s__uncultured_bacterium	0.700892
dfe60d46ab0721cb2b60364550218acc	d__Bacteria; p__Bacteroidota; c__Bacteroidia; o__Flavobacteriales; f__Cryomorphaceae; g__uncultured	0.924125
46c8bb06222f0a9308a2ba7216ccb178	d__Bacteria; p__Cyanobacteria; c__Cyanobacteriia; o__Chloroplast; f__Chloroplast; g__Chloroplast	1
866f5f576152015514b069cd43b625c9	d__Bacteria; p__Actinobacteriota; c__Acidimicrobiia; o__Microtrichales; f__Ilumatobacteraceae; g__uncultured	0.872307
7a6d4a1bfc7606e2b28d1aec9abe8368	d__Bacteria; p__Proteobacteria; c__Gammaproteobacteria; o__Burkholderiales; f__Comamonadaceae; g__Comamonas	0.713773
e2b4e924497c34cb223fe1863e57be8e	d__Bacteria; p__Proteobacteria; c__Gammaproteobacteria; o__Cellvibrionales; f__Halieaceae; g__Luminiphilus	0.964336
4fc10b70fc0abd861e951005e0ac5ca6	d__Bacteria; p__Campilobacterota; c__Campylobacteria; o__Campylobacterales; f__Arcobacteraceae; g__uncultured	0.855177
25c9e4ad835cf436ecddb51c9c2b8e5e	d__Bacteria; p__Proteobacteria; c__Gammaproteobacteria; o__Burkholderiales; f__Nitrosomonadaceae; g__IS-44	0.93703
f7a84781731b337f487385cb8f0c493f	d__Bacteria; p__Bacteroidota; c__Bacteroidia; o__Flavobacteriales; f__Cryomorphaceae; g__uncultured	0.999877
5ee181e7af48fbffd85476b1eefd0472	d__Bacteria; p__Proteobacteria; c__Gammaproteobacteria; o__Oceanospirillales; f__Halomonadaceae; g__Halomonas	0.994507
0b387280d4a0f90a22a2585e3b9f8968	d__Bacteria; p__Verrucomicrobiota; c__Verrucomicrobiae; o__Verrucomicrobiales; f__Rubritaleaceae; g__Persicirhabdus	0.999992
6b0a669538a7198446e95dd5870ddb2b	d__Bacteria; p__Proteobacteria; c__Gammaproteobacteria; o__Oceanospirillales; f__Saccharospirillaceae; g__Oceaniserpentilla	0.82277
ef95dd2a965f9e22ba20f5b246da54fc	d__Bacteria; p__Proteobacteria; c__Gammaproteobacteria; o__KI89A_clade; f__KI89A_clade; g__KI89A_clade	0.999774
c087001b6218cf39e1a50b2391248274	d__Bacteria; p__Bacteroidota; c__Bacteroidia; o__Flavobacteriales; f__Cryomorphaceae; g__NS10_marine_group	0.999844
eb2097f43e052fc7e204788d76fb8dfe	d__Bacteria; p__Proteobacteria; c__Alphaproteobacteria; o__Rickettsiales; f__Mitochondria; g__Mitochondria; s__uncultured_bacterium	0.827553
bd700e6d4a30b45970fd201cc49af0fa	d__Bacteria; p__Proteobacteria; c__Gammaproteobacteria; o__Alteromonadales; f__Colwelliaceae; g__Colwellia	0.998062
bf53b3748da87faae7eb8f2f04485895	d__Bacteria; p__Proteobacteria; c__Gammaproteobacteria; o__Oceanospirillales; f__Nitrincolaceae; g__uncultured; s__uncultured_gamma	0.739189
9d18753af1ebe86aedaf2861a020392c	d__Bacteria; p__Bacteroidota; c__Bacteroidia; o__Flavobacteriales; f__Flavobacteriaceae; g__Polaribacter	0.978515
3201e2c4eae2059a3fb97de495eb1d0c	d__Bacteria; p__Bacteroidota; c__Bacteroidia; o__Flavobacteriales; f__Crocinitomicaceae; g__uncultured; s__uncultured_Brumimicrobium	0.911451
63e7e18b4fc818c0f7dda4d1796cdf0e	d__Bacteria; p__Verrucomicrobiota; c__Verrucomicrobiae; o__Arctic97B-4_marine_group; f__Arctic97B-4_marine_group; g__Arctic97B-4_marine_group; s__marine_metagenome	0.941551
667e25b035fbff281e295f0982716e35	d__Bacteria; p__Cyanobacteria; c__Cyanobacteriia; o__Chloroplast; f__Chloroplast; g__Chloroplast	1
c6c3ab4e828fb40d6e05967b7aac9338	d__Bacteria; p__Firmicutes; c__Clostridia; o__Lachnospirales; f__Lachnospiraceae; g__Blautia	0.948118
6ebf245c087693158dd26bfd5b0db63e	d__Bacteria; p__Proteobacteria; c__Alphaproteobacteria; o__Rhodobacterales; f__Rhodobacteraceae; g__Planktotalea	0.713024
24eaee788f900919591ba4f9d961fb3f	d__Bacteria; p__Proteobacteria; c__Gammaproteobacteria	1
64a3a6da4b096b8530ecf76341f81489	d__Bacteria; p__Proteobacteria; c__Gammaproteobacteria; o__Cellvibrionales; f__Porticoccaceae; g__Porticoccus	0.998736
146b8a841335c8265ba72cc063f1e0da	d__Bacteria; p__Proteobacteria; c__Alphaproteobacteria; o__Rhodobacterales; f__Rhodobacteraceae	0.998142
e335f74033bc634af43ee6baa84fa247	d__Bacteria; p__Firmicutes; c__Clostridia; o__Peptostreptococcales-Tissierellales; f__Peptostreptococcaceae; g__Romboutsia	0.885063
fcbb7ed864dd8a80f920c48446b4d70c	d__Bacteria	0.926733
e6daf0e0bd9a88a1597bb83668d0646a	d__Bacteria; p__Proteobacteria; c__Alphaproteobacteria; o__Rhodobacterales; f__Rhodobacteraceae	0.992802
648f83620440f4d600a6ba30df0eabd0	d__Bacteria; p__Bacteroidota; c__Bacteroidia; o__Flavobacteriales; f__Flavobacteriaceae; g__uncultured; s__uncultured_Flavobacteriia	0.901689
47c305878bfc73bfeda34b2ae1a82ee1	d__Bacteria; p__Bacteroidota; c__Bacteroidia; o__Bacteroidales; f__Bacteroidaceae; g__Bacteroides; s__Bacteroides_plebeius	0.998012
a29ed88a06cf623b8807189e81064e89	d__Bacteria; p__Bacteroidota; c__Bacteroidia; o__Flavobacteriales; f__Flavobacteriaceae; g__NS5_marine_group	0.998767
0654246c32d07a53b0b2d01aebf09e91	d__Bacteria	0.929963
f54f00dbfdf2778484c3f5a71fcad425	d__Bacteria; p__Proteobacteria; c__Alphaproteobacteria; o__Puniceispirillales; f__SAR116_clade; g__Candidatus_Puniceispirillum; s__uncultured_bacterium	0.753076
21c2a8f6b8f74dfc00240807a65daeb8	d__Bacteria; p__Proteobacteria; c__Gammaproteobacteria; o__OM182_clade; f__OM182_clade; g__OM182_clade	0.999798
e490c524c842f6d6b4bbb5e395d33b0c	d__Bacteria; p__Bacteroidota; c__Bacteroidia; o__Flavobacteriales; f__Cryomorphaceae; g__uncultured; s__uncultured_Flavobacteriia	0.803108
fb67a8ba5e5ce4f908cc97067fc9ca75	d__Bacteria; p__Proteobacteria; c__Gammaproteobacteria; o__Cellvibrionales; f__Porticoccaceae; g__Porticoccus; s__uncultured_marine	0.964599
81f209c013aee5bbd465a3daa7870d9d	d__Bacteria; p__Proteobacteria; c__Alphaproteobacteria; o__Rhizobiales; f__Stappiaceae; g__Stappiaceae; s__uncultured_bacterium	0.966859
59777186ad2e0947e97615b5d6225136	d__Bacteria; p__Firmicutes; c__Clostridia; o__Oscillospirales; f__Ruminococcaceae; g__Faecalibacterium	0.998053
948384c9edcccccc299708fe5a8adde0	d__Bacteria; p__Actinobacteriota; c__Acidimicrobiia; o__Actinomarinales; f__Actinomarinaceae; g__Candidatus_Actinomarina	1
c8487b182705eaad35c8578b81969d20	d__Bacteria; p__Proteobacteria; c__Alphaproteobacteria; o__Rhodobacterales; f__Rhodobacteraceae; g__uncultured; s__alpha_proteobacterium	0.804042
fbaa9d2f8b550455261adde20eefc8aa	d__Bacteria; p__Proteobacteria; c__Alphaproteobacteria; o__SAR11_clade; f__Clade_II; g__Clade_II	0.995718
258939326f939b2f517b8f6c0f40b786	d__Bacteria; p__Proteobacteria; c__Alphaproteobacteria; o__SAR11_clade; f__Clade_I; g__Clade_Ia	0.917568
29279cf5fedb344b6a00a63947682318	d__Bacteria; p__Proteobacteria; c__Alphaproteobacteria; o__Rhodobacterales; f__Rhodobacteraceae; g__Marivita	0.728508
263e41ea2c25dc87bd2ff5910cf30d40	d__Bacteria; p__Firmicutes; c__Clostridia; o__Lachnospirales; f__Lachnospiraceae; g__Agathobacter	0.854105
a8a44aac585e07069e64020029cf62e2	d__Bacteria; p__Proteobacteria; c__Alphaproteobacteria; o__Rhodobacterales; f__Rhodobacteraceae	0.999831
73932889ec46fc1a7af4f233dc34deb3	d__Bacteria; p__Proteobacteria; c__Gammaproteobacteria; o__Cellvibrionales; f__Halieaceae; g__OM60(NOR5)_clade; s__uncultured_Glaciecola	0.751394
1fb9e017d2e191d46804b5f10b9a03a8	d__Bacteria; p__Proteobacteria; c__Alphaproteobacteria; o__Rhodobacterales; f__Rhodobacteraceae	0.999923
a5a25408cd00efcf43755c5121e4d427	d__Bacteria; p__Proteobacteria; c__Alphaproteobacteria; o__Puniceispirillales; f__SAR116_clade; g__SAR116_clade; s__uncultured_Rhodospirillales	0.971033
849eaf1839ecd741e5dbd1e62115f00e	d__Bacteria; p__Proteobacteria; c__Gammaproteobacteria; o__Cellvibrionales; f__Halieaceae	0.999906
1cbbefaeac3433df2df21665ea8950c8	d__Bacteria; p__Proteobacteria; c__Gammaproteobacteria; o__Cellvibrionales; f__Porticoccaceae; g__SAR92_clade	0.99991
ad3c5d379d4c6383c8dfb01a0496f4a6	d__Bacteria; p__Proteobacteria; c__Gammaproteobacteria; o__Nitrosococcales; f__Methylophagaceae; g__uncultured; s__uncultured_Piscirickettsiaceae	0.747392
107273e73071282e4d0f4a0b46548da5	d__Bacteria; p__Proteobacteria; c__Gammaproteobacteria; o__Aeromonadales; f__Aeromonadaceae; g__Aeromonas	0.963514
3ada239bfa1182a23017e3b1c581cac4	d__Bacteria; p__Proteobacteria; c__Gammaproteobacteria; o__Cellvibrionales; f__Spongiibacteraceae; g__BD1-7_clade	0.887286
86ebb4f753508e57abd1f33fa999a7d4	d__Bacteria; p__Bacteroidota; c__Bacteroidia; o__Flavobacteriales; f__NS7_marine_group; g__NS7_marine_group; s__uncultured_organism	0.972796
0eccd16d3a89b0eea25373a1ba1918cc	d__Bacteria; p__Planctomycetota; c__OM190; o__OM190; f__OM190; g__OM190; s__hydrothermal_vent	0.800384
76c75b6950ce069329a6c41d2c7527ed	d__Bacteria; p__Actinobacteriota; c__Acidimicrobiia; o__Microtrichales; f__Microtrichaceae; g__Sva0996_marine_group; s__uncultured_Verrucomicrobiales	0.990947
6c30986e453746a52ce8c9251ba4d673	d__Bacteria; p__Bacteroidota; c__Bacteroidia; o__Flavobacteriales; f__NS7_marine_group; g__NS7_marine_group; s__seawater_metagenome	0.903134
acdc4f302ddfcdb282f60e732b1e2737	d__Bacteria; p__Verrucomicrobiota; c__Verrucomicrobiae; o__Verrucomicrobiales; f__Rubritaleaceae; g__Rubritalea	0.999997
7165208b0fa231835287f1978e2f935a	d__Bacteria; p__Proteobacteria; c__Gammaproteobacteria; o__Steroidobacterales; f__Woeseiaceae; g__Woeseia	0.912479
74968ebe072e538fb82e979d8986ad5b	d__Bacteria; p__Desulfobacterota; c__Desulfuromonadia; o__Sva1033; f__Sva1033; g__Sva1033	0.998657
462781365f09888ed4cbf882097e0fe3	d__Bacteria; p__Bacteroidota; c__Bacteroidia; o__Flavobacteriales; f__Flavobacteriaceae; g__NS5_marine_group	0.999407
d82dd8313201cbb366b9f84de52bbcad	d__Bacteria; p__Planctomycetota; c__Planctomycetes; o__Pirellulales; f__Pirellulaceae; g__Rubripirellula; s__uncultured_bacterium	0.758828
ea1d57a26b4ec6ed98f360480acf35d2	d__Bacteria; p__Bacteroidota; c__Bacteroidia; o__Flavobacteriales; f__Flavobacteriaceae; g__NS5_marine_group	0.999442
140538dc155f7be139e4e586b46c591e	d__Bacteria; p__Chloroflexi; c__Dehalococcoidia; o__SAR202_clade; f__SAR202_clade; g__SAR202_clade; s__marine_metagenome	0.999271
26c0e515ddf5961a6e4d0a01b3aaba93	d__Bacteria; p__Bacteroidota; c__Bacteroidia; o__Flavobacteriales; f__Crocinitomicaceae; g__Crocinitomix	0.99892
a385f7c2e257ca4e1eef7625cf661876	d__Bacteria; p__Bacteroidota; c__Bacteroidia; o__Flavobacteriales; f__Flavobacteriaceae	0.999992
7ef10b0dc3819a264b86ee582d841010	d__Bacteria; p__Dadabacteria; c__Dadabacteriia; o__Dadabacteriales; f__Dadabacteriales; g__Dadabacteriales; s__metagenome	0.998236
baf29e0f8f0d5be8147e4f2210643c56	d__Archaea; p__Thermoplasmatota; c__Thermoplasmata; o__Marine_Group_II; f__Marine_Group_II; g__Marine_Group_II	1
dbf6d7757be706cf55237aa9474e6fe2	d__Bacteria; p__Bacteroidota; c__Bacteroidia; o__Flavobacteriales; f__Crocinitomicaceae	0.999732
1c6a5d5de877add7dcf61f82e4535495	d__Bacteria; p__Campilobacterota; c__Campylobacteria; o__Campylobacterales; f__Arcobacteraceae	0.999962
080be5f7eb6b81390036b218ab49dd5b	d__Bacteria; p__Bacteroidota; c__Bacteroidia; o__Flavobacteriales; f__Flavobacteriaceae; g__NS5_marine_group	0.998008
1dc845204ed8a3db5c8fa893e2e529d4	d__Bacteria; p__Cyanobacteria; c__Cyanobacteriia; o__Chloroplast; f__Chloroplast; g__Chloroplast	1
f8d700d32d12c2c5f27ba3e55128bab6	d__Bacteria; p__Verrucomicrobiota; c__Verrucomicrobiae; o__Opitutales; f__Puniceicoccaceae; g__MB11C04_marine_group	1
322ae6fc577f74157d36c30d185ff1c1	d__Bacteria; p__Bacteroidota; c__Bacteroidia; o__Flavobacteriales; f__NS9_marine_group; g__NS9_marine_group	0.999633
bc480af024be641e79b2536924725672	d__Bacteria; p__Proteobacteria; c__Gammaproteobacteria; o__Burkholderiales; f__Comamonadaceae	0.999629
6d44145ac74fc30f6713c8ab71a27c96	d__Bacteria; p__Proteobacteria; c__Gammaproteobacteria; o__Nitrosococcales; f__Methylophagaceae; g__Methylophaga	0.999614
0d349696505533e8a23b6ca75f653db3	d__Bacteria; p__Cyanobacteria; c__Cyanobacteriia; o__Chloroplast; f__Chloroplast; g__Chloroplast	1
2531ff8efb8332550a52cc50cb6bf3d8	d__Bacteria; p__Bacteroidota; c__Bacteroidia; o__Flavobacteriales; f__Flavobacteriaceae	1
14cbfbff578d66019bd47d58c798b4c3	d__Bacteria; p__Bacteroidota; c__Bacteroidia; o__Flavobacteriales; f__Flavobacteriaceae; g__Lutimonas	0.740381
df5933f626a57c7289d4fc641d1a87d2	d__Bacteria; p__Cyanobacteria; c__Cyanobacteriia; o__Chloroplast; f__Chloroplast; g__Chloroplast	1
6c6ffa8f21150c46fa47c3aaf914b3fb	d__Bacteria; p__Proteobacteria; c__Gammaproteobacteria; o__Alteromonadales; f__Alteromonadaceae; g__Glaciecola	0.966669
2c1a102178d3fef97563e0063582a824	d__Bacteria; p__Desulfobacterota; c__Desulfuromonadia; o__Geobacterales; f__Geobacteraceae; g__Trichlorobacter	0.758653
21703465b5552a42dbb5a6bb337029e5	d__Bacteria; p__Bacteroidota; c__Bacteroidia; o__Flavobacteriales; f__NS9_marine_group; g__NS9_marine_group	0.864685
9e1c0c7e8f5d5f8c7c8ef36644ded0fc	d__Bacteria; p__Proteobacteria; c__Gammaproteobacteria; o__Oceanospirillales; f__Alcanivoracaceae; g__Ketobacter; s__uncultured_marine	0.719069
c50155789c41f55fc7631571bfc4a5ca	d__Bacteria; p__Bacteroidota; c__Rhodothermia; o__Rhodothermales; f__Rhodothermaceae; g__uncultured; s__uncultured_marine	0.976062
cf31b9c025cdb7cc4ab999fe796bf791	d__Bacteria	0.912767
c0e3bdafd1f292da8af9b9e90d9dbef6	d__Bacteria; p__Proteobacteria; c__Gammaproteobacteria; o__Alteromonadales; f__Alteromonadaceae	0.999996
4375a3d816fcc464ee0b3db05ed38ceb	d__Bacteria; p__Cyanobacteria; c__Cyanobacteriia; o__Chloroplast; f__Chloroplast; g__Chloroplast	1
b70dcb2ac28eb32eaf0100c31bafb4ce	d__Bacteria; p__Cyanobacteria; c__Cyanobacteriia; o__Chloroplast; f__Chloroplast; g__Chloroplast; s__Nephroselmis_pyriformis	0.999984
0ff7f913519cb70b8045548dae4a14f7	d__Bacteria; p__Proteobacteria; c__Alphaproteobacteria; o__Puniceispirillales; f__SAR116_clade; g__SAR116_clade	0.872881
d6ac8a762b355708573e65d6e39b3cb8	d__Bacteria; p__Cyanobacteria; c__Cyanobacteriia; o__Chloroplast; f__Chloroplast; g__Chloroplast; s__Proboscia_inermis	0.816578
438054dc355bc2b1316f229e025e320b	d__Archaea; p__Crenarchaeota; c__Nitrososphaeria; o__Nitrosopumilales; f__Nitrosopumilaceae; g__Candidatus_Nitrosopumilus	0.844449
6b2c81a6e62cc33245bc25402d0b2373	d__Bacteria; p__Chloroflexi; c__Anaerolineae; o__Anaerolineales; f__Anaerolineaceae; g__uncultured	0.997565
7839b3b876c8c380f77d054b9570b26e	d__Bacteria; p__Proteobacteria; c__Alphaproteobacteria; o__Rickettsiales; f__Mitochondria; g__Mitochondria; s__uncultured_bacterium	0.909218
f79f7e82be925ea7d56a504a2dbefef1	d__Bacteria; p__Cyanobacteria; c__Cyanobacteriia; o__Chloroplast; f__Chloroplast; g__Chloroplast; s__Cylindrotheca_closterium	0.95316
eec89a2c0c83eba7f3d5e609dee726eb	d__Bacteria; p__Bacteroidota; c__Bacteroidia; o__Flavobacteriales; f__Flavobacteriaceae	0.999829
b5246b85e395dd84b1d3949a8cb5cd70	d__Bacteria; p__Proteobacteria; c__Alphaproteobacteria; o__Rickettsiales; f__S25-593; g__S25-593	1
1f7981f70c8dc863b019eed6d6e28011	d__Bacteria; p__Proteobacteria; c__Gammaproteobacteria; o__Cellvibrionales; f__Halieaceae; g__OM60(NOR5)_clade	0.995456
a0a019da630d51e893045f40d620e195	d__Bacteria; p__Planctomycetota; c__Planctomycetes; o__Planctomycetales; f__Rubinisphaeraceae; g__uncultured; s__uncultured_Planctomycetia	0.995172
24efae07436e85431843f8b57c7267d7	d__Bacteria; p__Proteobacteria; c__Alphaproteobacteria; o__Rhodobacterales; f__Rhodobacteraceae	0.999963
e8260b1c0d85771b2cd89c293b7bddd0	d__Bacteria; p__Bacteroidota; c__Bacteroidia; o__Flavobacteriales; f__Flavobacteriaceae; g__uncultured	0.789305
75988afe3ca9126f78db546353425b4c	d__Bacteria; p__Bacteroidota; c__Bacteroidia; o__Flavobacteriales; f__NS7_marine_group; g__NS7_marine_group; s__uncultured_bacterium	0.888087
c8882f57f86897965c2f1023930d2d85	d__Bacteria; p__Proteobacteria; c__Gammaproteobacteria; o__Oceanospirillales; f__Nitrincolaceae; g__Marinobacterium	0.883249
744e2cbe50f84fea745a77c3f0fcf15f	d__Bacteria; p__Cyanobacteria; c__Cyanobacteriia; o__Chloroplast; f__Chloroplast; g__Chloroplast	0.999993
c5eb1e31adc2f2101ccd24b6a3d3a7ee	d__Bacteria; p__Proteobacteria; c__Gammaproteobacteria; o__Gammaproteobacteria_Incertae_Sedis; f__Unknown_Family; g__uncultured	0.999272
8dea647e4faa00fccd7da5f8511c10ac	d__Bacteria; p__Cyanobacteria; c__Cyanobacteriia; o__Chloroplast; f__Chloroplast; g__Chloroplast	1
62b0bf21cce919c492e653ba630b9ea5	d__Bacteria; p__Proteobacteria; c__Gammaproteobacteria; o__Burkholderiales; f__Oxalobacteraceae; g__Undibacterium	0.987623
6158b1c3d46520276957e059c88a7a8f	d__Bacteria; p__Cyanobacteria; c__Cyanobacteriia; o__Chloroplast; f__Chloroplast; g__Chloroplast	1
9ee56880c2c89e3695de764dd3d2a3b2	d__Bacteria; p__Verrucomicrobiota; c__Verrucomicrobiae; o__Opitutales; f__Puniceicoccaceae; g__MB11C04_marine_group	1
0c97c66ff6571f337194306380452756	d__Bacteria; p__Proteobacteria; c__Alphaproteobacteria; o__Puniceispirillales; f__SAR116_clade; g__SAR116_clade	0.926843
f3062b9ce026437862633dccc178496d	d__Bacteria; p__Verrucomicrobiota; c__Verrucomicrobiae; o__Opitutales; f__Puniceicoccaceae; g__MB11C04_marine_group	1
a3cfc1a0dc1746ef6f4a48ca4efdc49f	d__Archaea; p__Thermoplasmatota; c__Thermoplasmata; o__Marine_Group_II; f__Marine_Group_II; g__Marine_Group_II; s__metagenome	0.899856
14a0e05106135e35f3516fe52964651f	d__Bacteria; p__Campilobacterota; c__Campylobacteria; o__Campylobacterales; f__Arcobacteraceae; g__Pseudarcobacter	0.994378
a1eb8064e2e6052dc454a4ceed18a50d	d__Bacteria; p__Actinobacteriota; c__Actinobacteria; o__Micrococcales; f__Microbacteriaceae; g__Candidatus_Aquiluna	0.741583
1fccad42292c43a398db4937adb553df	d__Bacteria; p__Cyanobacteria; c__Cyanobacteriia; o__Chloroplast; f__Chloroplast; g__Chloroplast; s__Guillardia_theta	0.861199
ae8cba09fde077c9c09dd4b84c334a7c	d__Bacteria; p__Proteobacteria; c__Gammaproteobacteria; o__Steroidobacterales; f__Woeseiaceae; g__Woeseia	0.896877
e2055a8a1dc431d491a1170faf4780fa	d__Bacteria; p__Bacteroidota; c__Bacteroidia; o__Flavobacteriales; f__Flavobacteriaceae; g__Formosa	0.933156
dc186c356120425c8b044a49772944c6	d__Bacteria; p__Proteobacteria; c__Gammaproteobacteria; o__MBAE14; f__MBAE14; g__MBAE14	0.999881
1987ede5c0b5a90d5a70e6303cac2936	d__Bacteria; p__Proteobacteria; c__Gammaproteobacteria; o__Thiotrichales; f__Thiotrichaceae; g__uncultured; s__uncultured_marine	0.913635
61887a20566192d4e42d360e0bd40e7f	d__Bacteria; p__Proteobacteria; c__Alphaproteobacteria; o__Rhodobacterales; f__Rhodobacteraceae	0.999608
bfdd26099ddd9ab4016ddb0dcbf0cc92	d__Bacteria; p__Proteobacteria; c__Gammaproteobacteria; o__Cellvibrionales; f__Porticoccaceae	0.980376
9b9aba8aa4621f4d1014a8292a87bedb	d__Bacteria; p__Bacteroidota; c__Bacteroidia; o__Flavobacteriales; f__Cryomorphaceae; g__uncultured	0.999976
70e5c036d3cc18ee18cd3fb31ed820cd	d__Bacteria; p__Proteobacteria; c__Gammaproteobacteria; o__Steroidobacterales; f__Woeseiaceae; g__Woeseia	0.944051
04dac024668da9c0dd4d9099b6f879ff	d__Bacteria; p__Verrucomicrobiota; c__Verrucomicrobiae; o__Opitutales; f__Puniceicoccaceae; g__MB11C04_marine_group	1
939bc9462e0842a9c6e7c7b1462fe546	d__Bacteria; p__Bacteroidota; c__Bacteroidia; o__Flavobacteriales; f__Flavobacteriaceae; g__Polaribacter	0.931697
868e0165fe32a8925b7f20afa5e1dbfc	d__Bacteria; p__Proteobacteria; c__Gammaproteobacteria; o__Burkholderiales; f__Comamonadaceae	0.999975
d88c1b4a0db578b43dc2d789dbcd36e8	d__Bacteria; p__Proteobacteria; c__Gammaproteobacteria; o__BD7-8; f__BD7-8; g__BD7-8	0.925923
abfdb604dcd4f92bb9e73565af8642bd	d__Bacteria; p__Cyanobacteria; c__Cyanobacteriia; o__Chloroplast; f__Chloroplast; g__Chloroplast; s__Coscinodiscus_radiatus	0.797824
4eeeb5d1916dbed8a82c5bf3cf35c4ab	d__Bacteria; p__Desulfobacterota; c__Desulfobulbia; o__Desulfobulbales; f__Desulfobulbaceae; g__uncultured	0.999087
3eb3a086cc1df33556093b052157b54a	d__Bacteria; p__Proteobacteria; c__Alphaproteobacteria; o__Defluviicoccales; f__uncultured; g__uncultured; s__unidentified_marine	0.917946
c4aa8c393514cdb149032e5183fe484b	d__Bacteria; p__Proteobacteria; c__Alphaproteobacteria; o__Rhodobacterales; f__Rhodobacteraceae	0.997837
6c7a2fd2d769877d69a6e21db3de9486	d__Bacteria; p__Bacteroidota; c__Bacteroidia; o__Flavobacteriales; f__NS9_marine_group; g__NS9_marine_group	0.80017
b8627b47a5855dda2aa3858f3cc73410	d__Bacteria; p__Bacteroidota; c__Bacteroidia; o__Flavobacteriales; f__Flavobacteriaceae; g__NS5_marine_group; s__uncultured_Flavobacteriaceae	0.948857
4115c5dc04e42b652d487f91e9a791e9	d__Bacteria; p__Proteobacteria; c__Gammaproteobacteria; o__KI89A_clade; f__KI89A_clade; g__KI89A_clade	0.999729
9bb276530d60c2d320b7fd8bc8cf8613	d__Bacteria; p__Proteobacteria; c__Gammaproteobacteria; o__Burkholderiales; f__Comamonadaceae	0.99994
4305436c469649dc700b9a5b50120052	d__Bacteria; p__Cyanobacteria; c__Cyanobacteriia; o__Chloroplast; f__Chloroplast; g__Chloroplast	1
c37da434065670cb5007c8c79d2c45d1	d__Bacteria; p__Bacteroidota; c__Bacteroidia; o__Flavobacteriales; f__Flavobacteriaceae; g__NS5_marine_group	0.99985
c6b27b731384c45dcdbdd44b8b8c2f6e	d__Bacteria; p__Desulfobacterota; c__Desulfovibrionia; o__Desulfovibrionales; f__Desulfomicrobiaceae; g__Desulfomicrobium	0.999387
eeb9b64f1e72e38f115423ea705cebb6	d__Bacteria; p__Proteobacteria; c__Gammaproteobacteria; o__Oceanospirillales; f__Saccharospirillaceae; g__Oleispira	0.999754
bc136e40e2d7e5e02e231d251cf872ea	d__Bacteria; p__Cyanobacteria; c__Cyanobacteriia; o__Chloroplast; f__Chloroplast; g__Chloroplast; s__Nephroselmis_pyriformis	0.999836
4ce3ee4ef178db4998bc2ceeed7aaafc	d__Archaea; p__Thermoplasmatota; c__Thermoplasmata; o__Marine_Group_II; f__Marine_Group_II; g__Marine_Group_II	1
f05e692f64bb65d7a4b976dc01748d64	d__Bacteria; p__Proteobacteria; c__Gammaproteobacteria; o__Cellvibrionales; f__Halieaceae	0.991381
0ab5216d223ee0731ccbefd1ab596efc	d__Bacteria; p__Proteobacteria; c__Alphaproteobacteria; o__Rhizobiales; f__Stappiaceae; g__Stappiaceae; s__uncultured_bacterium	0.994737
e9465cfbe5868031e37f7f584066f8c8	d__Bacteria; p__Bacteroidota; c__Bacteroidia; o__Flavobacteriales; f__Flavobacteriaceae; g__Wenyingzhuangia	0.999909
d76d59ec71de0e3b22da0c9cd564d41a	d__Bacteria; p__Firmicutes; c__Clostridia; o__Lachnospirales; f__Lachnospiraceae; g__Fusicatenibacter	0.997177
3a218447b4453c013ce47c49e91976ab	d__Bacteria; p__Proteobacteria; c__Gammaproteobacteria; o__Cellvibrionales; f__Halieaceae; g__Halioglobus	0.891061
3c25aefde2ab931cbf9149166d8644af	d__Bacteria; p__Proteobacteria; c__Gammaproteobacteria; o__Vibrionales; f__Vibrionaceae	0.999995
9a91e011447fb168a2b38a8643a968c5	d__Bacteria; p__Bacteroidota; c__Bacteroidia; o__Flavobacteriales; f__Crocinitomicaceae; g__Fluviicola; s__uncultured_Flavobacterium	0.982193
c57be350f2d40b696b33af593d803edd	d__Bacteria; p__Proteobacteria; c__Alphaproteobacteria; o__Puniceispirillales; f__SAR116_clade; g__Candidatus_Puniceispirillum	0.930048
c38eed8f2f2f07fc99e6135205c57cff	d__Bacteria; p__Proteobacteria; c__Gammaproteobacteria; o__Cellvibrionales; f__Porticoccaceae; g__SAR92_clade	0.999779
0527eb4b511f4ad7ed923ef86068c981	d__Bacteria; p__Cyanobacteria; c__Cyanobacteriia; o__Chloroplast; f__Chloroplast; g__Chloroplast	1
e865f29a716e8d51f83931befa951240	d__Bacteria; p__Firmicutes; c__Bacilli; o__Erysipelotrichales; f__Erysipelatoclostridiaceae; g__Erysipelotrichaceae_UCG-003	0.999935
4070e9ba76c58b3d0ed3b37bdfccf0b8	d__Bacteria; p__Proteobacteria; c__Gammaproteobacteria; o__Salinisphaerales; f__Salinisphaeraceae; g__Salinisphaera; s__uncultured_bacterium	0.9996
6d5a010f72f3f1199973aaa7ec9c4164	d__Bacteria; p__Proteobacteria; c__Alphaproteobacteria; o__Parvibaculales; f__Parvibaculaceae; g__uncultured; s__uncultured_Alphaproteobacteria	0.921319
5754d0673330cfd0d1923326e1705609	d__Bacteria; p__Chloroflexi; c__Dehalococcoidia; o__SAR202_clade; f__SAR202_clade; g__SAR202_clade; s__hydrothermal_vent	0.858604
45762021845bcffe18e38cfccafbc01f	d__Bacteria; p__Campilobacterota; c__Campylobacteria; o__Campylobacterales; f__Sulfurospirillaceae; g__Sulfurospirillum	1
d46e2205f0c6ecf67b51f83d111c509c	d__Bacteria; p__Proteobacteria; c__Gammaproteobacteria; o__Enterobacterales; f__Enterobacteriaceae; g__Escherichia-Shigella	0.919473
a68db5de3b0821d9af3f09d43d0bde45	d__Bacteria; p__Proteobacteria; c__Gammaproteobacteria; o__Burkholderiales; f__Methylophilaceae; g__Methylotenera	0.992623
ebf00dd6a9329614e82c0a214cb16490	d__Bacteria; p__Proteobacteria; c__Alphaproteobacteria; o__Rhodobacterales; f__Rhodobacteraceae; g__Sulfitobacter	0.765886
d47974c2da911e3b5fb7b86c996ea708	d__Bacteria; p__Bacteroidota; c__Bacteroidia; o__Bacteroidales; f__Bacteroidaceae; g__Bacteroides; s__Bacteroides_graminisolvens	0.839238
da6a7cba87e0895b9cbe6037b9bd8b3b	d__Bacteria; p__Bacteroidota; c__Bacteroidia; o__Bacteroidales; f__Prevotellaceae; g__Prevotella	0.999948
1d4287101d4e69b6bba45059df936480	d__Bacteria; p__Desulfobacterota; c__Desulfobulbia; o__Desulfobulbales; f__Desulfocapsaceae; g__uncultured	0.906991
1e1178f3163cc9169597e95ff04f6ec6	d__Bacteria; p__Proteobacteria; c__Gammaproteobacteria; o__Burkholderiales; f__Comamonadaceae; g__Aquabacterium	0.727274
53ed53e9fc62bca9afadb051a825929b	d__Bacteria; p__Bacteroidota; c__Bacteroidia; o__Flavobacteriales; f__Flavobacteriaceae; g__NS4_marine_group	0.998209
b7822f536534dc64704e289497392cef	d__Bacteria; p__Bacteroidota; c__Bacteroidia; o__Flavobacteriales; f__NS9_marine_group; g__NS9_marine_group	0.922272
2bc1a9c97f7ebf0c6d0f640b636a6f99	d__Bacteria; p__Bacteroidota; c__Bacteroidia; o__Flavobacteriales; f__Flavobacteriaceae	0.999964
13f6ccaabdfcdb8fc67e6e1cdd05c98e	d__Bacteria; p__Proteobacteria; c__Gammaproteobacteria; o__Oceanospirillales; f__Nitrincolaceae; g__Marinobacterium	0.995903
c6ccade21ca451d80d563d2b5c94ebc6	d__Bacteria; p__Chloroflexi; c__Dehalococcoidia; o__SAR202_clade; f__SAR202_clade; g__SAR202_clade; s__hydrothermal_vent	0.957849
35bd358990986aceb5a8073f44b61e7f	d__Bacteria; p__Cyanobacteria; c__Cyanobacteriia; o__Chloroplast; f__Chloroplast; g__Chloroplast	0.999993
4af34e31f4f29f5372246db273985eb8	d__Bacteria; p__Proteobacteria; c__Alphaproteobacteria; o__Rhizobiales; f__Methyloligellaceae; g__Methyloceanibacter; s__uncultured_bacterium	0.753543
98f2dbbf7a8eb7a28ff3d9c23382d384	d__Bacteria; p__Cyanobacteria; c__Cyanobacteriia; o__Chloroplast; f__Chloroplast; g__Chloroplast; s__Pycnococcus_provasolii	1
a52dae4d1e97c33ed73bc07b1ca486c0	d__Bacteria; p__Cyanobacteria; c__Cyanobacteriia; o__Chloroplast; f__Chloroplast; g__Chloroplast	1
df37b62e507e32409df4885c1ad2ce14	d__Bacteria; p__Bacteroidota; c__Bacteroidia; o__Bacteroidales; f__Bacteroidaceae; g__Bacteroides; s__Bacteroides_coprocola	0.99788
6e45e0e89547e67313b16e31f14e39a6	d__Bacteria; p__Bacteroidota; c__Bacteroidia; o__Flavobacteriales; f__Crocinitomicaceae; g__Brumimicrobium; s__uncultured_Bacteroidetes	0.721995
fee0472be80a1cd822e9ae6451a51ea8	d__Bacteria; p__Desulfobacterota; c__Syntrophobacteria; o__Syntrophobacterales; f__uncultured; g__uncultured; s__uncultured_delta	0.770234
00619b956de54a7c35d457cec31f5cf8	d__Bacteria; p__Cyanobacteria; c__Cyanobacteriia; o__Chloroplast; f__Chloroplast; g__Chloroplast	1
e602796c1b6ec1dfd3cf04f03b446f86	d__Bacteria; p__Proteobacteria; c__Gammaproteobacteria; o__Nitrosococcales; f__Methylophagaceae; g__Methylophaga	0.999877
4fba6fef450158c1bd1cbcb5a0e8f5e5	d__Bacteria; p__Bacteroidota; c__Bacteroidia; o__Bacteroidales; f__Prevotellaceae; g__Prevotella	0.999915
f2b1085884a3beddee34ab92b75083ce	d__Bacteria; p__Cyanobacteria; c__Cyanobacteriia; o__Chloroplast; f__Chloroplast; g__Chloroplast; s__Phalacroma_mitra	0.95725
7f7d8d0e77880149d7b8a4cd42e3754c	d__Bacteria; p__Proteobacteria; c__Alphaproteobacteria; o__Puniceispirillales; f__SAR116_clade; g__SAR116_clade; s__uncultured_Oceanibaculum	0.898554
1305b17887b9c04eb4f8d89f50083dfe	d__Bacteria; p__Campilobacterota; c__Campylobacteria; o__Campylobacterales; f__Arcobacteraceae; g__Pseudarcobacter	0.995733
caa56f7e523600764cf5d2a0ffd7e2fa	d__Bacteria; p__Bacteroidota; c__Bacteroidia; o__Flavobacteriales; f__Flavobacteriaceae; g__Dokdonia	0.999695
6e26c692be9522a1ce992fdacddfa573	d__Bacteria; p__Cyanobacteria; c__Cyanobacteriia; o__Chloroplast; f__Chloroplast; g__Chloroplast	0.999995
399384a4dd2edea7a6b5824ed7aeda5c	d__Bacteria; p__Bacteroidota; c__Bacteroidia; o__Flavobacteriales; f__Flavobacteriaceae; g__NS5_marine_group	0.997151
7d7615490b9a39d89ee5fbca59a5e5db	d__Bacteria; p__Proteobacteria; c__Alphaproteobacteria; o__SAR11_clade; f__Clade_II; g__Clade_II	0.996085
0d6f16fb21c339a78319636c4b31cb9d	d__Bacteria; p__Proteobacteria; c__Alphaproteobacteria; o__Rhodobacterales; f__Rhodobacteraceae	0.999888
1c5137af8879c970dc20efc46c2ce06e	d__Bacteria; p__Cyanobacteria; c__Cyanobacteriia; o__Chloroplast; f__Chloroplast; g__Chloroplast	1
0dc7c513e236418e1b21897e0fb23f8c	d__Bacteria; p__Bacteroidota; c__Bacteroidia; o__Flavobacteriales; f__Flavobacteriaceae; g__NS4_marine_group	0.999844
8188598a9b197d172cfc57da67efb2ab	d__Bacteria; p__Proteobacteria; c__Alphaproteobacteria; o__Rhodobacterales; f__Rhodobacteraceae	0.983548
e0daf7fb23a3e9053c033115b7fd9674	d__Bacteria; p__Proteobacteria; c__Gammaproteobacteria; o__Cellvibrionales; f__Halieaceae; g__Luminiphilus	0.992278
1569f7ae988e26c905ab8fab427c8a0d	d__Bacteria; p__Firmicutes; c__Negativicutes; o__Acidaminococcales; f__Acidaminococcaceae; g__Phascolarctobacterium	0.999817
e18251cce7946e80777074a1a86c6dde	d__Bacteria; p__Actinobacteriota; c__Acidimicrobiia; o__Microtrichales; f__Ilumatobacteraceae; g__uncultured; s__uncultured_marine	0.908761
4bdda2110ad1355e7e1d31e88dbd2e7d	d__Bacteria; p__Verrucomicrobiota; c__Verrucomicrobiae; o__Opitutales; f__Puniceicoccaceae; g__MB11C04_marine_group	1
9428beb80a1d1a2031c5b1f67560ceb0	d__Bacteria; p__Cyanobacteria; c__Cyanobacteriia; o__Chloroplast; f__Chloroplast; g__Chloroplast	1
a136eec7f2d691cfc7c8f6ffba5b0ddb	d__Bacteria; p__Proteobacteria; c__Gammaproteobacteria; o__Oceanospirillales; f__Saccharospirillaceae; g__Oceanobacter; s__uncultured_Thalassolituus	0.83221
2864c48643fb73ef1134c6f2801465ca	d__Bacteria; p__Proteobacteria; c__Alphaproteobacteria; o__Rickettsiales; f__Mitochondria; g__Mitochondria	0.903346
e4d6d05bb0d93cbb9e4ef9d70d191c4f	d__Bacteria; p__Proteobacteria; c__Gammaproteobacteria; o__Burkholderiales; f__Rhodocyclaceae	0.982473
62fbcf28c68ae4d16511f6e77a12b74e	d__Bacteria; p__Proteobacteria; c__Gammaproteobacteria; o__SAR86_clade; f__SAR86_clade; g__SAR86_clade	0.999998
9bdc64aae8adefab5a8b4cb0ad61fb4e	d__Archaea; p__Thermoplasmatota; c__Thermoplasmata; o__Marine_Group_II; f__Marine_Group_II; g__Marine_Group_II; s__marine_metagenome	0.724267
715ed60e859700522eb8ce8e0b100611	d__Bacteria; p__Proteobacteria; c__Alphaproteobacteria; o__SAR11_clade	1
fb706aac74597b6451e954ba734adca5	d__Bacteria; p__Desulfobacterota; c__Desulfobulbia; o__Desulfobulbales; f__Desulfobulbaceae; g__uncultured	0.99908
b52c6e9a427bf77545aa8ebc07270780	d__Bacteria; p__Proteobacteria; c__Gammaproteobacteria; o__Cellvibrionales; f__Halieaceae; g__OM60(NOR5)_clade; s__uncultured_Haliea	0.89192
ab32275a7fc06a23c53f1b394cfe612f	d__Bacteria; p__Proteobacteria; c__Gammaproteobacteria; o__Burkholderiales; f__Comamonadaceae	0.999987
59028be7ed13f3b843b89854aebb6957	d__Bacteria; p__Proteobacteria; c__Gammaproteobacteria; o__Cellvibrionales; f__Spongiibacteraceae	0.94076
efca243d39446772ae5d3e096336b51f	d__Bacteria; p__Proteobacteria; c__Gammaproteobacteria; o__Burkholderiales; f__Comamonadaceae	0.996605
44bcf016d1ef96b644d0b6f97060c74b	d__Bacteria; p__Proteobacteria; c__Alphaproteobacteria; o__Puniceispirillales; f__SAR116_clade; g__SAR116_clade; s__unidentified_marine	0.758043
00bce3089aa2589763c7ece522044976	d__Bacteria; p__Proteobacteria; c__Alphaproteobacteria; o__Rhodobacterales; f__Rhodobacteraceae	0.999956
adb552e7d242c7f11a94e97697a6dce1	d__Bacteria; p__Cyanobacteria; c__Cyanobacteriia; o__Chloroplast; f__Chloroplast; g__Chloroplast	1
945184b6386c192c0066e0a98a154780	d__Bacteria; p__Proteobacteria; c__Gammaproteobacteria; o__Enterobacterales; f__Enterobacteriaceae	0.889117
fde8e84cce41b1ce4694d7b9a136fed0	d__Bacteria; p__Bacteroidota; c__Bacteroidia; o__Flavobacteriales; f__Flavobacteriaceae	1
d50a4c0ab8825017f8397c8ae8f0d4fe	d__Bacteria; p__Proteobacteria; c__Alphaproteobacteria; o__Puniceispirillales; f__SAR116_clade; g__SAR116_clade; s__uncultured_Rhodospirillales	0.997548
a41c9a915c15a940fa6669382da25619	d__Bacteria; p__Proteobacteria; c__Alphaproteobacteria; o__Rhodospirillales; f__Magnetospiraceae; g__uncultured	0.994667
5de0e77bc5c3cb2732d09aadf7a860d8	d__Bacteria; p__Proteobacteria; c__Gammaproteobacteria; o__Alteromonadales; f__Idiomarinaceae; g__Idiomarina	0.999995
58c4c519152238addd28ad789a0e3adc	d__Bacteria; p__Bacteroidota; c__Bacteroidia; o__Flavobacteriales; f__Flavobacteriaceae	1
5a6c87d6a4eb5e114959f6192f29b641	d__Bacteria; p__Actinobacteriota; c__Actinobacteria; o__Bifidobacteriales; f__Bifidobacteriaceae; g__Bifidobacterium	0.999942
6d04de8cc4a1df332a852fd85ce91f75	d__Bacteria; p__Proteobacteria; c__Alphaproteobacteria; o__Rhodobacterales; f__Rhodobacteraceae	0.994688
faf1029d37956293b35d5c395a5297c1	d__Bacteria; p__Cyanobacteria; c__Cyanobacteriia; o__Synechococcales; f__Cyanobiaceae; g__Cyanobium_PCC-6307	0.922729
2601c3976c8efbc1b726c6e8afcfac53	d__Bacteria; p__Proteobacteria; c__Gammaproteobacteria; o__Cellvibrionales; f__Halieaceae	0.999387
d32e579b3ae7b2aae8d5bf9f027c29af	d__Bacteria; p__Proteobacteria; c__Gammaproteobacteria; o__Burkholderiales; f__Comamonadaceae	0.99991
5649447d0222bd34d28a6e5f13981af0	d__Bacteria; p__Proteobacteria; c__Gammaproteobacteria; o__Oceanospirillales; f__Nitrincolaceae; g__uncultured	0.999917
94a3728c3ae67ca9971a65a5e388519a	d__Bacteria; p__Proteobacteria; c__Gammaproteobacteria; o__Cellvibrionales; f__Cellvibrionaceae	0.999961
11843b082e290363ce8637f76f6a198c	d__Bacteria; p__Bacteroidota; c__Bacteroidia; o__Flavobacteriales; f__Flavobacteriaceae	0.999486
3d4f51f3283b702e182c24e139c4ffef	d__Bacteria; p__Campilobacterota; c__Campylobacteria; o__Campylobacterales; f__Arcobacteraceae	0.999942
dcda68119d2e24090194c9af5a818225	d__Bacteria; p__Proteobacteria; c__Alphaproteobacteria; o__Rhodobacterales; f__Rhodobacteraceae; g__Yoonia-Loktanella	0.872456
c1d9eada909d2d5dbe078f25f1038508	d__Bacteria; p__Proteobacteria; c__Gammaproteobacteria; o__Burkholderiales; f__Comamonadaceae	0.999783
28c60604801f5625d45bb5950254a18e	d__Bacteria; p__Campilobacterota; c__Campylobacteria; o__Campylobacterales; f__Arcobacteraceae	0.999815
c5f472ff65cfb7867fa4058dcdc3712f	d__Bacteria	0.819299
12b572e28712bf3afe82fa02c4631167	d__Bacteria; p__Firmicutes; c__Bacilli; o__Lactobacillales; f__Enterococcaceae; g__Enterococcus	0.770447
e7d2ead455ab370f43a0bbbb81f4b667	d__Bacteria; p__Proteobacteria; c__Alphaproteobacteria; o__Rhodobacterales; f__Rhodobacteraceae	0.999991
8a9d051995e3c5b0c16836342486d088	d__Bacteria; p__Proteobacteria; c__Gammaproteobacteria; o__Oceanospirillales; f__Saccharospirillaceae; g__Thalassolituus; s__Thalassolituus_marinus	0.959337
9ca3e5e8718afe53e7181272fa991cfd	d__Bacteria; p__Proteobacteria; c__Gammaproteobacteria; o__Alteromonadales; f__Alteromonadaceae	1
29fe849342cb54969a7cebabdf7c0f70	d__Bacteria; p__Proteobacteria; c__Gammaproteobacteria; o__Pseudomonadales; f__Pseudomonadaceae; g__Pseudomonas	0.999707
e8c500cc7f40b20465b8be91a5fe5cfe	d__Bacteria; p__Firmicutes; c__Clostridia; o__Peptostreptococcales-Tissierellales; f__Acidaminobacteraceae; g__Acidaminobacter	0.99088
ceaafa0c87adb57b1d512e45c08e6115	d__Bacteria; p__Proteobacteria; c__Gammaproteobacteria; o__Ectothiorhodospirales; f__Ectothiorhodospiraceae; g__uncultured; s__uncultured_proteobacterium	0.991452
09de3dde6c465b74bcb8e6f8a478e4e0	d__Bacteria; p__Actinobacteriota; c__Actinobacteria; o__Corynebacteriales; f__Nocardiaceae; g__Rhodococcus	0.999989
365cf9e8424b84332cee898f37ee5885	d__Bacteria; p__Proteobacteria; c__Alphaproteobacteria; o__Defluviicoccales; f__uncultured; g__uncultured	0.999998
cf3830ef9a5da24d9431209217d449b6	d__Bacteria; p__Verrucomicrobiota; c__Verrucomicrobiae; o__Opitutales; f__Puniceicoccaceae; g__MB11C04_marine_group	1
0bbdb9142f35f4f921582b626e73ac05	d__Bacteria; p__Proteobacteria; c__Gammaproteobacteria; o__Steroidobacterales; f__Woeseiaceae; g__Woeseia	0.753321
6850ce35d9f55693aa55d50a05d8d826	d__Bacteria; p__Proteobacteria; c__Gammaproteobacteria; o__Alteromonadales; f__Idiomarinaceae; g__Idiomarina	0.999982
85bfa1eefa23da67386dd69e5eab2208	d__Bacteria; p__Proteobacteria; c__Gammaproteobacteria; o__Steroidobacterales; f__Woeseiaceae; g__Woeseia	0.857091
d900eb33f6b4bc449aab64df16ae18b2	d__Bacteria; p__Bacteroidota; c__Bacteroidia; o__Bacteroidales; f__Bacteroidaceae; g__Bacteroides; s__Bacteroides_stercoris	0.91095
64d2ce543424c6dc177dc04c2c4e4d0d	d__Bacteria; p__Proteobacteria; c__Gammaproteobacteria; o__Cellvibrionales; f__Halieaceae	0.998997
889b3824f9f3709fc805ea887f859e90	d__Bacteria; p__Proteobacteria; c__Gammaproteobacteria; o__Pseudomonadales; f__Moraxellaceae; g__Acinetobacter	0.999956
dc6e105dda456b66c9a945c8f5547c7b	d__Bacteria; p__Proteobacteria; c__Alphaproteobacteria; o__Rhodospirillales; f__Magnetospiraceae; g__uncultured	0.866332
9d5da525ebc896db9de41b58c0d2ad07	d__Bacteria; p__Firmicutes; c__Clostridia; o__Peptostreptococcales-Tissierellales; f__Peptostreptococcaceae; g__Proteocatella; s__uncultured_Clostridiales	0.747472
226c9af4a0958a4215f8c7e80f579c2b	d__Bacteria; p__Gemmatimonadota; c__BD2-11_terrestrial_group; o__BD2-11_terrestrial_group; f__BD2-11_terrestrial_group; g__BD2-11_terrestrial_group; s__uncultured_marine	0.868347
de98a50962f8bc9bb346908fcdf53857	d__Bacteria; p__Proteobacteria; c__Alphaproteobacteria; o__Rhodobacterales; f__Rhodobacteraceae	0.998512
7d51f19d34f8c5e73ee589f76a1fd5dc	d__Bacteria; p__Proteobacteria; c__Gammaproteobacteria; o__Burkholderiales; f__Comamonadaceae	0.999872
8f345641693bad0d4f8c718a6d44264c	d__Bacteria; p__Proteobacteria; c__Alphaproteobacteria; o__Rhodobacterales; f__Rhodobacteraceae	0.999765
a37c86fd3c985df9a1cf9d5e7c05ed0c	d__Bacteria; p__Cyanobacteria; c__Cyanobacteriia; o__Chloroplast; f__Chloroplast; g__Chloroplast; s__Aureococcus_anophagefferens	0.999992
bc41bf3f57b78b17bbaffb902e84085a	d__Bacteria; p__Proteobacteria; c__Gammaproteobacteria; o__SAR86_clade; f__SAR86_clade; g__SAR86_clade; s__Rhodobacteraceae_bacterium	0.858667
7145fb457f5ad191c2c261ea82840e97	d__Bacteria; p__Proteobacteria; c__Alphaproteobacteria; o__Rickettsiales; f__Mitochondria; g__Mitochondria	0.99248
b051c15fd193439f9842f7418c7b783e	d__Bacteria; p__Cyanobacteria; c__Cyanobacteriia; o__Chloroplast; f__Chloroplast; g__Chloroplast; s__Phalacroma_mitra	0.981403
f3b05d5fc6bf4b7eca1bcf8f1296c475	d__Bacteria; p__Verrucomicrobiota; c__Verrucomicrobiae; o__Opitutales; f__Puniceicoccaceae; g__MB11C04_marine_group	0.999985
99d43dd961a5502733b5eea8c5ebf00d	d__Bacteria; p__Proteobacteria; c__Alphaproteobacteria; o__Rickettsiales; f__Mitochondria; g__Mitochondria; s__uncultured_bacterium	0.812829
8e175abe6a746b8f33bae9cd7c8192bb	d__Bacteria; p__Firmicutes; c__Clostridia; o__Oscillospirales; f__Ruminococcaceae; g__Faecalibacterium	0.999072
63aaeeea00a4c49a5c321dd51de34519	d__Bacteria; p__Proteobacteria; c__Gammaproteobacteria; o__KI89A_clade; f__KI89A_clade; g__KI89A_clade	0.999997
e3bd4c321c5364d01871ebb503a1dc7e	d__Bacteria; p__Proteobacteria; c__Gammaproteobacteria; o__Alteromonadales; f__Colwelliaceae; g__Colwellia	0.999498
68b9ce06fc98f29759c01b03263a5d67	d__Bacteria; p__Proteobacteria; c__Gammaproteobacteria; o__Vibrionales; f__Vibrionaceae; g__Vibrio	0.962565
bed930bf813de86909d36a01caab3b99	d__Bacteria; p__Planctomycetota; c__Planctomycetes; o__Planctomycetales; f__Gimesiaceae; g__uncultured	0.967094
6ef30ad70950c7994898405da4aa1f2a	d__Bacteria; p__Actinobacteriota; c__Actinobacteria; o__Propionibacteriales; f__Nocardioidaceae; g__Aeromicrobium	0.874535
5f56be3a6fe60e9dbcc2c48c47823e9c	d__Bacteria; p__Cyanobacteria; c__Cyanobacteriia; o__Chloroplast; f__Chloroplast; g__Chloroplast	1
97bead19debb9a56a1003653c587b7e7	d__Bacteria; p__Proteobacteria; c__Alphaproteobacteria; o__Rhodobacterales; f__Rhodobacteraceae; g__Yoonia-Loktanella; s__Yoonia_vestfoldensis	0.776679
307ddec3c7707da5e8a62de70cab1274	d__Bacteria; p__Proteobacteria; c__Gammaproteobacteria; o__Cellvibrionales; f__Halieaceae; g__Haliea; s__Arctic_sea	0.84045
f5f5e0da89730462abaf6301a9557193	d__Bacteria; p__Firmicutes; c__Clostridia; o__Oscillospirales; f__Ruminococcaceae; g__Faecalibacterium	0.99765
67660e1613445e57d2c5cc4cefdea9e3	d__Bacteria; p__Cyanobacteria; c__Cyanobacteriia; o__Chloroplast; f__Chloroplast; g__Chloroplast; s__Cylindrotheca_closterium	0.855714
150e4ab1c700bcf62ea89e118f5621a8	d__Bacteria; p__Proteobacteria; c__Gammaproteobacteria; o__KI89A_clade; f__KI89A_clade; g__KI89A_clade; s__marine_gamma	0.813451
f84a5455a4f6fb3979f21796cdff4da4	d__Bacteria; p__Proteobacteria; c__Alphaproteobacteria; o__Caulobacterales; f__Caulobacteraceae; g__Brevundimonas	0.999919
b15193fce14759d1c06728933e044af6	d__Bacteria; p__Bacteroidota; c__Bacteroidia; o__Bacteroidales; f__Bacteroidaceae; g__Bacteroides	1
77c0f28cc4c7003c89d69627cbde381f	d__Bacteria; p__Planctomycetota; c__Planctomycetes; o__Planctomycetales; f__Gimesiaceae; g__uncultured	0.999943
e1c0e69b9f2d7db1ca7d688fb58d7cbc	d__Bacteria; p__Campilobacterota; c__Campylobacteria; o__Campylobacterales; f__Sulfurovaceae; g__Sulfurovum	0.999989
07acb97823acc2f45704f92be6bf9888	d__Archaea; p__Crenarchaeota; c__Nitrososphaeria; o__Nitrosopumilales; f__Nitrosopumilaceae	1
6277bf1227318a8c694c353dd2d03def	d__Bacteria; p__Proteobacteria; c__Alphaproteobacteria; o__Thalassobaculales; f__Nisaeaceae; g__OM75_clade	0.999239
dd7bd3190b6862e625e113a014c9ce87	d__Bacteria; p__Proteobacteria; c__Gammaproteobacteria; o__Steroidobacterales; f__Woeseiaceae; g__Woeseia	0.93998
955c82e8b0bb8222e2067617fcdccbce	d__Bacteria	0.961172
e073d99cdb262068854b67dc50e0b072	d__Archaea; p__Thermoplasmatota; c__Thermoplasmata; o__Marine_Group_II; f__Marine_Group_II; g__Marine_Group_II; s__uncultured_bacterium	0.731989
dcb71cc699d841c3ef3a379f802904e6	d__Bacteria; p__Cyanobacteria; c__Cyanobacteriia; o__Chloroplast; f__Chloroplast; g__Chloroplast	1
8bce925c4544af4f4d460bd98ceafcf8	d__Bacteria; p__Bacteroidota; c__Bacteroidia; o__Chitinophagales; f__Saprospiraceae; g__Aureispira	0.999999
5d67571f06e29b6c65c9c25a1c44ebef	d__Bacteria; p__Campilobacterota; c__Campylobacteria; o__Campylobacterales; f__Arcobacteraceae; g__Malaciobacter	0.95185
a17fd0f8d4eee41ef864153c9c21b286	d__Bacteria; p__Proteobacteria; c__Gammaproteobacteria; o__Alteromonadales; f__Pseudoalteromonadaceae; g__uncultured; s__uncultured_gamma	0.964169
9380eac5ee2cf8d4a60f4b9f10bd5f16	d__Archaea; p__Thermoplasmatota; c__Thermoplasmata; o__Marine_Group_II; f__Marine_Group_II; g__Marine_Group_II	1
79a10d362705617350c99b2e89e49b2d	d__Archaea; p__Thermoplasmatota; c__Thermoplasmata; o__Marine_Group_II; f__Marine_Group_II; g__Marine_Group_II	0.999998
a9fffd0c936cd0c1d992406d1512cd12	d__Bacteria; p__Proteobacteria; c__Gammaproteobacteria; o__Cellvibrionales; f__Halieaceae; g__Halioglobus	0.743722
ac74eb9e18ab45ed560fe7ad979e3b0f	d__Bacteria; p__Proteobacteria; c__Alphaproteobacteria; o__Rhodobacterales; f__Rhodobacteraceae	0.999253
25a3e9c7f5dbb5fddac08155e3227abe	d__Bacteria; p__Acidobacteriota; c__Thermoanaerobaculia; o__Thermoanaerobaculales; f__Thermoanaerobaculaceae; g__Subgroup_10	0.997607
dcba105f35d8ebc9e22269c7491ad3a7	d__Bacteria; p__Proteobacteria; c__Gammaproteobacteria; o__Xanthomonadales; f__Xanthomonadaceae; g__Stenotrophomonas	0.996752
e8386d3a307c208c4b9f0a756259cd6b	d__Bacteria; p__Proteobacteria; c__Gammaproteobacteria; o__Pseudomonadales; f__Moraxellaceae; g__Acinetobacter	0.999514
ec94e56614a6e6601d8c2655bf410606	d__Bacteria; p__Cyanobacteria; c__Cyanobacteriia; o__Chloroplast; f__Chloroplast; g__Chloroplast	0.999935
94fe820f2ecbd7ef6200d63f00ac6191	d__Bacteria; p__Campilobacterota; c__Campylobacteria; o__Campylobacterales; f__Arcobacteraceae	0.999983
d0c11a5adda368b41592de64d7f45c36	d__Bacteria; p__Proteobacteria; c__Gammaproteobacteria; o__Pseudomonadales; f__Pseudomonadaceae; g__Pseudomonas; s__Agrobacterium_agile	0.853501
3c0de8e18bc694d98c7aaceb8f4aeadf	d__Bacteria; p__Desulfobacterota; c__Desulfobacteria; o__Desulfobacterales; f__Desulfosarcinaceae; g__Sva0081_sediment_group	0.861512
677449bcad55483d11edd37d1d7c62be	d__Bacteria; p__Verrucomicrobiota; c__Verrucomicrobiae; o__Opitutales; f__Puniceicoccaceae; g__Cerasicoccus	0.999352
1cbbb5132021edbfb40c6a30a7eef78a	d__Bacteria; p__Bacteroidota; c__Bacteroidia; o__Flavobacteriales; f__Flavobacteriaceae; g__NS5_marine_group	0.997377
91863eb19a4c093cc76961badbf14dd0	d__Bacteria; p__Actinobacteriota; c__Acidimicrobiia; o__Microtrichales; f__Microtrichaceae; g__Sva0996_marine_group	0.989222
4221a19aee297d77a138c3c9a8bf48ae	d__Bacteria; p__Proteobacteria; c__Alphaproteobacteria; o__Rhodobacterales; f__Rhodobacteraceae	0.998487
0a68ec564e278b0246c920ad7de41880	d__Bacteria; p__Firmicutes; c__Clostridia; o__Lachnospirales; f__Lachnospiraceae; g__Blautia	0.954852
c4427edff2a05bbf1ad0654213cfbed9	d__Bacteria; p__Campilobacterota; c__Campylobacteria; o__Campylobacterales; f__Sulfurimonadaceae; g__Sulfurimonas	0.999999
90d4cfadf373fb19e749951cd9000ab6	d__Bacteria; p__Campilobacterota; c__Campylobacteria; o__Campylobacterales; f__Arcobacteraceae; g__uncultured	0.989689
a70f7f0cf443cab6c5e19fb0f8bc3215	d__Bacteria; p__Acidobacteriota; c__Thermoanaerobaculia; o__Thermoanaerobaculales; f__Thermoanaerobaculaceae; g__Subgroup_23	0.999999
c873959d384cbe89ef80df2ead46784c	d__Bacteria; p__Bacteroidota; c__Bacteroidia; o__Flavobacteriales; f__Flavobacteriaceae; g__NS5_marine_group; s__seawater_metagenome	0.918896
718685e3b0d4e201380fe83f16a16c85	d__Bacteria; p__Actinobacteriota; c__Acidimicrobiia; o__Microtrichales; f__Microtrichaceae; g__Sva0996_marine_group	0.928019
2da1ffca6c2b57046ba9d58302618c34	d__Bacteria; p__Bacteroidota; c__Bacteroidia; o__Bacteroidales; f__Tannerellaceae; g__Macellibacteroides	0.999937
63d2a70bd0bae25b74c0eb64cf63af2a	d__Bacteria; p__Bacteroidota; c__Bacteroidia; o__Flavobacteriales; f__Cryomorphaceae; g__uncultured	0.999955
c81c393cc9335812e79ec7a7b87011a6	d__Bacteria; p__Verrucomicrobiota; c__Verrucomicrobiae; o__Opitutales; f__Puniceicoccaceae; g__MB11C04_marine_group	1
6bda65cf1d3307845f45b2c904f78e50	d__Bacteria; p__Proteobacteria; c__Alphaproteobacteria	0.998125
4b7e190bc4ca7ddcae979b2027641d0c	d__Bacteria; p__Firmicutes; c__Bacilli; o__Erysipelotrichales; f__Erysipelotrichaceae; g__Erysipelothrix; s__uncultured_anaerobic	0.884747
9fa703f8c89ff4c7cee64381f4991871	d__Bacteria; p__Proteobacteria; c__Alphaproteobacteria; o__Defluviicoccales; f__uncultured; g__uncultured	0.999997
1323a5b6dbbf5e7acf1afa7d8617ff1e	d__Bacteria; p__Proteobacteria; c__Gammaproteobacteria; o__Oceanospirillales; f__Saccharospirillaceae; g__Oceaniserpentilla	0.863301
8851f30eb67bfa38a23ed95a35a7514a	d__Bacteria; p__Cyanobacteria; c__Cyanobacteriia; o__Chloroplast; f__Chloroplast; g__Chloroplast	1
f6907f697361593491030f7dc8a198aa	d__Bacteria; p__Proteobacteria; c__Gammaproteobacteria; o__Oceanospirillales; f__Saccharospirillaceae; g__Oleispira	0.999695
8b55ab9aed52e21d002329f3b1ee3925	d__Archaea; p__Thermoplasmatota; c__Thermoplasmata; o__Marine_Group_II; f__Marine_Group_II; g__Marine_Group_II; s__uncultured_bacterium	0.956013
80264b20b31f4cea5a4508e50067a377	d__Bacteria; p__Proteobacteria; c__Gammaproteobacteria; o__Ectothiorhodospirales; f__Ectothiorhodospiraceae; g__uncultured; s__uncultured_marine	0.943758
6444657c0f5e7317624f71dc68a429f0	d__Bacteria; p__Verrucomicrobiota; c__Verrucomicrobiae; o__Verrucomicrobiales; f__DEV007; g__DEV007	0.991818
7f0ce4f17ba4f5a4ecccf1816c6f599f	d__Archaea; p__Crenarchaeota; c__Nitrososphaeria; o__Nitrosopumilales; f__Nitrosopumilaceae; g__Candidatus_Nitrosopumilus	0.993065
b6ae2ef290b57855eaef941b7f45bc0d	d__Bacteria; p__Cyanobacteria; c__Cyanobacteriia; o__Chloroplast; f__Chloroplast; g__Chloroplast	1
f4801b7a68515d9005fa572ee6afdf41	d__Bacteria; p__Proteobacteria; c__Gammaproteobacteria; o__Burkholderiales; f__Burkholderiaceae; g__Ralstonia	0.930385
eacdb83eb6613d5cdedc2a929529bf63	d__Bacteria; p__Cyanobacteria; c__Cyanobacteriia; o__Chloroplast; f__Chloroplast; g__Chloroplast; s__Guillardia_theta	0.758288
4e289fc3cc348f99afe83a34b1c0c35a	d__Bacteria; p__Actinobacteriota; c__Actinobacteria; o__Micrococcales; f__Microbacteriaceae; g__Candidatus_Aquiluna; s__uncultured_organism	0.926746
4b6332535763acc2b26ff232cbb1715a	d__Bacteria; p__Actinobacteriota; c__Acidimicrobiia; o__Actinomarinales; f__Actinomarinaceae; g__Candidatus_Actinomarina	1
385f37f0a80df4ca0b80cab2a2bf16b3	d__Bacteria; p__Cyanobacteria; c__Cyanobacteriia; o__Chloroplast; f__Chloroplast; g__Chloroplast	0.946469
d6ac38b072bcfa653584192186d34a66	d__Bacteria; p__Proteobacteria; c__Alphaproteobacteria; o__Rhodobacterales; f__Rhodobacteraceae	0.999961
6f5a3e1a032d9f0df6728d6455ced789	d__Bacteria; p__Cyanobacteria; c__Cyanobacteriia; o__Chloroplast; f__Chloroplast; g__Chloroplast; s__Guillardia_theta	0.738751
cc356f617d07659832dcb3cf2a3dbc88	d__Bacteria; p__Firmicutes; c__Clostridia; o__Clostridiales; f__Clostridiaceae; g__Proteiniclasticum	0.960236
659b1cd9ccb49c2c0f5b86b0dd297842	d__Bacteria; p__Proteobacteria; c__Alphaproteobacteria; o__Parvibaculales; f__PS1_clade; g__PS1_clade	0.996918
e09a83129f1d861bb6c8fdc877dca395	d__Bacteria; p__Proteobacteria; c__Gammaproteobacteria; o__Cellvibrionales; f__Halieaceae	0.99961
f512a0d20386c284215d59f7c8725a5c	d__Bacteria; p__Proteobacteria; c__Gammaproteobacteria; o__Alteromonadales; f__Marinobacteraceae; g__Marinobacter	0.999747
d83f29f1a140139899bdff5b62c9ba9b	d__Bacteria; p__Myxococcota; c__Polyangia; o__Polyangiales; f__Sandaracinaceae; g__uncultured	0.999998
258e8ff042fc984d7e7bf19b90050b71	d__Bacteria; p__Proteobacteria; c__Alphaproteobacteria; o__Rhodospirillales; f__AEGEAN-169_marine_group; g__AEGEAN-169_marine_group; s__uncultured_Alphaproteobacteria	0.810931
d295b9a63b6148b9f4663819da1c914b	d__Bacteria; p__Proteobacteria; c__Gammaproteobacteria; o__Burkholderiales; f__Comamonadaceae	0.999688
e2f25e2db350e4ad9a6bf9bbc404f11a	d__Bacteria; p__Bacteroidota; c__Bacteroidia; o__Flavobacteriales; f__NS9_marine_group; g__NS9_marine_group	0.867398
010426a6407688e061c6ca4fd729d6eb	d__Bacteria; p__Planctomycetota; c__OM190; o__OM190; f__OM190; g__OM190; s__marine_metagenome	0.993627
cfdcfc8a519b7682ac8a14ecdea6c528	d__Bacteria; p__Proteobacteria; c__Gammaproteobacteria; o__Salinisphaerales; f__Solimonadaceae; g__Nevskia; s__uncultured_Nevskia	0.751689
cbc39cbc218cc2d6b1b86068fcc3df91	d__Bacteria; p__Proteobacteria; c__Alphaproteobacteria; o__Puniceispirillales; f__SAR116_clade	0.999946
1cfa27ff6a688b162637b2047a6a9b6f	d__Bacteria; p__Proteobacteria; c__Alphaproteobacteria; o__Rhodobacterales; f__Rhodobacteraceae	0.997924
7ac69e43c3b540ef8bd8b0379f81f7cf	d__Bacteria; p__Bdellovibrionota; c__Bdellovibrionia; o__Bdellovibrionales; f__Bdellovibrionaceae; g__OM27_clade	0.996107
f1a712a8a836769bf52102128f1d64fb	d__Bacteria; p__Cyanobacteria; c__Cyanobacteriia; o__Chloroplast; f__Chloroplast; g__Chloroplast	0.999988
95016d392dae0a8d8ff7f81809e29b50	d__Bacteria; p__Cyanobacteria; c__Cyanobacteriia; o__Chloroplast; f__Chloroplast; g__Chloroplast; s__Cymbomonas_tetramitiformis	0.998014
bb250a0a979d7e5ddfd6150a6eee6461	d__Bacteria; p__Cyanobacteria; c__Cyanobacteriia; o__Chloroplast; f__Chloroplast; g__Chloroplast	1
3f12a0e59a953a1871265f6f4fa579f9	d__Bacteria; p__Bacteroidota; c__Bacteroidia; o__Bacteroidales; f__Prevotellaceae; g__Prevotella; s__Prevotella_paludivivens	0.968985
7e7675055b1c267dd5ed284b9fbaa510	d__Bacteria; p__Bacteroidota; c__Bacteroidia; o__Flavobacteriales; f__Crocinitomicaceae; g__Fluviicola	0.890321
2fb1de1bec997d9ecdad5660ad776aff	d__Bacteria; p__Cyanobacteria; c__Cyanobacteriia; o__Chloroplast; f__Chloroplast; g__Chloroplast	1
1df5f5c8b322ce3e842deac32c0afaef	d__Bacteria; p__Cyanobacteria; c__Cyanobacteriia; o__Chloroplast; f__Chloroplast; g__Chloroplast	1
d101779eedce40cb68d56bd0496ca348	d__Bacteria; p__Proteobacteria; c__Alphaproteobacteria; o__SAR11_clade; f__Clade_II; g__Clade_II	0.915954
b92673ddde71097352946995bfd563bc	d__Bacteria; p__Proteobacteria; c__Gammaproteobacteria; o__Aeromonadales	0.720983
bf66000e9099cd655b523d306c17dab1	d__Bacteria; p__Actinobacteriota; c__Actinobacteria; o__Propionibacteriales; f__Nocardioidaceae; g__Nocardioides	0.999364
8ec7be9192602f0731b064fb0f8dbe4a	d__Bacteria; p__Proteobacteria; c__Gammaproteobacteria; o__Methylococcales; f__Cycloclasticaceae; g__Cycloclasticus	0.995236
2b5332fca327662095cbd8dcdf82cfa2	d__Bacteria; p__Planctomycetota; c__Planctomycetes; o__Planctomycetales; f__Gimesiaceae; g__uncultured	0.999875
3a71b16155fdad56882f5e0c73b56ff9	d__Bacteria; p__Bacteroidota; c__Bacteroidia; o__Bacteroidales; f__Marinifilaceae; g__uncultured; s__uncultured_marine	0.998123
d54d76dd0735c1f616cf76c5364acf3f	d__Bacteria; p__Verrucomicrobiota; c__Verrucomicrobiae; o__Opitutales; f__Puniceicoccaceae; g__A714019; s__uncultured_bacterium	0.907605
cde42a1e6ef9af8a2720728ffff186f0	d__Bacteria; p__Cyanobacteria; c__Cyanobacteriia; o__Chloroplast; f__Chloroplast; g__Chloroplast	0.99994
57ef583eb7b71221b6ad0c4bbcd01f49	d__Bacteria; p__Marinimicrobia_(SAR406_clade); c__Marinimicrobia_(SAR406_clade); o__Marinimicrobia_(SAR406_clade); f__Marinimicrobia_(SAR406_clade); g__Marinimicrobia_(SAR406_clade); s__unidentified_marine	0.993749
43207165d765bdd6edde112306fdca3a	d__Bacteria; p__Bacteroidota; c__Bacteroidia; o__Flavobacteriales; f__Flavobacteriaceae; g__uncultured	0.99939
75cd233ffadeaeba897f323878b6510b	d__Bacteria; p__Proteobacteria; c__Gammaproteobacteria; o__Burkholderiales; f__Comamonadaceae	0.999874
9879a750c4dcbe94271efc3a64a8dcc6	d__Bacteria; p__Proteobacteria; c__Alphaproteobacteria; o__Puniceispirillales; f__uncultured; g__uncultured; s__uncultured_Rhodospirillaceae	0.854832
9bc53dc8720ca1bdcd03d28f890caab3	d__Bacteria; p__Campilobacterota; c__Campylobacteria; o__Campylobacterales; f__Arcobacteraceae	0.999978
8eb1790a751fbc96cc060a0fc09b3217	d__Bacteria; p__Cyanobacteria; c__Cyanobacteriia; o__Chloroplast; f__Chloroplast; g__Chloroplast	1
965394fd614e54b8d019fbaa7761afd3	d__Bacteria; p__Cyanobacteria; c__Cyanobacteriia; o__Chloroplast; f__Chloroplast; g__Chloroplast	1
d884d5d69b7135720a6d3d65259d4478	d__Bacteria	0.989517
a5f208587e914e3c16310ef23c43bf87	d__Bacteria; p__Bacteroidota; c__Bacteroidia; o__Sphingobacteriales; f__NS11-12_marine_group; g__NS11-12_marine_group; s__unidentified_marine	0.989272
10397f4dddfc41fdcd42d5e09089327e	d__Bacteria; p__Proteobacteria; c__Gammaproteobacteria; o__Alteromonadales; f__Pseudoalteromonadaceae; g__Pseudoalteromonas	0.995168
93b1da725be1d627124bc80969e8763c	d__Bacteria; p__Proteobacteria; c__Alphaproteobacteria; o__Rickettsiales; f__Mitochondria; g__Mitochondria; s__uncultured_bacterium	0.799498
3385a74dea527023428ed0d673791203	d__Bacteria; p__Planctomycetota; c__Phycisphaerae; o__Phycisphaerales; f__Phycisphaeraceae; g__CL500-3; s__uncultured_marine	0.969898
66c75141b6cc5f29b38f794ad6433eef	d__Bacteria; p__Proteobacteria; c__Gammaproteobacteria; o__Ga0077536; f__Ga0077536; g__Ga0077536; s__uncultured_gamma	0.920875
35ffcc3b809d667286737d79670b8de5	d__Bacteria; p__Actinobacteriota; c__Actinobacteria; o__Bifidobacteriales; f__Bifidobacteriaceae; g__Bifidobacterium	0.999932
58a9a501230a08491f94325868b26299	d__Bacteria; p__Proteobacteria; c__Gammaproteobacteria; o__Pseudomonadales; f__Pseudomonadaceae; g__Pseudomonas	0.941272
c86ac2be59b315919ef46c2eb803a24b	d__Bacteria; p__Planctomycetota; c__Planctomycetes; o__Pirellulales; f__Pirellulaceae; g__Rhodopirellula; s__marine_metagenome	0.974069
30f6e633bc389ef16701e70ef28a02cb	d__Bacteria; p__Cyanobacteria; c__Cyanobacteriia; o__Chloroplast; f__Chloroplast; g__Chloroplast; s__uncultured_marine	0.802309
46ac10d970b50108c2a5902bc8510712	d__Bacteria; p__Proteobacteria; c__Alphaproteobacteria; o__Rhodobacterales; f__Rhodobacteraceae; g__HIMB11	0.723104
ce321137ef650183c6f6e1c59e3c6663	d__Bacteria; p__Cyanobacteria; c__Cyanobacteriia; o__Synechococcales; f__Cyanobiaceae	0.998842
293c99523ecc21744db8126d1078d3df	d__Bacteria; p__Proteobacteria; c__Gammaproteobacteria; o__Nitrosococcales; f__Nitrosococcaceae; g__Cm1-21; s__uncultured_gamma	0.796242
6ce2c82184b9312db20e09aec23f40d5	d__Bacteria; p__Verrucomicrobiota; c__Verrucomicrobiae; o__Verrucomicrobiales; f__Rubritaleaceae; g__Persicirhabdus; s__uncultured_Verrucomicrobia	0.8785
4160dc303922e185195e7565c9c0fdc9	d__Bacteria; p__Proteobacteria; c__Gammaproteobacteria; o__B2M28; f__B2M28; g__B2M28	0.997126
9d117c903d01fafc549a3d05970373e1	d__Bacteria; p__Proteobacteria; c__Alphaproteobacteria; o__Puniceispirillales; f__uncultured; g__uncultured	0.999602
33518e48b174ac428cb7be1a216c6c6e	d__Bacteria; p__Firmicutes; c__Clostridia; o__Lachnospirales; f__Lachnospiraceae; g__Anaerostipes	0.999967
f9f7fa1d5cf2652fa9c2657f34eeeefe	d__Bacteria; p__Verrucomicrobiota; c__Verrucomicrobiae; o__Opitutales; f__Puniceicoccaceae; g__A714019; s__uncultured_bacterium	0.705693
a89d17d39aea70c837e8425f332a099c	d__Bacteria; p__Bacteroidota; c__Bacteroidia; o__Sphingobacteriales; f__NS11-12_marine_group; g__NS11-12_marine_group	0.998418
a765495a981deabd2c70f9e666408aa3	d__Bacteria; p__Proteobacteria; c__Alphaproteobacteria; o__Rhodobacterales; f__Rhodobacteraceae	0.999965
6458ba5ea7603bdadd479ec712df7f6a	d__Bacteria; p__Proteobacteria; c__Gammaproteobacteria; o__OM182_clade; f__OM182_clade; g__OM182_clade; s__unidentified_marine	0.997978
59612a0e580cf73748c9cbba616e7b84	d__Bacteria; p__Cyanobacteria; c__Cyanobacteriia; o__Chloroplast; f__Chloroplast; g__Chloroplast	1
5c8d72630a6cc80ac22de9beb2cc539b	d__Bacteria; p__Bacteroidota; c__Bacteroidia; o__Flavobacteriales; f__Flavobacteriaceae; g__Lutibacter	0.999711
a6cab8835ce1753d683ae96c5c5bfcd2	d__Bacteria; p__Firmicutes; c__Negativicutes; o__Veillonellales-Selenomonadales; f__Veillonellaceae; g__Veillonella	0.999963
34a2f887aec620798336c48391459192	d__Bacteria; p__Proteobacteria; c__Gammaproteobacteria; o__Alteromonadales; f__Colwelliaceae; g__Colwellia	0.993787
1c1987668ef159d0eb189ca8e7840243	d__Bacteria; p__Proteobacteria; c__Gammaproteobacteria; o__Cellvibrionales; f__Porticoccaceae; g__Porticoccus	0.997165
e5fee0df601c591a869d7b25f733fee1	d__Bacteria; p__Cyanobacteria; c__Cyanobacteriia; o__Chloroplast; f__Chloroplast; g__Chloroplast	0.999968
5ee4574ba659edac67db88d3179cadb0	d__Bacteria; p__Verrucomicrobiota; c__Verrucomicrobiae; o__Verrucomicrobiales; f__Rubritaleaceae; g__Roseibacillus; s__uncultured_organism	0.936169
75a1fcfc860586c4b231ecd3ce11e211	d__Bacteria; p__Bacteroidota; c__Bacteroidia; o__Flavobacteriales; f__Flavobacteriaceae; g__Maribacter	0.951922
b4f1559c6e09208c9aabda14a3cf858b	d__Bacteria; p__Bacteroidota; c__Bacteroidia; o__Flavobacteriales; f__NS9_marine_group; g__NS9_marine_group	0.998274
ecccb40fb304410fdd8ac969c489d292	d__Bacteria; p__Desulfobacterota; c__Desulfuromonadia; o__Bradymonadales; f__Bradymonadales; g__Bradymonadales; s__uncultured_delta	0.884602
da9a696622460e4818764ff29ce9c87c	d__Bacteria; p__Cyanobacteria; c__Cyanobacteriia; o__Chloroplast; f__Chloroplast; g__Chloroplast	0.99863
fb2dab56bf8047ade734c2fceccb49e4	d__Bacteria; p__Proteobacteria; c__Alphaproteobacteria; o__SAR11_clade; f__Clade_III; g__Clade_III	1
0e9e5d5efd874980cfabb9f23126c202	d__Bacteria; p__Bacteroidota; c__Bacteroidia; o__Flavobacteriales	0.965717
fc4db624375d3351a0fc5ada7572dd8e	d__Bacteria; p__Cyanobacteria; c__Cyanobacteriia; o__Chloroplast; f__Chloroplast; g__Chloroplast; s__Nephroselmis_pyriformis	0.999986
871882488d08afb36ccadd30139a4eca	d__Bacteria; p__Planctomycetota; c__Planctomycetes; o__Planctomycetales; f__Gimesiaceae; g__uncultured	0.991005
3457e9d1df355a076ac033127c1ad5e3	d__Bacteria; p__Proteobacteria; c__Gammaproteobacteria; o__Gammaproteobacteria_Incertae_Sedis; f__Unknown_Family; g__uncultured	0.999205
a1c72117bea8a9bcd3fcf22425f8ca18	d__Bacteria; p__Firmicutes; c__Clostridia; o__Peptostreptococcales-Tissierellales; f__Peptostreptococcaceae; g__Acetoanaerobium	0.995881
00a96fbd0ac34bfd245f9c24f8737f7d	d__Bacteria; p__Firmicutes; c__Clostridia; o__Lachnospirales; f__Lachnospiraceae; g__Blautia	0.85611
83bfcfd2290b7c4261e0cbdcc96c0b97	d__Bacteria; p__Proteobacteria; c__Alphaproteobacteria; o__Rhodobacterales; f__Rhodobacteraceae	0.999768
56fec53d3dadd27c95dfa21d0ab2abcb	d__Bacteria; p__Bacteroidota; c__Bacteroidia; o__Sphingobacteriales; f__NS11-12_marine_group; g__NS11-12_marine_group; s__uncultured_marine	0.808919
fb6e8542d347c2b80a85ac42de706b04	d__Bacteria; p__Proteobacteria	0.990787
2449ea68ca0d07550f1eecf37c2e5f5e	d__Bacteria; p__Proteobacteria; c__Alphaproteobacteria; o__Rhodobacterales; f__Rhodobacteraceae; g__Limibaculum	0.819552
6bca2703ad0ac527ff6ea7b7e22b37c8	d__Bacteria; p__Proteobacteria; c__Gammaproteobacteria; o__Cellvibrionales; f__Halieaceae; g__OM60(NOR5)_clade	0.807757
1e5a6cea09ce85be32fde71f36c68f4d	d__Bacteria	0.75252
092824eab7bb4d0df02468c367153adf	d__Bacteria; p__Proteobacteria; c__Gammaproteobacteria; o__Alteromonadales; f__Colwelliaceae; g__Colwellia	0.9983
c2f0cf93c17a6a60a96f5376a73586f1	d__Bacteria; p__Verrucomicrobiota; c__Verrucomicrobiae; o__Verrucomicrobiales; f__DEV007; g__DEV007	0.999911
b474c8c5e4e3fdea032a7feb365e8e98	d__Bacteria; p__Bacteroidota; c__Bacteroidia; o__Chitinophagales; f__Saprospiraceae	0.999541
28f9b5f1a2d6d2a444484f891ad1e944	d__Bacteria; p__Proteobacteria; c__Alphaproteobacteria; o__uncultured; f__uncultured; g__uncultured; s__uncultured_marine	0.999992
3c5b2217ea4b473eba0c721fd2b22659	d__Bacteria; p__Proteobacteria; c__Alphaproteobacteria; o__Rhodobacterales; f__Rhodobacteraceae	0.996824
1384a1af6b4f6e4c3dceb0b386f5d204	d__Bacteria; p__Proteobacteria; c__Alphaproteobacteria; o__NRL2; f__NRL2; g__NRL2; s__alpha_proteobacterium	0.856062
f851bc911937f139f987cec6b4122903	d__Bacteria; p__Firmicutes; c__Bacilli; o__Acholeplasmatales; f__Acholeplasmataceae; g__Acholeplasma; s__marine_metagenome	0.87982
43bf2e05902a9f38eb400647f5b1e0a0	d__Bacteria; p__Proteobacteria; c__Gammaproteobacteria; o__Vibrionales; f__Vibrionaceae; g__Vibrio	0.927734
b9e49e24eed13e9d42be624184d6232b	d__Bacteria; p__Proteobacteria; c__Alphaproteobacteria; o__Puniceispirillales; f__uncultured; g__uncultured	0.999493
0c5d2114ee9993714e590b3f7cb4e9ef	d__Bacteria; p__Proteobacteria; c__Gammaproteobacteria; o__Burkholderiales; f__Oxalobacteraceae; g__Massilia	0.99842
f6c528c217081be9871de0fc58b89408	d__Bacteria; p__Proteobacteria; c__Gammaproteobacteria; o__Burkholderiales; f__Comamonadaceae	0.999969
0ed7c2e43f6578d8fdb44defc0d1f286	d__Bacteria; p__Proteobacteria; c__Gammaproteobacteria; o__Salinisphaerales; f__Solimonadaceae; g__Polycyclovorans; s__uncultured_Solimonas	0.946863
5b66cc811d128eb52d25cc3edc0df61b	d__Bacteria; p__Cyanobacteria; c__Cyanobacteriia; o__Chloroplast; f__Chloroplast; g__Chloroplast	1
78f658da8deecfe67cbcf8c0d5f744a8	d__Bacteria; p__Proteobacteria; c__Gammaproteobacteria; o__Burkholderiales; f__Methylophilaceae; g__OM43_clade	0.986095
9639a3291729a3758207b47715d9205f	d__Bacteria; p__Firmicutes; c__Clostridia; o__Oscillospirales; f__Ruminococcaceae; g__Subdoligranulum	0.99915
49055a8926642ad934ee01650da59860	d__Bacteria; p__Firmicutes; c__Negativicutes; o__Veillonellales-Selenomonadales; f__Selenomonadaceae; g__Propionispira; s__Propionispira_arcuata	0.952228
f70a4bbc69f78f49f1d831908a9bd407	d__Bacteria; p__Cyanobacteria; c__Cyanobacteriia; o__Chloroplast; f__Chloroplast; g__Chloroplast	0.999149
81e5f4ad01e21c32cf1d75c0b3862180	d__Bacteria; p__Planctomycetota; c__Planctomycetes; o__Pirellulales; f__Pirellulaceae; g__Blastopirellula	0.999836
2b5d99e2921cdd7ad831a55b9b86baa1	d__Bacteria; p__Bacteroidota; c__Bacteroidia; o__Bacteroidales; f__Tannerellaceae; g__Macellibacteroides; s__uncultured_bacterium	0.844512
95df1a34b35860558422491bc60102e8	d__Bacteria; p__Proteobacteria; c__Gammaproteobacteria; o__Burkholderiales; f__Alcaligenaceae; g__GKS98_freshwater_group	0.836024
239adb80215ebb78c7d0c864cda1d6dc	d__Bacteria; p__Firmicutes; c__Negativicutes; o__Veillonellales-Selenomonadales; f__Selenomonadaceae; g__Selenomonas; s__Selenomonas_lacticifex	0.937353
49aa1d1702eb458fed92b365d1ec31f2	d__Bacteria; p__Proteobacteria; c__Alphaproteobacteria	0.726566
ad7cea3f47c9e64cbe5f5544c27fb1c5	d__Bacteria; p__Proteobacteria; c__Gammaproteobacteria; o__BD7-8; f__BD7-8; g__BD7-8	0.835078
d898977e18a1ddac0aa449806575e2fa	d__Bacteria; p__Proteobacteria; c__Gammaproteobacteria; o__KI89A_clade; f__KI89A_clade; g__KI89A_clade	0.999326
8557f57f5167bc15c81be763ab6c75e4	d__Bacteria; p__Proteobacteria; c__Alphaproteobacteria; o__Rickettsiales; f__S25-593; g__S25-593	0.999998
d100d1883e8fa0418eb0d09fabf2e1e2	d__Bacteria; p__Chloroflexi; c__KD4-96; o__KD4-96; f__KD4-96; g__KD4-96	0.999671
0ce54f2a25d26c99b056ebe3f3268087	d__Bacteria; p__Cyanobacteria; c__Cyanobacteriia; o__Chloroplast; f__Chloroplast; g__Chloroplast	1
8df2b2e6c1cb64bd18b81d5bae7f0898	d__Bacteria; p__Proteobacteria; c__Gammaproteobacteria; o__Burkholderiales; f__Oxalobacteraceae; g__Massilia	0.998867
a14bc689b63936e42887cbb52f2f2972	d__Bacteria; p__Cyanobacteria; c__Cyanobacteriia; o__Chloroplast; f__Chloroplast; g__Chloroplast; s__Nephroselmis_pyriformis	0.999964
5e59037a1baa1f999a4fb05a538ac291	d__Bacteria; p__Bacteroidota; c__Bacteroidia; o__Flavobacteriales; f__NS7_marine_group; g__NS7_marine_group; s__uncultured_Flavobacterium	0.95254
ee184b02e9edaeffb2fa26c00d8742f3	d__Bacteria; p__Proteobacteria; c__Gammaproteobacteria; o__Cellvibrionales; f__Halieaceae	0.998558
be33c592f2ffc24132cc18a5c64ce9cb	d__Bacteria; p__Cyanobacteria; c__Cyanobacteriia; o__Chloroplast; f__Chloroplast; g__Chloroplast	1
d51817686174e59be16408c2b9739e4b	d__Bacteria; p__Bacteroidota; c__Bacteroidia; o__Flavobacteriales; f__Crocinitomicaceae	0.999341
a04cb6386a99fbcaa80f67e90eafd518	d__Bacteria; p__Campilobacterota; c__Campylobacteria; o__Campylobacterales; f__Sulfurimonadaceae; g__Sulfurimonas	0.999995
25dce1a6a4e505eeeaa73e50a02962e2	d__Bacteria; p__Proteobacteria; c__Gammaproteobacteria; o__Cellvibrionales; f__Porticoccaceae; g__SAR92_clade	0.999527
cc9c779ef21695ce710bd811f9528cd3	d__Bacteria; p__Bacteroidota; c__Bacteroidia; o__Flavobacteriales; f__Crocinitomicaceae; g__Fluviicola	0.973814
a907a13f533911700465057d6893fce2	d__Bacteria; p__Actinobacteriota; c__Actinobacteria; o__Euzebyales; f__Euzebyaceae; g__Euzebya; s__Euzebya_sp.	0.992066
314b18091025c47714c5aa3cdc6c02eb	d__Bacteria; p__Proteobacteria; c__Alphaproteobacteria; o__Puniceispirillales; f__SAR116_clade; g__Candidatus_Puniceispirillum	0.985369
fdc3582dff0900e976e7bb556df8dd81	d__Bacteria; p__Acidobacteriota; c__Vicinamibacteria; o__Subgroup_17; f__Subgroup_17; g__Subgroup_17; s__uncultured_bacterium	0.926336
38bb8d6b21b21455fe991a9bee9941ed	d__Bacteria; p__Cyanobacteria; c__Cyanobacteriia; o__Chloroplast; f__Chloroplast; g__Chloroplast	1
064ed54f8f7906e5af63e52294654aa8	d__Bacteria; p__Proteobacteria; c__Gammaproteobacteria; o__Oceanospirillales; f__Litoricolaceae; g__Litoricola; s__Litoricola_lipolytica	0.964867
a33279b9d45044cf5b16344509b228c7	d__Bacteria; p__Proteobacteria; c__Gammaproteobacteria; o__Alteromonadales; f__Alteromonadaceae	0.999999
e379889d72fa1ff060afe14e4280ea05	d__Bacteria; p__Planctomycetota; c__Planctomycetes; o__Planctomycetales; f__Gimesiaceae; g__uncultured	0.989677
ce3c6e0bc851f0bf9365e075107dcacb	d__Bacteria; p__Bdellovibrionota; c__Bdellovibrionia; o__Bdellovibrionales; f__Bdellovibrionaceae; g__OM27_clade	0.999347
fdb79daf23f55e0d9ac26839f461c1c3	d__Bacteria; p__Gemmatimonadota; c__BD2-11_terrestrial_group; o__BD2-11_terrestrial_group; f__BD2-11_terrestrial_group; g__BD2-11_terrestrial_group	0.999896
da182d803318f8e9b9de6c240b6e1681	d__Bacteria; p__Proteobacteria; c__Alphaproteobacteria; o__Rickettsiales; f__Mitochondria; g__Mitochondria; s__uncultured_bacterium	0.949163
2d92ea17d7478f0838cdc444eb4ddff1	d__Bacteria; p__Chloroflexi; c__Anaerolineae; o__Anaerolineales; f__Anaerolineaceae; g__uncultured	0.997828
62446e652b96ca2981635cf02204a554	d__Bacteria; p__Actinobacteriota; c__Acidimicrobiia; o__Microtrichales; f__Ilumatobacteraceae; g__uncultured; s__uncultured_marine	0.733936
10b754c618ecca32000959da2d5c9886	d__Bacteria; p__Proteobacteria; c__Alphaproteobacteria; o__SAR11_clade; f__Clade_I; g__Clade_Ia	0.957381
63403aa0515deb0039fbfb793b870272	d__Bacteria; p__Proteobacteria; c__Gammaproteobacteria; o__Pseudomonadales; f__Pseudomonadaceae; g__Pseudomonas; s__Pseudomonas_caeni	0.97341
3085613b4040ad7af954b531bd49f1ce	d__Bacteria; p__Proteobacteria; c__Gammaproteobacteria	0.999125
4ee37100dfb4310ec3cef8a8528cc3a0	d__Bacteria; p__Bacteroidota; c__Bacteroidia; o__Flavobacteriales; f__Flavobacteriaceae; g__NS5_marine_group; s__uncultured_Flavobacterium	0.90264
d06fb64e021f8c12b7626774498fede0	d__Bacteria; p__Proteobacteria; c__Gammaproteobacteria; o__Alteromonadales; f__Alteromonadaceae; g__Alteromonas	0.746336
fe037094f4e4d88606f217b5c3d1f59c	d__Bacteria; p__Bacteroidota; c__Bacteroidia; o__Flavobacteriales; f__Flavobacteriaceae	1
c9f2e5c9481da966263ea0c4ea0ace25	d__Bacteria; p__Proteobacteria; c__Gammaproteobacteria; o__UBA10353_marine_group; f__UBA10353_marine_group; g__UBA10353_marine_group; s__unidentified_marine	0.917855
2509a0be42664b95d66caeaf9a5ee6a7	d__Bacteria; p__Chloroflexi; c__Anaerolineae; o__Anaerolineales; f__Anaerolineaceae; g__uncultured; s__uncultured_hydrocarbon	0.882099
f2e1304f821698846169cf157a93ef91	d__Bacteria; p__Proteobacteria; c__Gammaproteobacteria; o__Steroidobacterales; f__Woeseiaceae; g__Woeseia	0.940519
62f66d4c2a7fa871b17c06f5385d4984	d__Bacteria; p__Proteobacteria; c__Alphaproteobacteria; o__Defluviicoccales; f__uncultured; g__uncultured	0.825112
662380f2b6f56586220b1d15f7da48f8	d__Bacteria; p__Cyanobacteria; c__Cyanobacteriia; o__Chloroplast; f__Chloroplast; g__Chloroplast	1
fff7743dcf78efe213a4afde5110cd8c	d__Bacteria; p__Proteobacteria; c__Gammaproteobacteria; o__Methylococcales; f__Cycloclasticaceae; g__Cycloclasticus	0.999663
7e44efc58a5c7c0e06a510f22fc42cab	d__Bacteria; p__Verrucomicrobiota; c__Verrucomicrobiae; o__Opitutales; f__Puniceicoccaceae; g__MB11C04_marine_group	1
fe144cd1c37a7ee4dbf77d6320e03669	d__Bacteria; p__Bdellovibrionota; c__Bdellovibrionia; o__Bdellovibrionales; f__Bdellovibrionaceae; g__OM27_clade	0.99917
d1eb9948132192d9a7a267a28af65820	d__Bacteria; p__Cyanobacteria; c__Cyanobacteriia; o__Chloroplast; f__Chloroplast; g__Chloroplast	1
70f6a2f8c2cbec1f0c438ff5d2a3f0a2	d__Bacteria; p__Proteobacteria; c__Gammaproteobacteria; o__BD7-8; f__BD7-8; g__BD7-8	0.844195
58a6f3214533e7bc39f258d5c8538494	d__Bacteria; p__Cyanobacteria; c__Cyanobacteriia; o__Chloroplast; f__Chloroplast; g__Chloroplast	0.999354
4c8746f3547392b9c03247cbb43cc244	d__Bacteria; p__Fusobacteriota; c__Fusobacteriia; o__Fusobacteriales; f__Leptotrichiaceae; g__Leptotrichia; s__metagenome	0.99981
27a2030c4dc2b88e76b495aac2cf1157	d__Bacteria; p__Bacteroidota; c__Bacteroidia; o__Flavobacteriales; f__Flavobacteriaceae; g__Maribacter	0.986904
74a26e97b02fcab82b0d346de4920f75	d__Bacteria; p__Actinobacteriota; c__Actinobacteria; o__Corynebacteriales; f__Mycobacteriaceae; g__Mycobacterium	0.999915
8f23b4eb028e97da673b11e79ed271f9	d__Bacteria; p__Proteobacteria; c__Gammaproteobacteria; o__Pseudomonadales; f__Pseudomonadaceae; g__Pseudomonas	0.854223
ec90341aa40c87f558d99bf332adf81d	d__Bacteria; p__Proteobacteria; c__Gammaproteobacteria; o__Cellvibrionales; f__Halieaceae; g__Halioglobus	0.871657
07885a6b0723c450fd1aa87ba219fefd	d__Bacteria; p__Campilobacterota; c__Campylobacteria; o__Campylobacterales; f__Arcobacteraceae	0.999992
579116ca5b501cdf965feafbfaf34ca9	d__Bacteria; p__Proteobacteria; c__Gammaproteobacteria; o__Cellvibrionales; f__Halieaceae; g__Luminiphilus	0.863604
778304ffb03362a9cd88a75523d33ff1	d__Bacteria; p__Proteobacteria; c__Gammaproteobacteria; o__Gammaproteobacteria_Incertae_Sedis; f__Unknown_Family; g__uncultured	0.999867
a565215b0da4cc4c1637e821197fa42d	d__Bacteria; p__Proteobacteria; c__Alphaproteobacteria; o__SAR11_clade; f__Clade_I; g__Clade_Ia	0.883695
9bd5c1fed85bb52c29195988b5f68b0c	d__Bacteria; p__Synergistota; c__Synergistia; o__Synergistales; f__Synergistaceae; g__uncultured	0.997603
b30942209a6c885a322c60b7c077fbbc	d__Bacteria; p__Proteobacteria; c__Gammaproteobacteria; o__Cellvibrionales; f__Halieaceae	0.999992
a537d8bab85c83b0e74c73c55790324b	d__Bacteria; p__Proteobacteria; c__Alphaproteobacteria; o__Caulobacterales; f__Caulobacteraceae; g__Brevundimonas	0.999661
3647422466c7f585d060f005ccc37053	d__Bacteria; p__Bacteroidota; c__Bacteroidia; o__Flavobacteriales; f__Flavobacteriaceae	1
f8ebb41fa1f5ffe65a063575254b787b	d__Bacteria; p__Desulfobacterota; c__Desulfobulbia; o__Desulfobulbales; f__Desulfobulbaceae; g__uncultured	0.956078
f94ed822c833f418262928813a060ef5	d__Bacteria; p__Proteobacteria; c__Gammaproteobacteria; o__Cellvibrionales; f__Halieaceae; g__OM60(NOR5)_clade	0.948975
ce1ed049cdde3bebd517384e7191442e	d__Bacteria; p__Campilobacterota; c__Campylobacteria; o__Campylobacterales; f__Arcobacteraceae; g__uncultured; s__Arcobacter_sp.	0.887567
b28d50f8401c6660191fcf0576c96b5a	d__Bacteria; p__Bacteroidota; c__Bacteroidia; o__Flavobacteriales; f__Flavobacteriaceae	1
381543018d32125591d6c4d5fcfa5450	d__Bacteria; p__Planctomycetota; c__Planctomycetes; o__Planctomycetales; f__Rubinisphaeraceae; g__uncultured	0.998335
61265100ba72bdeabb7b23dd7b428872	d__Bacteria; p__Bacteroidota; c__Bacteroidia; o__Flavobacteriales; f__Flavobacteriaceae; g__Aureimarina	0.996959
35b1b148cd8d8548514687a801d3a188	d__Bacteria; p__Proteobacteria; c__Gammaproteobacteria; o__SS1-B-09-64; f__SS1-B-09-64; g__SS1-B-09-64; s__uncultured_gamma	0.834163
314a92f4156ce640410663ef6b319326	d__Bacteria; p__Actinobacteriota; c__Actinobacteria; o__PeM15; f__PeM15; g__PeM15	0.99906
b94cee67c25539a4525662c240ae093d	d__Bacteria; p__Proteobacteria; c__Gammaproteobacteria; o__Ectothiorhodospirales; f__Ectothiorhodospiraceae; g__uncultured; s__uncultured_marine	0.957104
55d70cace5528a8e938371865e14d1aa	d__Bacteria; p__Cyanobacteria; c__Cyanobacteriia; o__Chloroplast; f__Chloroplast; g__Chloroplast	1
a290c363c3e4288f5486ebb4e4d9d204	d__Bacteria; p__Proteobacteria; c__Alphaproteobacteria; o__Puniceispirillales; f__SAR116_clade; g__SAR116_clade	0.997284
ba4fbb843224121d7e68dfd05dbdaeb5	d__Archaea; p__Thermoplasmatota; c__Thermoplasmata; o__Marine_Group_II; f__Marine_Group_II; g__Marine_Group_II; s__uncultured_archaeon	0.759469
87ccc2242b7286bbc89ecaa8946c3cc5	d__Bacteria; p__Bacteroidota; c__Bacteroidia; o__Flavobacteriales; f__Flavobacteriaceae	1
9e3226efaf559eb14a478f880462cb8a	d__Bacteria; p__Firmicutes; c__Clostridia; o__Lachnospirales; f__Lachnospiraceae; g__[Ruminococcus]_torques_group	0.962184
a7d69b6b6a17e881929d8e58e9cbf440	d__Bacteria; p__Verrucomicrobiota; c__Verrucomicrobiae; o__Opitutales; f__Puniceicoccaceae; g__MB11C04_marine_group	0.999975
8612a638846acf832935cb932a1f0398	d__Bacteria; p__Bacteroidota; c__Bacteroidia; o__Flavobacteriales; f__Weeksellaceae; g__Cloacibacterium	0.972108
7ef8ed5855dad95a1411c1faa5fafc20	d__Bacteria; p__Proteobacteria; c__Gammaproteobacteria; o__Oceanospirillales; f__Oleiphilaceae; g__Oleiphilus	0.990942
41e48cb4278c5243132d0890ba865c05	d__Bacteria; p__Proteobacteria; c__Alphaproteobacteria; o__Rhodobacterales; f__Rhodobacteraceae; g__Limimaricola	0.765038
e4eb72df2e48cac11c3e1a3ac5587797	d__Bacteria; p__Cyanobacteria; c__Cyanobacteriia; o__Chloroplast; f__Chloroplast; g__Chloroplast	1
e260d8fe5007698a9196cdd3d21cac3a	d__Bacteria; p__Cyanobacteria; c__Cyanobacteriia	0.814308
bebe610b24ce6b051fb5b2c8ddf17261	d__Bacteria; p__Proteobacteria; c__Alphaproteobacteria; o__Rhizobiales; f__Stappiaceae; g__Stappia	0.952969
a36e577941eef1be9f386fc188bd4981	d__Bacteria; p__Proteobacteria; c__Gammaproteobacteria; o__Oceanospirillales; f__Nitrincolaceae; g__Marinobacterium	0.987257
094b90b37ab7cbb5661727bdf30972b8	d__Archaea; p__Crenarchaeota; c__Nitrososphaeria; o__Nitrosopumilales; f__Nitrosopumilaceae; g__Candidatus_Nitrosopumilus	0.987399
3f07c5798efd8deb6095045db89ee137	d__Bacteria; p__Desulfobacterota; c__uncultured; o__uncultured; f__uncultured; g__uncultured	0.8379
ffc22a9061f957b97083568fcc04202d	d__Bacteria; p__Bacteroidota; c__Bacteroidia; o__Flavobacteriales; f__Flavobacteriaceae	0.999991
6d3caa7ac752d8d6fb0f981c17faacc0	d__Bacteria; p__Proteobacteria; c__Alphaproteobacteria; o__Rickettsiales; f__Mitochondria; g__Mitochondria; s__uncultured_bacterium	0.825291
d350ed02e3e8ac5ff62590f2f6fa3906	d__Bacteria; p__Proteobacteria; c__Gammaproteobacteria; o__Oceanospirillales; f__Kangiellaceae; g__uncultured; s__uncultured_gamma	0.876677
1cb6ba1f21c7dc2f71df36a6b18f5354	d__Bacteria; p__Proteobacteria; c__Alphaproteobacteria; o__Rhodobacterales; f__Rhodobacteraceae	0.999885
cbea185430e742d8a87bc5277e9eb8ac	d__Bacteria; p__Proteobacteria; c__Gammaproteobacteria; o__OM182_clade; f__OM182_clade; g__OM182_clade	0.999996
0356b8bf9fd15d2b45124228f1e8a464	d__Bacteria; p__Proteobacteria; c__Alphaproteobacteria; o__Rhizobiales; f__Devosiaceae; g__Devosia	0.999031
e4e224ccbb860ca9ef1564ff12c72446	d__Bacteria; p__Proteobacteria; c__Gammaproteobacteria; o__Thiotrichales; f__Thiotrichaceae; g__uncultured; s__uncultured_marine	0.978312
f2b3f83360cc48497f6994363532ee3b	d__Bacteria; p__Proteobacteria; c__Alphaproteobacteria; o__Rhodobacterales; f__Rhodobacteraceae	0.999985
4eb72ad317b099b57c248c458eab626b	d__Bacteria; p__Proteobacteria; c__Alphaproteobacteria; o__Rhodobacterales; f__Rhodobacteraceae	0.999636
956ed0a37e9783d16aa37bfd83585eef	d__Bacteria; p__Proteobacteria; c__Gammaproteobacteria; o__Steroidobacterales; f__Woeseiaceae; g__Woeseia	0.929662
0f08b496d4f2b207174f30dc824e2597	d__Bacteria; p__Proteobacteria; c__Gammaproteobacteria; o__Alteromonadales; f__Psychromonadaceae; g__Psychromonas	0.999989
134774c01587f86e31ff438eb0736c2c	d__Bacteria; p__Proteobacteria; c__Alphaproteobacteria; o__Rhodobacterales; f__Rhodobacteraceae	0.982043
52fcc64f24c567beff7da02d6ba6abba	d__Bacteria; p__Proteobacteria; c__Gammaproteobacteria	0.999999
2b72428ebbcbfc529a8aecf2ea37157c	d__Bacteria; p__Actinobacteriota; c__Actinobacteria; o__PeM15; f__PeM15; g__PeM15	0.999005
7e220081fd7e474730f82e3a854a1427	d__Bacteria; p__Proteobacteria; c__Alphaproteobacteria; o__AT-s3-44; f__AT-s3-44; g__AT-s3-44	0.904982
780fc435e3e0e328b3e10d920a70a959	d__Bacteria; p__Proteobacteria; c__Gammaproteobacteria; o__Oceanospirillales; f__Saccharospirillaceae; g__Oleibacter	0.77496
69a11f927915e2a3ba1f7b9c84486527	d__Bacteria; p__Proteobacteria; c__Gammaproteobacteria; o__Burkholderiales; f__Sutterellaceae; g__Parasutterella	0.999995
c83c84c8f82639c3bcb16c5630f257b2	d__Bacteria; p__Firmicutes; c__Negativicutes; o__Veillonellales-Selenomonadales; f__Veillonellaceae; g__Dialister	0.996179
ad27698b81a8e620bce7a8586d7147f5	d__Bacteria; p__Campilobacterota; c__Campylobacteria; o__Campylobacterales; f__Arcobacteraceae; g__Pseudarcobacter	0.723639
487f926bd2d10ae0c8f531541f14fe6f	d__Bacteria; p__Chloroflexi; c__KD4-96; o__KD4-96; f__KD4-96; g__KD4-96; s__uncultured_bacterium	0.800144
6588652ca08d204b93bfba3ed70d97f7	d__Bacteria; p__Proteobacteria; c__Gammaproteobacteria; o__Thiomicrospirales; f__Thiomicrospiraceae; g__Thiomicrorhabdus	0.998211
e0b375bae1b37c73a8b03caf0a47226d	d__Bacteria; p__Bacteroidota; c__Bacteroidia; o__Flavobacteriales; f__NS7_marine_group; g__NS7_marine_group; s__uncultured_Bacteroidetes	0.74921
5f176d2350d68d457352e58b9169bb97	d__Bacteria; p__Proteobacteria; c__Gammaproteobacteria	0.999997
49fd7b8b5c077028590069877639aff3	d__Bacteria; p__Cyanobacteria; c__Cyanobacteriia; o__Chloroplast; f__Chloroplast; g__Chloroplast	0.999986
730cfd5e858b616c16da1fe3929e3ad9	d__Bacteria; p__Planctomycetota; c__Phycisphaerae; o__MSBL9; f__4572-13; g__4572-13; s__uncultured_bacterium	0.991859
1d52609177ce303a019c3ee3f9142239	d__Bacteria; p__Proteobacteria; c__Gammaproteobacteria; o__Alteromonadales; f__Colwelliaceae; g__Colwellia	0.996718
7dd273cfe05a5c5e224f299f760201cf	d__Bacteria; p__Proteobacteria; c__Gammaproteobacteria; o__Pseudomonadales; f__Pseudomonadaceae; g__Pseudomonas	0.997315
6616dc3bd6aeb3e26b9b2218290ea574	d__Bacteria; p__Bacteroidota; c__Bacteroidia; o__Bacteroidales; f__Bacteroidaceae; g__Bacteroides; s__Bacteroides_massiliensis	0.892265
1fbe2450c57991fc45a0e99eae8bc47c	d__Bacteria; p__Proteobacteria; c__Gammaproteobacteria; o__Tenderiales; f__Tenderiaceae; g__Candidatus_Tenderia; s__uncultured_gamma	0.833787
87e2b0a41bc1cbf5d70fbca76a49c948	d__Bacteria; p__Proteobacteria; c__Alphaproteobacteria; o__SAR11_clade; f__Clade_I; g__Clade_Ia	0.735529
1c9d4888cc82399ca530f0698dba4502	d__Bacteria; p__Cyanobacteria; c__Cyanobacteriia; o__Chloroplast; f__Chloroplast; g__Chloroplast	1
1024d457e64d1269fc9fc5d07937d826	d__Bacteria; p__Proteobacteria; c__Gammaproteobacteria; o__Alteromonadales; f__Psychromonadaceae; g__Psychromonas	0.999994
006413fd87e73bda90c0b0bd9e121834	d__Bacteria; p__Bacteroidota; c__Bacteroidia; o__Flavobacteriales; f__Flavobacteriaceae; g__Polaribacter	0.982896
5886989e8efaeaa87e45e3fbdddab35b	d__Bacteria; p__Bacteroidota; c__Bacteroidia; o__Flavobacteriales; f__Crocinitomicaceae; g__Salinirepens	0.787132
9a775f252545e605a34eed8be83a7049	d__Bacteria; p__Proteobacteria; c__Alphaproteobacteria; o__Rhodobacterales; f__Rhodobacteraceae; g__Sulfitobacter	0.744747
8eb85edbb97d91c74ea84c3de943f9c1	d__Bacteria; p__Cyanobacteria; c__Cyanobacteriia; o__Chloroplast; f__Chloroplast; g__Chloroplast	0.999591
88fc0b42213a7d21d1dd054586fed93d	d__Bacteria; p__Bdellovibrionota; c__Bdellovibrionia; o__Bdellovibrionales; f__Bdellovibrionaceae; g__OM27_clade	0.998558
a5c6e34380204fc25a1e1440f26cbfee	d__Bacteria; p__Proteobacteria; c__Gammaproteobacteria; o__UBA10353_marine_group; f__UBA10353_marine_group; g__UBA10353_marine_group; s__unidentified_marine	0.906474
54b81de0897fde4a1dfcb49ea49a7242	d__Bacteria; p__Proteobacteria; c__Gammaproteobacteria; o__Burkholderiales; f__Nitrosomonadaceae; g__oc32	0.7138
c453de181b64bd69930d30afa3d18060	d__Bacteria; p__Cyanobacteria; c__Cyanobacteriia; o__Chloroplast; f__Chloroplast; g__Chloroplast	1
d1f92ca2d8442e66e297b350efaa5410	d__Bacteria; p__Cyanobacteria; c__Cyanobacteriia; o__Chloroplast; f__Chloroplast; g__Chloroplast	1
ed565b271e6416f9c7eaeba653a384f8	d__Bacteria; p__Cyanobacteria; c__Cyanobacteriia; o__Chloroplast; f__Chloroplast; g__Chloroplast	0.999959
9def71cdeab841f854f395e9fa86a757	d__Bacteria; p__Cyanobacteria; c__Cyanobacteriia; o__Chloroplast; f__Chloroplast; g__Chloroplast	0.999989
ba324a57225654e4b5ee8fa9ec9604f1	d__Bacteria; p__Proteobacteria; c__Gammaproteobacteria; o__uncultured; f__uncultured; g__uncultured; s__uncultured_Thioalkalivibrio	0.894479
2f4c78382fef624c1a4ada34c2c05bf7	d__Bacteria; p__Verrucomicrobiota; c__Verrucomicrobiae; o__Verrucomicrobiales; f__Rubritaleaceae; g__Persicirhabdus	0.999999
b73fe27a02f7b1822ce7abbf4e9664c2	d__Bacteria; p__Proteobacteria; c__Gammaproteobacteria; o__Gammaproteobacteria_Incertae_Sedis; f__Unknown_Family; g__uncultured	0.993981
11b0e60705f547f47f549d2146d2cfac	d__Bacteria; p__Proteobacteria; c__Gammaproteobacteria; o__Vibrionales; f__Vibrionaceae; g__Photobacterium	0.993358
c0d8a477eff75e22cf4fb25bc88191f1	d__Bacteria; p__Proteobacteria; c__Alphaproteobacteria; o__Rhodobacterales; f__Rhodobacteraceae	0.999978
653334c36340a20181971e05d9b4e110	d__Bacteria; p__Proteobacteria; c__Gammaproteobacteria; o__Burkholderiales; f__Comamonadaceae	0.99997
c4b4eb88228f525fa5022dc43b06db26	d__Bacteria; p__Proteobacteria; c__Alphaproteobacteria; o__Rhizobiales; f__Rhizobiaceae; g__Pseudahrensia	0.902248
cb488f9dcd6482a90df5f08351e2ecba	d__Bacteria; p__Myxococcota; c__Polyangia; o__Nannocystales; f__Nannocystaceae; g__uncultured	0.73161
ad84d18a785105a88de19e3f9062680a	d__Bacteria; p__Proteobacteria; c__Gammaproteobacteria; o__Cellvibrionales; f__Spongiibacteraceae; g__BD1-7_clade	0.982458
e3ce1ca7723a1c808f279e645309206b	d__Bacteria; p__Cyanobacteria; c__Cyanobacteriia; o__Chloroplast; f__Chloroplast; g__Chloroplast; s__Psammodictyon_panduriforme	0.891333
e147b59672d5b3fd45f1892b61ca78e3	d__Bacteria; p__Desulfobacterota; c__Desulfobacteria; o__Desulfobacterales; f__Desulfosarcinaceae; g__Sva0081_sediment_group	0.996271
ee1204afc9f352a62604d85d0cd73cc3	d__Bacteria; p__Cyanobacteria; c__Cyanobacteriia; o__Synechococcales; f__Cyanobiaceae; g__Cyanobium_PCC-6307	0.988828
50e2c2f2162356c0e3c76edf634ad8ca	d__Bacteria; p__Proteobacteria; c__Gammaproteobacteria; o__Burkholderiales; f__Nitrosomonadaceae	0.800207
f19a711776291576f4f21308edf2f26b	d__Bacteria; p__Firmicutes; c__Clostridia; o__Clostridiales; f__Clostridiaceae; g__Proteiniclasticum	0.816776
673d8d5b38725159e3c6249314467382	d__Bacteria; p__Bacteroidota; c__Bacteroidia; o__Flavobacteriales; f__NS7_marine_group; g__NS7_marine_group; s__seawater_metagenome	0.916979
ba035580287b82044c930b3f07ebcc56	d__Bacteria; p__Planctomycetota; c__Planctomycetes; o__Pirellulales; f__Pirellulaceae; g__Rubripirellula	0.995572
e84f910689bf6d94dc9b618cae429151	d__Bacteria; p__Proteobacteria; c__Alphaproteobacteria; o__Rhodospirillales; f__Magnetospiraceae; g__uncultured	0.89689
fb7185af612b38d28689bb0cfdb0ac25	d__Bacteria; p__Bacteroidota; c__Rhodothermia; o__Rhodothermales; f__Rhodothermaceae; g__uncultured; s__uncultured_marine	0.879009
fa0260eb4d85daad4ce7583be5259611	d__Bacteria; p__Bacteroidota; c__Bacteroidia; o__Chitinophagales; f__Saprospiraceae; g__Aureispira; s__uncultured_Sphingobacterium	0.999991
ee2fd952d83d921ec91c4b7b872084df	d__Bacteria; p__Proteobacteria; c__Alphaproteobacteria; o__Rhizobiales; f__Rhizobiaceae; g__Nitratireductor	0.955212
38cdce054aedc46fe93d4b0781511696	d__Bacteria; p__Firmicutes; c__Negativicutes; o__Veillonellales-Selenomonadales; f__Sporomusaceae; g__uncultured; s__uncultured_bacterium	0.756272
6ab309290c94503803b9a07eac1123cd	d__Bacteria; p__Proteobacteria; c__Alphaproteobacteria; o__Kiloniellales; f__Kiloniellaceae; g__uncultured	0.865708
3076dbe903042f486e0366920900b90b	d__Bacteria; p__Cyanobacteria; c__Cyanobacteriia; o__Chloroplast; f__Chloroplast; g__Chloroplast	1
99e433a3ce4d5290445f668df2c9147e	d__Bacteria; p__Proteobacteria; c__Gammaproteobacteria; o__Pseudomonadales; f__Pseudomonadaceae; g__Pseudomonas	0.999887
a877ed23504d944de78923ec54321c6e	d__Bacteria; p__Myxococcota; c__Polyangia; o__Polyangiales; f__Sandaracinaceae; g__uncultured	0.999996
d64e9c2fdf056d2d7486226300426797	d__Bacteria; p__Marinimicrobia_(SAR406_clade); c__Marinimicrobia_(SAR406_clade); o__Marinimicrobia_(SAR406_clade); f__Marinimicrobia_(SAR406_clade); g__Marinimicrobia_(SAR406_clade); s__unidentified_marine	0.992016
8c574315db2c75ee189ff4b7d2023ee9	d__Bacteria; p__Planctomycetota; c__Planctomycetes; o__Pirellulales; f__Pirellulaceae; g__uncultured; s__marine_metagenome	0.914099
ee556157fabe3738c94105c9c5b5f26c	d__Bacteria; p__Bacteroidota; c__Bacteroidia; o__Flavobacteriales; f__Flavobacteriaceae	0.999159
9f6b0a977dc1894fc5101d5b967ffa82	d__Bacteria; p__Bacteroidota; c__Bacteroidia; o__Flavobacteriales; f__Flavobacteriaceae; g__uncultured	0.999625
85ffeac8aeebb30db2de8f7ce8a0ca15	d__Bacteria; p__Proteobacteria; c__Alphaproteobacteria; o__Rhodospirillales; f__Magnetospiraceae; g__uncultured; s__uncultured_Rhodospirillaceae	0.779054
8fc06e4c9a2163401db96994ee093d22	d__Bacteria; p__Proteobacteria; c__Alphaproteobacteria; o__Rhodobacterales; f__Rhodobacteraceae	0.99995
b02207c1b198c5ab9279660a1b168b79	d__Bacteria; p__Proteobacteria; c__Gammaproteobacteria; o__Steroidobacterales; f__Woeseiaceae; g__Woeseia	0.923867
d65d1938a20d694522f02cd034840031	d__Bacteria; p__Cyanobacteria; c__Cyanobacteriia; o__Chloroplast; f__Chloroplast; g__Chloroplast	1
83b059bf3b0d0da8bf318da0d4d261c6	d__Bacteria; p__Marinimicrobia_(SAR406_clade); c__Marinimicrobia_(SAR406_clade); o__Marinimicrobia_(SAR406_clade); f__Marinimicrobia_(SAR406_clade); g__Marinimicrobia_(SAR406_clade)	0.99996
bf611493002f5918a68778bde2def567	d__Bacteria; p__Bacteroidota; c__Bacteroidia; o__Bacteroidales; f__Bacteroidaceae; g__Bacteroides	1
76b95ed0ca970e399a42d8e8b64672dd	d__Bacteria; p__Proteobacteria; c__Gammaproteobacteria; o__Cellvibrionales; f__Halieaceae; g__OM60(NOR5)_clade; s__uncultured_Haliea	0.823593
20b5451a988ff3b210252a178af1321e	d__Bacteria; p__Bacteroidota; c__Bacteroidia; o__Chitinophagales; f__Saprospiraceae; g__uncultured; s__Sargassum_vachellianum	0.718743
dc41f7152fbfa9eadba300763f8c4042	d__Bacteria; p__Proteobacteria; c__Gammaproteobacteria; o__Steroidobacterales; f__Woeseiaceae; g__Woeseia	0.910249
4377e80351a8b97cf22979f7c9d4145b	d__Bacteria; p__Proteobacteria; c__Alphaproteobacteria; o__SAR11_clade; f__Clade_II; g__Clade_II	0.997734
b38aa3b1524327b5886d7a126ca6ae31	d__Bacteria; p__Proteobacteria; c__Alphaproteobacteria; o__Puniceispirillales; f__SAR116_clade; g__SAR116_clade; s__uncultured_Oceanibaculum	0.855492
ad21dd2c40e7188da65c0997b32f12f8	d__Bacteria; p__Proteobacteria; c__Gammaproteobacteria; o__Pseudomonadales; f__Pseudomonadaceae; g__Pseudomonas	0.994626
df1b86612013e1465940e16b25c176c5	d__Bacteria; p__Proteobacteria; c__Alphaproteobacteria; o__Rhodobacterales; f__Rhodobacteraceae	0.999956
187dd3a27f355df3a1d53f4d73c48838	d__Bacteria; p__Bacteroidota; c__Bacteroidia; o__Flavobacteriales; f__NS9_marine_group; g__NS9_marine_group	0.807819
41c3f59a4774dca74fb969517c21b40a	d__Bacteria; p__Proteobacteria; c__Alphaproteobacteria; o__Rhodobacterales; f__Rhodobacteraceae	0.999965
f3a4dd2cd3bcf5726504f1107e6a667b	d__Bacteria; p__Proteobacteria; c__Gammaproteobacteria; o__Gammaproteobacteria_Incertae_Sedis; f__Unknown_Family; g__uncultured	0.999071
033e8170181e7abf197d2d5e078c7677	d__Bacteria; p__Firmicutes; c__Bacilli; o__Alicyclobacillales; f__Alicyclobacillaceae; g__Tumebacillus; s__Tumebacillus_avium	0.839772
8678fa3a06998220d4612e2c31b51f03	d__Bacteria; p__Proteobacteria; c__Gammaproteobacteria; o__Burkholderiales; f__Rhodocyclaceae; g__Zoogloea	0.999022
7e6d49ee79001adc19db0967b5346d7c	d__Bacteria; p__Bacteroidota; c__Bacteroidia; o__Chitinophagales; f__Saprospiraceae; g__uncultured; s__uncultured_Sphingobacterium	0.993093
81b0f3da6864836986c90600562067d9	d__Bacteria; p__Bacteroidota; c__Bacteroidia; o__Flavobacteriales; f__Flavobacteriaceae; g__Robiginitalea	0.999996
fc76636cb92c58c59e9f42799cd2ec4a	d__Bacteria; p__Bdellovibrionota; c__Bdellovibrionia; o__Bdellovibrionales; f__Bdellovibrionaceae; g__OM27_clade; s__uncultured_marine	0.97486
ba70df6a885c0ca9607324062b17d999	d__Bacteria; p__Planctomycetota; c__Planctomycetes; o__Pirellulales; f__Pirellulaceae; g__Blastopirellula	0.775277
3cde8f1c1da22fe6ef61efcec633c5a5	d__Bacteria; p__Cyanobacteria; c__Cyanobacteriia; o__Synechococcales; f__Cyanobiaceae; g__Synechococcus_CC9902	0.763385
976aff785c54d06fcc66f1934fd22072	d__Bacteria; p__Bacteroidota; c__Bacteroidia; o__Flavobacteriales; f__Flavobacteriaceae; g__Mesoflavibacter	0.920665
07bd34844bfcc09130e9a31dd07de396	d__Bacteria; p__Proteobacteria; c__Alphaproteobacteria; o__Rickettsiales; f__Mitochondria; g__Mitochondria	0.999907
d378a4de03e02db5daae83d3cd223cf4	d__Bacteria; p__Planctomycetota; c__Planctomycetes; o__Planctomycetales; f__Rubinisphaeraceae; g__uncultured	0.99472
0567322e709ebfbaa5892846756046a4	d__Bacteria; p__Proteobacteria; c__Gammaproteobacteria; o__Cellvibrionales; f__Halieaceae; g__OM60(NOR5)_clade; s__uncultured_Haliea	0.870074
5108307b723839aa73da7299966c6526	d__Bacteria; p__Proteobacteria; c__Alphaproteobacteria; o__Rickettsiales; f__Mitochondria; g__Mitochondria; s__uncultured_bacterium	0.832901
92c860352585124bd7981496baed8dba	d__Bacteria; p__Proteobacteria; c__Alphaproteobacteria; o__Puniceispirillales; f__SAR116_clade; g__SAR116_clade	0.981796
c55da16f7bb7e9f858929286c9a8bffd	d__Bacteria; p__Proteobacteria; c__Gammaproteobacteria; o__Pseudomonadales; f__Pseudomonadaceae; g__Pseudomonas; s__Pseudomonas_xanthomarina	0.726478
3a2ac066cf517d2e8509666307cf84f5	d__Archaea; p__Crenarchaeota; c__Nitrososphaeria; o__Nitrosopumilales; f__Nitrosopumilaceae; g__Candidatus_Nitrosopumilus	0.990422
b29bb789351906bd73aeba7cdc71f8ca	d__Bacteria; p__Proteobacteria; c__Alphaproteobacteria; o__SAR11_clade; f__Clade_II; g__Clade_II	0.948058
676f2c941f1575d923771aad13e59d1d	d__Bacteria; p__Proteobacteria; c__Alphaproteobacteria; o__Caulobacterales; f__Hyphomonadaceae; g__Oceanicaulis; s__Oceanicaulis_alexandrii	0.896107
cdaab3a900f47de46e6770cca107a9d0	d__Bacteria; p__Bacteroidota; c__Bacteroidia; o__Flavobacteriales; f__NS9_marine_group; g__NS9_marine_group	0.892817
2e4f2b53b856c4def6d021d01f5abb70	d__Bacteria; p__Firmicutes; c__Clostridia; o__Lachnospirales; f__Lachnospiraceae; g__Dorea	0.963692
089d040449a6df816ff5de7f60ae862d	d__Bacteria; p__Bacteroidota; c__Bacteroidia; o__Bacteroidales; f__Prevotellaceae; g__Prevotella; s__Prevotella_paludivivens	0.992755
0162e6d6d052fdf1e69ff6e467932261	d__Bacteria; p__Cyanobacteria; c__Cyanobacteriia; o__Chloroplast; f__Chloroplast; g__Chloroplast	0.999832
1cb1cab4e83db881e4cc221cb4a980f7	d__Bacteria; p__Actinobacteriota; c__Acidimicrobiia; o__Microtrichales; f__Ilumatobacteraceae; g__Ilumatobacter; s__Ilumatobacter_nonamiensis	0.93638
63961661f33e617e47ca9ca5b1dd6837	d__Bacteria; p__Proteobacteria; c__Alphaproteobacteria; o__Rickettsiales; f__Mitochondria; g__Mitochondria; s__uncultured_bacterium	0.884234
c1a2149fcfab0c64846b43e976ff09c9	d__Bacteria; p__Bacteroidota; c__Bacteroidia; o__Sphingobacteriales; f__NS11-12_marine_group; g__NS11-12_marine_group; s__unidentified_marine	0.995082
cfce392f9665ac31decac3dd78939011	d__Bacteria; p__Proteobacteria; c__Alphaproteobacteria; o__Rhodospirillales; f__Magnetospiraceae; g__uncultured	0.921609
b20e539e7058e96276b4721d93c57775	d__Bacteria; p__Proteobacteria; c__Gammaproteobacteria	0.998919
dd2532f2b4d9b654a3860f2bcb6e1560	d__Bacteria; p__Bacteroidota; c__Bacteroidia; o__Bacteroidales; f__Prolixibacteraceae; g__Roseimarinus; s__uncultured_Prolixibacter	0.920616
495619e6c51e1e0955975577268afaf7	d__Bacteria; p__Cyanobacteria; c__Vampirivibrionia; o__Obscuribacterales; f__Obscuribacteraceae; g__Candidatus_Obscuribacter; s__uncultured_bacterium	0.796701
e990c276fbc1c79a05390fbf6840daf2	d__Bacteria; p__Proteobacteria; c__Gammaproteobacteria; o__Burkholderiales; f__Comamonadaceae; g__Aquabacterium	0.89487
44158349d8858abc6c04aada0c131da5	d__Bacteria; p__Firmicutes; c__Negativicutes; o__Veillonellales-Selenomonadales; f__Veillonellaceae; g__Megasphaera	0.999949
2c95d795524b8b66fcea22fcd63338f1	d__Bacteria; p__Firmicutes; c__Clostridia; o__Peptostreptococcales-Tissierellales; f__Acidaminobacteraceae; g__Acidaminobacter; s__Acidaminobacter_hydrogenoformans	0.983996
0eb900cdcfd91bc5644df57697225da7	d__Bacteria; p__Chloroflexi; c__KD4-96; o__KD4-96; f__KD4-96; g__KD4-96; s__uncultured_bacterium	0.771475
4f0de3079e61fa2ba462773c9fc36a8a	d__Bacteria; p__Proteobacteria; c__Alphaproteobacteria; o__Rhizobiales; f__Hyphomicrobiaceae; g__uncultured; s__uncultured_Hyphomicrobium	0.946793
0a290ad12c7019907279e8804c436f1f	d__Bacteria; p__Actinobacteriota; c__Acidimicrobiia; o__Microtrichales; f__Microtrichaceae	0.989177
ce9696ad1e721bacb0393cae08693d04	d__Bacteria; p__Proteobacteria; c__Gammaproteobacteria; o__Burkholderiales; f__Comamonadaceae	0.996792
87ec982d0a3ccbf62b87c439bd4295e6	d__Bacteria; p__Proteobacteria; c__Gammaproteobacteria; o__Thiomicrospirales; f__Thioglobaceae	0.999987
d7b069e29b12dee11b513e0a1f6271cf	d__Bacteria; p__Proteobacteria; c__Alphaproteobacteria; o__Puniceispirillales; f__SAR116_clade; g__Candidatus_Puniceispirillum; s__uncultured_bacterium	0.88818
320051c6b5e9b4019df6fdbe95c45334	d__Bacteria; p__Proteobacteria; c__Gammaproteobacteria; o__Arenicellales; f__Arenicellaceae; g__uncultured; s__uncultured_marine	0.88351
d8e7f9181e4d5a4a6453e9ca9996a43f	d__Bacteria; p__Bacteroidota; c__Bacteroidia; o__Bacteroidales; f__Tannerellaceae; g__Parabacteroides; s__Parabacteroides_merdae	0.956744
9acb555d3c5dd77e9035a661e7ad1bb6	d__Bacteria; p__Firmicutes; c__Clostridia; o__Clostridiales; f__Clostridiaceae; g__Clostridium_sensu_stricto_1	0.999353
f8eec775b3766b65b6ce353c4b820966	d__Bacteria; p__Cyanobacteria; c__Cyanobacteriia; o__Chloroplast; f__Chloroplast; g__Chloroplast	1
de773b47ff22d96030d057f49749e47b	d__Bacteria; p__Verrucomicrobiota; c__Verrucomicrobiae; o__Opitutales; f__Puniceicoccaceae; g__MB11C04_marine_group	0.999999
f6fa56cc9148290cab450f0092481c15	d__Bacteria; p__Proteobacteria; c__Alphaproteobacteria; o__Rhodobacterales; f__Rhodobacteraceae; g__Sulfitobacter	0.890195
190fc22e666be90dec14ee31d2617946	d__Bacteria; p__Proteobacteria; c__Gammaproteobacteria; o__Cellvibrionales; f__Porticoccaceae; g__Porticoccus	0.998833
ab3867ea012bc45c7862bcc23586331a	d__Bacteria; p__Campilobacterota; c__Campylobacteria; o__Campylobacterales; f__Arcobacteraceae	0.999889
5177e30fa29210a9393c477ffbbb9171	d__Bacteria; p__Nitrospinota; c__Nitrospinia; o__Nitrospinales; f__Nitrospinaceae; g__Nitrospina	0.998467
47beb4c8a1198d0bcce185c88222e974	d__Bacteria; p__Proteobacteria; c__Alphaproteobacteria; o__Rhodospirillales; f__Magnetospiraceae; g__uncultured; s__alpha_proteobacterium	0.960285
3d99e08c5cb5e965b01862c852980cb1	d__Bacteria; p__Proteobacteria; c__Alphaproteobacteria; o__Rhodobacterales; f__Rhodobacteraceae	0.999975
2aa2db04d61a6ffbc2315140b301e4d1	d__Bacteria; p__Proteobacteria; c__Gammaproteobacteria; o__Thiomicrospirales; f__Thiomicrospiraceae; g__Thiomicrorhabdus	0.999421
59559abd62f0ea5c25423477c8a0f269	d__Bacteria; p__Desulfobacterota; c__Desulfuromonadia; o__Bradymonadales; f__Bradymonadales; g__Bradymonadales; s__uncultured_delta	0.859054
06b79ef377f389567e2c2c0f086257cf	d__Bacteria; p__Bacteroidota; c__Bacteroidia; o__Flavobacteriales; f__Flavobacteriaceae; g__NS5_marine_group	0.965263
bc72c81c357f474b4e955dcef52aa774	d__Bacteria; p__Proteobacteria; c__Alphaproteobacteria; o__Rickettsiales; f__Rickettsiaceae; g__uncultured; s__uncultured_bacterium	0.991286
e6002c09a2736cf21f94531e53968303	d__Bacteria; p__Bacteroidota; c__Bacteroidia; o__Flavobacteriales; f__Flavobacteriaceae; g__Salegentibacter	0.950102
5aafea1d298f24bdf18fedeec6e4b610	d__Bacteria; p__Marinimicrobia_(SAR406_clade); c__Marinimicrobia_(SAR406_clade); o__Marinimicrobia_(SAR406_clade); f__Marinimicrobia_(SAR406_clade); g__Marinimicrobia_(SAR406_clade)	0.999678
9618236214d1b5fc3e5e12d7a8130684	d__Bacteria; p__Proteobacteria; c__Alphaproteobacteria; o__Rhizobiales; f__Hyphomicrobiaceae; g__Filomicrobium; s__uncultured_Alphaproteobacteria	0.878041
43287fcdee3c51e5ada36a795df21c22	d__Bacteria; p__Campilobacterota; c__Campylobacteria; o__Campylobacterales; f__Sulfurimonadaceae; g__Sulfurimonas; s__uncultured_Campylobacterales	0.865845
bbd9fb0a91542084ce6a6b563d6a9ee8	d__Bacteria; p__Proteobacteria; c__Alphaproteobacteria; o__Rickettsiales; f__Rickettsiaceae; g__Candidatus_Megaira; s__metagenome	0.749204
fd496fd32dc8c08ade2e8b6c9d8ee13d	d__Bacteria; p__Firmicutes; c__Bacilli; o__Lactobacillales; f__Streptococcaceae; g__Streptococcus	0.999994
6f4e8d53540daa897094612f2e212f68	d__Bacteria; p__Bacteroidota; c__Bacteroidia; o__Chitinophagales; f__Saprospiraceae; g__uncultured; s__uncultured_Sphingobacteriia	0.927947
cd94b5247785a0df0a641a9cd43b1206	d__Bacteria; p__Cyanobacteria; c__Cyanobacteriia; o__Chloroplast; f__Chloroplast; g__Chloroplast	1
1c299b09c95f87a1e61c6006fc968cd9	d__Bacteria; p__Proteobacteria; c__Gammaproteobacteria; o__Nitrosococcales; f__Methylophagaceae; g__uncultured	0.871712
78fe0895fdde812b43950244497417af	d__Bacteria; p__Proteobacteria; c__Gammaproteobacteria; o__Cellvibrionales; f__Spongiibacteraceae; g__Spongiibacter	0.999283
abd34643df4e48940286e05ff8518132	d__Bacteria; p__Proteobacteria; c__Gammaproteobacteria; o__Burkholderiales; f__Oxalobacteraceae; g__Undibacterium	0.881909
54a7d2c9e0aa39ae9f734e40c7092fab	d__Bacteria; p__Proteobacteria; c__Gammaproteobacteria; o__HOC36; f__HOC36; g__HOC36; s__uncultured_marine	0.86322
3e4e9cbc316de18d51d30b632f56ceae	d__Bacteria; p__Desulfobacterota; c__Desulfuromonadia; o__PB19; f__PB19; g__PB19; s__uncultured_marine	0.96853
7af6ae689696e9ea838fbb88ee9afb78	d__Bacteria; p__Proteobacteria; c__Gammaproteobacteria; o__Burkholderiales; f__Rhodocyclaceae; g__Dechloromonas	0.791997
1295383f04cc2c4d56030270991dca7c	d__Bacteria; p__Planctomycetota; c__Planctomycetes; o__Planctomycetales; f__Gimesiaceae; g__uncultured; s__uncultured_planctomycete	0.905601
b135fbde5a9c861d458a21258afbda94	d__Bacteria; p__Fusobacteriota; c__Fusobacteriia; o__Fusobacteriales; f__Leptotrichiaceae; g__Hypnocyclicus	0.999975
8ec2678c8310ac0d2e060ef7d34aa5ca	d__Bacteria; p__NB1-j; c__NB1-j; o__NB1-j; f__NB1-j; g__NB1-j; s__uncultured_organism	0.761054
f610bf5775fbf0aa3243e4d57b55db75	d__Bacteria; p__Planctomycetota; c__Phycisphaerae; o__Phycisphaerales; f__Phycisphaeraceae; g__Urania-1B-19_marine_sediment_group	0.999946
57d58b85d2eb04781aa3ec56402dc4ce	d__Bacteria; p__Proteobacteria; c__Gammaproteobacteria	0.927964
428b0dbbd84b184b6852bd42f2e8f6ba	d__Bacteria; p__Proteobacteria; c__Alphaproteobacteria; o__SAR11_clade; f__Clade_II; g__Clade_II	0.987863
0d8fe1a2efd562b9d65a3e2d1f2bb010	d__Bacteria; p__Proteobacteria; c__Gammaproteobacteria; o__Steroidobacterales; f__Woeseiaceae; g__Woeseia; s__uncultured_marine	0.918557
3fd1b16438a5b3ea6aa413a81ffbd0e0	d__Bacteria; p__Verrucomicrobiota; c__Verrucomicrobiae; o__Pedosphaerales; f__Pedosphaeraceae; g__SCGC_AAA164-E04	0.999714
83323b252cf14c5ac1bbb5e2b3302d1d	d__Bacteria; p__Proteobacteria; c__Gammaproteobacteria	0.985521
6a63ec191b79ef1a9ce55ed2cebab3a8	d__Bacteria; p__Cyanobacteria; c__Cyanobacteriia; o__Chloroplast; f__Chloroplast; g__Chloroplast	1
3c5b18ab53f33c7ce7fd845045e810de	d__Bacteria; p__Planctomycetota; c__Planctomycetes; o__Pirellulales; f__Pirellulaceae; g__Blastopirellula; s__bacterium_SH1-10	0.984414
c48070f3061b086b60ff32f77e0002fa	d__Bacteria; p__Firmicutes; c__Clostridia; o__Oscillospirales; f__Ruminococcaceae; g__Subdoligranulum	0.994947
b35f82370e9447d012bb960a4037b6ce	d__Bacteria; p__Cyanobacteria; c__Cyanobacteriia; o__Chloroplast; f__Chloroplast; g__Chloroplast	0.999928
041660f4140e1acc5e63d0aa36378b80	d__Bacteria; p__Bacteroidota; c__Bacteroidia; o__Flavobacteriales; f__Cryomorphaceae; g__Vicingus	0.738239
b617e893b719fd0039349edd2acb0c21	d__Bacteria; p__Bacteroidota; c__Bacteroidia; o__Flavobacteriales; f__Flavobacteriaceae; g__Winogradskyella	0.898606
fd44d4cb468fd7dc9b3227867714ed87	d__Bacteria; p__Bacteroidota; c__Bacteroidia; o__Bacteroidales; f__Bacteroidaceae; g__Bacteroides	1
bc61e8b42af604e9c8858af057bfece9	d__Bacteria	0.813734
cee96bd7838b7da0a35a6cc5d6f62768	d__Bacteria; p__Campilobacterota; c__Campylobacteria; o__Campylobacterales; f__Sulfurospirillaceae; g__Sulfurospirillum	0.999999
de78b1c2a668f08bb8f761ce6bc51889	d__Bacteria; p__Verrucomicrobiota; c__Verrucomicrobiae; o__Verrucomicrobiales; f__DEV007; g__DEV007; s__uncultured_Verrucomicrobia	0.70282
7df99b6993aff8b828ff5666f622eba8	d__Bacteria; p__Campilobacterota; c__Campylobacteria; o__Campylobacterales; f__Sulfurospirillaceae; g__Sulfurospirillum	0.999985
46b45864b220a4c1be99188ec8a9feb3	d__Bacteria; p__Proteobacteria; c__Alphaproteobacteria; o__Caulobacterales; f__Hyphomonadaceae; g__Hyphomonas	0.996592
acd8d597b792c4cb5363f0dd93424362	d__Bacteria; p__Desulfobacterota; c__Desulfobacteria; o__Desulfobacterales; f__Desulfosarcinaceae; g__Sva0081_sediment_group	0.948272
5ca616cdf71cd33902079e3cfcfbf60e	d__Bacteria; p__Proteobacteria; c__Gammaproteobacteria; o__Burkholderiales; f__Alcaligenaceae	0.999933
f007b193e076435587cbdb4daa9937e6	d__Bacteria; p__Verrucomicrobiota; c__Verrucomicrobiae; o__Opitutales; f__Puniceicoccaceae; g__MB11C04_marine_group	0.999999
c941a70f0ab3de9d47da0483a4e7deaf	d__Bacteria; p__Proteobacteria; c__Gammaproteobacteria; o__Aeromonadales; f__Aeromonadaceae	0.884693
2d16582b135e0e4988775a6ca867ad3d	d__Bacteria; p__Bacteroidota; c__Bacteroidia; o__Flavobacteriales; f__NS9_marine_group; g__NS9_marine_group	0.870973
79ee2fe49b49eb577ecba4f586c0f124	d__Bacteria; p__Proteobacteria; c__Gammaproteobacteria; o__OM182_clade; f__OM182_clade; g__OM182_clade	0.999998
4f3b928e78716c278b79223e952bb385	d__Bacteria; p__Proteobacteria; c__Alphaproteobacteria; o__Rhodobacterales; f__Rhodobacteraceae	0.999805
5d418b89cf14c9a0c2865848a51ecfd8	d__Bacteria; p__Firmicutes; c__Bacilli; o__Bacillales; f__Planococcaceae	0.873414
aea5e98c66432a603d6f251795f5ea83	d__Bacteria; p__Proteobacteria; c__Alphaproteobacteria; o__Parvibaculales; f__PS1_clade; g__PS1_clade	0.996017
f194680b18a68cbf6b79f7fea127631b	d__Bacteria; p__Proteobacteria; c__Gammaproteobacteria; o__KI89A_clade; f__KI89A_clade; g__KI89A_clade	0.999996
95fabbda8e98a4687b83627a62a54251	d__Bacteria; p__Proteobacteria; c__Gammaproteobacteria; o__Thiomicrospirales; f__Thiomicrospiraceae; g__Thiomicrorhabdus; s__uncultured_gamma	0.763451
10b6939ebe40d98df58fc07f92bba289	d__Bacteria; p__Proteobacteria; c__Gammaproteobacteria; o__Alteromonadales; f__Colwelliaceae; g__Colwellia	0.900369
4687f78a15bf457a94ca7cacc72c3aa5	d__Bacteria; p__Proteobacteria; c__Gammaproteobacteria; o__Oceanospirillales; f__Litoricolaceae; g__Litoricola; s__uncultured_bacterium	0.741312
626df7db50e41ff90bc187e2964cdd88	d__Bacteria; p__Proteobacteria; c__Gammaproteobacteria; o__Cellvibrionales; f__Halieaceae; g__Halioglobus	0.955094
1b4ae17ef7544a568a8898b7f0d32fd3	d__Bacteria; p__Campilobacterota; c__Campylobacteria; o__Campylobacterales; f__Sulfurimonadaceae; g__Sulfurimonas	1
7a3c95c8e0cea9979494ffeaf297ab57	d__Bacteria; p__Proteobacteria; c__Alphaproteobacteria; o__Puniceispirillales; f__SAR116_clade; g__Candidatus_Puniceispirillum	0.886575
aa407eeaaa0c29dc14365223a83e71d6	d__Bacteria; p__Proteobacteria; c__Gammaproteobacteria; o__Nitrosococcales; f__Methylophagaceae; g__uncultured	0.942447
64edc344889f4279a1292afbe81dc043	d__Bacteria; p__Proteobacteria; c__Alphaproteobacteria; o__SAR11_clade; f__Clade_II; g__Clade_II	0.747704
70236b563770af807a6157478c4b6eee	d__Bacteria; p__Cyanobacteria; c__Cyanobacteriia; o__Chloroplast; f__Chloroplast; g__Chloroplast	1
84d623397b68d7cbdc0a2c9620899906	d__Archaea; p__Crenarchaeota; c__Nitrososphaeria; o__Nitrosopumilales; f__Nitrosopumilaceae; g__Candidatus_Nitrosopumilus; s__uncultured_euryarchaeote	0.756865
1df548c815b492840d46c996939ea791	d__Bacteria; p__Cyanobacteria; c__Cyanobacteriia; o__Chloroplast; f__Chloroplast; g__Chloroplast	1
5592857b2777fbc352c7ded330728ecb	d__Bacteria; p__Campilobacterota; c__Campylobacteria; o__Campylobacterales; f__Sulfurovaceae; g__Sulfurovum; s__uncultured_Helicobacteraceae	0.837835
f132bf250187a54c7703f20baab94d81	d__Bacteria; p__Latescibacterota; c__Latescibacterota; o__Latescibacterota; f__Latescibacterota; g__Latescibacterota	0.82487
ca34b46369e39a6c58b52108ec04d682	d__Bacteria; p__Cyanobacteria; c__Cyanobacteriia; o__Chloroplast; f__Chloroplast; g__Chloroplast; s__Leptocylindrus_danicus	0.961882
3050d74515c578bf6403c227d5697ebf	d__Bacteria; p__Proteobacteria; c__Alphaproteobacteria; o__Rhodobacterales; f__Rhodobacteraceae	0.999913
6c5f4f9666d82b1bedf94e99acfe6741	d__Bacteria; p__Firmicutes; c__Bacilli; o__Bacillales; f__Bacillaceae; g__Bacillus	0.706778
0b5f638dfc2af6e5171696fcace5f25f	d__Bacteria; p__Cyanobacteria; c__Cyanobacteriia; o__Chloroplast; f__Chloroplast; g__Chloroplast	1
683a4c4e73c6d4d7324977e95fab24bc	d__Bacteria; p__Firmicutes; c__Bacilli; o__Lactobacillales; f__Streptococcaceae; g__Lactococcus	0.999852
6534b827fc6b2f7131ca8ff77f67a9ab	d__Bacteria; p__Verrucomicrobiota; c__Verrucomicrobiae; o__Verrucomicrobiales; f__Rubritaleaceae; g__uncultured	0.731325
b143b47a1fb1202fe640774e1f1cda96	d__Bacteria; p__Bacteroidota; c__Bacteroidia; o__Cytophagales; f__Cyclobacteriaceae; g__uncultured; s__uncultured_Bacteroidetes/Chlorobi	0.88355
992dd618d2e210fa47c19fbfb4720970	d__Bacteria; p__Proteobacteria; c__Alphaproteobacteria; o__Rickettsiales; f__Mitochondria; g__Mitochondria; s__uncultured_bacterium	0.878155
d2355e3483628734821765f59943c1ea	d__Bacteria; p__Cyanobacteria; c__Cyanobacteriia; o__Chloroplast; f__Chloroplast; g__Chloroplast	1
1dc008da297a2e8456a82367654201d3	d__Bacteria; p__Chloroflexi; c__Anaerolineae; o__Anaerolineales; f__Anaerolineaceae; g__uncultured	0.721944
c8baadb212e03c89d2274e5846ecb953	d__Bacteria; p__Verrucomicrobiota; c__Kiritimatiellae; o__WCHB1-41; f__WCHB1-41; g__WCHB1-41; s__uncultured_organism	0.884904
24580e82a0579d320edfa84df6043770	d__Bacteria; p__Myxococcota; c__Myxococcia; o__Myxococcales; f__Myxococcaceae; g__P3OB-42	0.977787
f0da38edcb5b136668c64f19cdd32122	d__Bacteria; p__Proteobacteria; c__Alphaproteobacteria	0.998623
5c313bcfb85e2adcae4322ced129bb7c	d__Bacteria; p__Proteobacteria; c__Gammaproteobacteria; o__Cellvibrionales; f__Halieaceae; g__Halioglobus	0.719045
e007cfa6ea49f0a7a5009b5def01214b	d__Bacteria; p__Firmicutes; c__Bacilli; o__Bacillales; f__Bacillaceae; g__Bacillus	0.945482
836cd5ea357ad392c00a7e48d921be1d	d__Bacteria; p__Bacteroidota; c__Bacteroidia; o__Bacteroidales; f__Bacteroidaceae; g__Bacteroides	1
7271ba27dda43a8b449c9bd3874dfed8	d__Bacteria; p__Proteobacteria; c__Alphaproteobacteria; o__Defluviicoccales; f__uncultured; g__uncultured	0.93435
7f821b26f148d93626119f434dd5b5a5	d__Bacteria; p__Proteobacteria; c__Alphaproteobacteria; o__Rhodobacterales; f__Rhodobacteraceae; g__Sulfitobacter	0.86144
3e848010a1fafbdceb45e8531e296532	d__Bacteria; p__Cyanobacteria; c__Cyanobacteriia; o__Chloroplast; f__Chloroplast; g__Chloroplast	1
1067520dd433d1e6c6b4235bbb4c9a6e	d__Bacteria; p__Proteobacteria; c__Alphaproteobacteria; o__Rhodobacterales; f__Rhodobacteraceae	0.993535
62b865a635447d19c909e71fcb670960	d__Bacteria; p__Proteobacteria; c__Alphaproteobacteria; o__Rhodobacterales; f__Rhodobacteraceae	0.998635
58407b4a55131d3628839ff8a3ca95cb	d__Bacteria; p__Proteobacteria; c__Gammaproteobacteria; o__Cellvibrionales; f__Porticoccaceae; g__C1-B045; s__uncultured_bacterium	0.742706
ac4ea96e13a7bc2d0bf7146021a67a45	d__Bacteria; p__Proteobacteria; c__Gammaproteobacteria; o__Alteromonadales; f__Marinobacteraceae; g__Marinobacter	0.999798
bc9e08e6567b71b0624f6baf6906ad70	d__Bacteria; p__Verrucomicrobiota; c__Verrucomicrobiae; o__Opitutales; f__Puniceicoccaceae; g__Lentimonas; s__uncultured_bacterium	0.709957
ec6732c2e0d4cf64b3d0350e7fe3defb	d__Bacteria; p__Firmicutes; c__Clostridia; o__Lachnospirales; f__Lachnospiraceae; g__Roseburia	0.966146
cf7db242a09ff7c4f799870ee8146cef	d__Bacteria; p__Proteobacteria; c__Alphaproteobacteria; o__Sphingomonadales; f__Sphingomonadaceae	0.999895
4b277e926183e6921c318df4b87f20e4	d__Bacteria; p__Fusobacteriota; c__Fusobacteriia; o__Fusobacteriales; f__Fusobacteriaceae; g__Psychrilyobacter	0.999999
f289553dc3a5c1784f8ce1fa6a413721	d__Bacteria; p__Proteobacteria; c__Alphaproteobacteria; o__Caulobacterales; f__Hyphomonadaceae	0.999753
692748e64b15e93bd73dec4e96977941	d__Bacteria; p__Bdellovibrionota; c__Bdellovibrionia; o__Bdellovibrionales; f__Bdellovibrionaceae; g__OM27_clade	0.999663
ca83a9f97dc9872fabf012bd2af6f054	d__Bacteria; p__Nitrospinota; c__P9X2b3D02; o__P9X2b3D02; f__P9X2b3D02; g__P9X2b3D02; s__uncultured_bacterium	0.864446
becf366efe119e9d337f9806a70ff1bf	d__Bacteria; p__Cyanobacteria; c__Cyanobacteriia; o__Chloroplast; f__Chloroplast; g__Chloroplast	1
1ea3cbbb63418c3fef70cf27ab211ae9	d__Bacteria; p__Proteobacteria; c__Alphaproteobacteria	0.998127
6d3611e78044e9725c300ea1d3f64d94	d__Bacteria; p__Proteobacteria; c__Alphaproteobacteria; o__Rickettsiales; f__Mitochondria; g__Mitochondria; s__uncultured_bacterium	0.928814
330120f6981e9d6dfac8df42a85aa8fd	d__Bacteria; p__Proteobacteria; c__Gammaproteobacteria; o__Xanthomonadales; f__Xanthomonadaceae; g__Arenimonas	0.995485
959e3f8dd00c79cbf650107f4d784cd4	d__Bacteria; p__Desulfobacterota; c__Desulfuromonadia; o__Geobacterales; f__Geobacteraceae; g__Trichlorobacter	0.84122
f659b7f1ed4a8189b3c426f7ad6f5e91	d__Bacteria; p__Chloroflexi; c__KD4-96; o__KD4-96; f__KD4-96; g__KD4-96; s__uncultured_Gram-positive	0.999834
496ecde24f9ab698992413d3d4f04b5f	d__Bacteria; p__Proteobacteria; c__Gammaproteobacteria; o__Xanthomonadales; f__Xanthomonadaceae; g__Stenotrophomonas; s__Stenotrophomonas_rhizophila	0.748529
47d00c4ef4f2bfd77f58fa8d6f6b7120	d__Bacteria; p__Firmicutes; c__Clostridia; o__Lachnospirales; f__Lachnospiraceae; g__XBB1006	0.903402
0243b68c76049aa1b8c51a20333da950	d__Bacteria; p__Firmicutes; c__Clostridia; o__Lachnospirales; f__Lachnospiraceae; g__Lachnospiraceae_ND3007_group	0.999979
1a226ce3860520d178a1fef1d5ef6ed4	d__Bacteria; p__Proteobacteria; c__Gammaproteobacteria; o__Burkholderiales; f__Comamonadaceae; g__Hydrogenophaga	0.722521
f03ecb469e69826d1459849918386795	d__Bacteria; p__Desulfobacterota; c__Desulfuromonadia; o__Sva1033; f__Sva1033; g__Sva1033; s__uncultured_bacterium	0.829664
db5232fe59294858f69761709be11d05	d__Bacteria; p__Bacteroidota; c__Bacteroidia; o__Flavobacteriales; f__Cryomorphaceae; g__uncultured	0.999953
ab5005a51552ec35240e69c675b87253	d__Bacteria; p__Marinimicrobia_(SAR406_clade); c__Marinimicrobia_(SAR406_clade); o__Marinimicrobia_(SAR406_clade); f__Marinimicrobia_(SAR406_clade); g__Marinimicrobia_(SAR406_clade); s__unidentified_marine	0.997742
64d93aceba4a1c90c41c226f6ee200a2	d__Bacteria; p__Proteobacteria; c__Gammaproteobacteria; o__Burkholderiales; f__Alcaligenaceae; g__GKS98_freshwater_group	0.805396
6e2b27d6d50c1334957048bc6667091b	d__Bacteria; p__Actinobacteriota; c__Acidimicrobiia; o__Microtrichales; f__Ilumatobacteraceae; g__uncultured	0.842985
3ef2fbd5d51b758d3116367a9112ebd6	d__Bacteria; p__Proteobacteria; c__Gammaproteobacteria; o__B2M28; f__B2M28; g__B2M28; s__uncultured_gamma	0.779497
0af38fa209b201a03ba970a2870c20d1	d__Bacteria; p__Proteobacteria; c__Gammaproteobacteria	0.999977
a0a56a762f48e7c3e45da0cffbd61bb2	d__Bacteria; p__Proteobacteria; c__Gammaproteobacteria; o__Nitrosococcales; f__Methylophagaceae; g__Methylophaga	0.72205
db17461074695137014a08c0c08b1190	d__Bacteria; p__Bacteroidota; c__Bacteroidia; o__Cytophagales; f__Cyclobacteriaceae; g__uncultured	0.981606
d7bcef80ac9a8b1c5e73a938a7f9f798	d__Bacteria; p__Proteobacteria; c__Gammaproteobacteria; o__Oceanospirillales; f__Marinomonadaceae; g__Marinomonas	0.999866
f0702a0a795fb7b62fbf753727c1dd8d	d__Bacteria; p__Cyanobacteria; c__Cyanobacteriia	0.954341
4f3197e6d773e1b616ce3db617700ca0	d__Archaea; p__Halobacterota; c__Halobacteria; o__Halobacterales; f__Haloadaptaceae; g__Haladaptatus; s__Haladaptatus_cibarius	0.969379
573091d7ddd85f9c5f14a7e53d2ba0bf	d__Bacteria; p__Proteobacteria; c__Alphaproteobacteria; o__Caulobacterales; f__Caulobacteraceae; g__Caulobacter	0.999531
35d94e1bdfd4c993964a8519c27403df	d__Bacteria; p__Cyanobacteria; c__Cyanobacteriia; o__Chloroplast; f__Chloroplast; g__Chloroplast	0.999952
68312608e08d619a06fa47a3c4f53a30	d__Bacteria; p__Bacteroidota; c__Bacteroidia; o__Flavobacteriales; f__Flavobacteriaceae; g__Ulvibacter; s__uncultured_marine	0.904903
f51f1e725705b8714c2f486ff80ade99	d__Bacteria; p__Bacteroidota; c__Bacteroidia; o__Flavobacteriales; f__Flavobacteriaceae; g__Lutibacter	0.907049
590930db6fd0f0a8b1eb68a3fc2691cf	d__Bacteria; p__Cyanobacteria; c__Cyanobacteriia; o__Chloroplast; f__Chloroplast; g__Chloroplast	0.999998
591d618df2db916ba9cad55364cfdbb6	d__Bacteria; p__Planctomycetota; c__OM190; o__OM190; f__OM190; g__OM190; s__marine_metagenome	0.999944
968f0deec7c03b6a12a6e2d8b6ceaf31	d__Bacteria; p__Proteobacteria; c__Alphaproteobacteria; o__Puniceispirillales; f__SAR116_clade; g__SAR116_clade; s__uncultured_Oceanibaculum	0.970546
5f79da33b7bcb90c0109417f6f2b916f	d__Bacteria; p__Proteobacteria; c__Alphaproteobacteria; o__Rhodobacterales; f__Rhodobacteraceae	0.999432
3d3832da69fc8a79f6b6f68121620bbc	d__Bacteria; p__Proteobacteria; c__Gammaproteobacteria	0.999979
ac1acc1cdc5fe998e10cf7b7688466f3	d__Bacteria; p__Cyanobacteria; c__Cyanobacteriia; o__Chloroplast; f__Chloroplast; g__Chloroplast	1
b4d07c2a22af0c99c73cf9722200d878	d__Bacteria; p__Firmicutes; c__Clostridia; o__Lachnospirales; f__Lachnospiraceae	0.99999
32f1d6e49133a326ea95404a1ee86d0e	d__Bacteria; p__Bacteroidota; c__Bacteroidia; o__Flavobacteriales; f__NS9_marine_group; g__NS9_marine_group	0.900764
fb44588bffeda0895abac0e71c972d6f	d__Bacteria; p__Cyanobacteria; c__Cyanobacteriia; o__Chloroplast; f__Chloroplast; g__Chloroplast	1
[truncated: 4,773 more rows]

## Sheet: 16S sequencing data information
sample_name	library_ID	NCBI accession	Total read count
[truncated: 37 more rows]
