# Supplementary material for: Size-fractionated microbiome observed during an eight-month long sampling in Jiaozhou Bay and the Yellow Sea
Source: Sci Data. 2022 Oct 7;9:605. doi: 10.1038/s41597-022-01734-3 (PMC9546851; doi:10.1038/s41597-022-01734-3)
Supplement: Supplementary file 3 — Supplementary Table 3 [file 41597_2022_1734_MOESM3_ESM.xlsx]

## Sheet: Contigs info
Sample ID	Size-fraction	contigs	Contigs (>1 kb)	Contigs (>10 kb)	Largest contig (bp)	Total length (bp)	GC (%)	N50	N75	L50	L75
JZB_A53_27_201509	>2.7 μm	1568007	399985	5618	1330844	1678476885	54.96	1107	676	334022	835154
JZB_A53_07_201509	2.7-0.7 μm	1116143	357859	8263	338952	1410119769	47.57	1489	773	194304	536277
JZB_A53_02_201509	0.7-0.22 μm	968713	338557	8206	990408	1316713821	45.07	1697	831	156035	444626
JZB_D710_27_201509	>2.7 μm	1294520	345835	7497	654049	1465778354	51.41	1207	698	249444	663407
JZB_D710_07_201509	2.7-0.7 μm	2017660	694193	19100	862833	2729799580	50.26	1708	822	322487	924126
JZB_D710_02_201509	0.7-0.22 μm	1406348	542882	15806	719611	2084321274	45.62	2013	914	211928	611981
JZB_A53_27_201603	>2.7 μm	2141948	560947	12265	255644	2391189689	47.13	1177	692	421840	1108720
JZB_A53_02_201603	0.7-0.22 μm	1290938	442677	11444	658904	1730913926	47.55	1634	819	209828	599019
JZB_D710_07_201603	2.7-0.7 μm	1547979	594186	15127	610444	2202116429	49.19	1825	887	251068	697681
JZB_D710_02_201603	0.7-0.22 μm	536554	149632	3967	647859	644542197	43.6	1403	712	90896	260799
JZB_02	0.7-0.22 μm	3037560	1090279	34115	1102307	4365806309	46.8	1911	867	442536	1330388
JZB_07	2.7-0.7 μm	3513026	1305834	39386	838933	5102459756	49.61	1946	887	524494	1536426
JZB_27	>2.7 μm	4497237	1209589	26248	1330650	5128534112	50.56	1226	701	855605	2292922
JZB_all	All fractions	9902456	3113867	80352	1157927	12641885896	49.37	1523	772	1644550	4692489

## Sheet: MAG info
bin id	Completeness	Contamination	Strain heterogeneity	classification	MIMAG quality
JZB_MAG1894	72.5917	0.934579	100	d__Archaea;p__Asgardarchaeota;c__Heimdallarchaeia;o__LC-2;f__LC-2;g__GCA-2728275;s__GCA_002728275.1	Medium-quality draft
JZB_MAG0445	90.2913	0	0	d__Archaea;p__Crenarchaeota;c__Nitrososphaeria;o__Nitrososphaerales;f__Nitrosopumilaceae;g__Nitrosopumilus;s__GCF_002156965.1	High-quality draft
JZB_MAG0449	59.451	0.653595	0	d__Archaea;p__Halobacterota;c__Methanosarcinia;o__Methanotrichales;f__Methanotrichaceae;g__Methanothrix;s__GCF_000204415.1	Medium-quality draft
JZB_MAG1682	71.4953	0	0	d__Archaea;p__Nanoarchaeota;c__UBA10117;o__UBA10117;f__;g__;s__	High-quality draft
JZB_MAG0073	80.9333	0	0	d__Archaea;p__Thermoplasmatota;c__MGII;o__MGII;f__MGIIA;g__;s__	Medium-quality draft
JZB_MAG0788	53.1946	0.861538	50	d__Archaea;p__Thermoplasmatota;c__MGII;o__MGII;f__MGIIA;g__UBA120;s__	Medium-quality draft
JZB_MAG0470	55.2	3.6	50	d__Archaea;p__Thermoplasmatota;c__MGII;o__MGII;f__MGIIA;g__UBA253;s__	Medium-quality draft
JZB_MAG0458	57.0548	0	0	d__Archaea;p__Thermoplasmatota;c__MGII;o__MGII;f__MGIIA;g__UBA253;s__	Medium-quality draft
JZB_MAG0279	57.1439	0.8	100	d__Archaea;p__Thermoplasmatota;c__MGII;o__MGII;f__MGIIA;g__UBA253;s__	Medium-quality draft
JZB_MAG0378	64.6348	0.16	0	d__Archaea;p__Thermoplasmatota;c__MGII;o__MGII;f__MGIIA;g__UBA253;s__	Medium-quality draft
JZB_MAG0314	69.4667	2.97436	70	d__Archaea;p__Thermoplasmatota;c__MGII;o__MGII;f__MGIIA;g__UBA253;s__	Medium-quality draft
JZB_MAG0069	81.0667	0.8	0	d__Archaea;p__Thermoplasmatota;c__MGII;o__MGII;f__MGIIA;g__UBA253;s__	Medium-quality draft
JZB_MAG0296	82.4	0	0	d__Archaea;p__Thermoplasmatota;c__MGII;o__MGII;f__MGIIA;g__UBA253;s__	Medium-quality draft
JZB_MAG0494	84.4632	1.46667	75	d__Archaea;p__Thermoplasmatota;c__MGII;o__MGII;f__MGIIA;g__UBA253;s__	Medium-quality draft
JZB_MAG0260	82.8	0.8	0	d__Archaea;p__Thermoplasmatota;c__MGII;o__MGII;f__MGIIA;g__UBA559;s__	Medium-quality draft
JZB_MAG0040	84.5333	0.8	0	d__Archaea;p__Thermoplasmatota;c__MGII;o__MGII;f__MGIIA;g__UBA559;s__	Medium-quality draft
JZB_MAG0154	84.9333	0	0	d__Archaea;p__Thermoplasmatota;c__MGII;o__MGII;f__MGIIA;g__UBA562;s__	Medium-quality draft
JZB_MAG0388	69.4667	0.8	0	d__Archaea;p__Thermoplasmatota;c__MGII;o__MGII;f__MGIIA;g__UBA618;s__	Medium-quality draft
JZB_MAG0517	81.5385	1.6	100	d__Archaea;p__Thermoplasmatota;c__MGII;o__MGII;f__MGIIA;g__UBA618;s__	Medium-quality draft
JZB_MAG0076	81.7364	0.994872	75	d__Archaea;p__Thermoplasmatota;c__MGII;o__MGII;f__MGIIA;g__UBA618;s__	Medium-quality draft
JZB_MAG0190	84.9333	0	0	d__Archaea;p__Thermoplasmatota;c__MGII;o__MGII;f__MGIIA;g__UBA618;s__	Medium-quality draft
JZB_MAG0020	84	0.8	100	d__Archaea;p__Thermoplasmatota;c__MGII;o__MGII;f__MGIIB;g__UBA252;s__	Medium-quality draft
JZB_MAG1462	59.5179	0	0	d__Archaea;p__Thermoplasmatota;c__MGII;o__MGII;f__MGIIB;g__UBA252;s__GCA_002685415.1	Medium-quality draft
JZB_MAG0513	85.4667	0	0	d__Archaea;p__Thermoplasmatota;c__MGII;o__MGII;f__MGIIB;g__UBA9562;s__	High-quality draft
JZB_MAG0478	67.1776	0	0	d__Archaea;p__Thermoplasmatota;c__Thermoplasmata;o__;f__;g__;s__	Medium-quality draft
JZB_MAG0437	84.3046	0.42735	0	d__Bacteria;p__Actinobacteriota;c__Acidimicrobiia;o__Microtrichales;f__Ilumatobacteraceae;g__;s__	Medium-quality draft
JZB_MAG0460	89.7436	0.42735	0	d__Bacteria;p__Actinobacteriota;c__Acidimicrobiia;o__Microtrichales;f__Ilumatobacteraceae;g__;s__	Medium-quality draft
JZB_MAG0243	90.1709	0.505051	33.33	d__Bacteria;p__Actinobacteriota;c__Acidimicrobiia;o__Microtrichales;f__Ilumatobacteraceae;g__;s__	Medium-quality draft
JZB_MAG0381	78.7749	0.42735	0	d__Bacteria;p__Actinobacteriota;c__Acidimicrobiia;o__Microtrichales;f__Ilumatobacteraceae;g__Casp-actino5;s__	Medium-quality draft
JZB_MAG0037	83.0096	0.712251	50	d__Bacteria;p__Actinobacteriota;c__Acidimicrobiia;o__Microtrichales;f__Ilumatobacteraceae;g__Casp-actino5;s__	Medium-quality draft
JZB_MAG0141	83.9316	2.5641	25	d__Bacteria;p__Actinobacteriota;c__Acidimicrobiia;o__Microtrichales;f__Ilumatobacteraceae;g__Casp-actino5;s__	Medium-quality draft
JZB_MAG0522	89.4768	0.42735	0	d__Bacteria;p__Actinobacteriota;c__Acidimicrobiia;o__Microtrichales;f__Ilumatobacteraceae;g__Casp-actino5;s__GCA_001510385.1	Medium-quality draft
JZB_MAG0187	74.0171	0.854701	0	d__Bacteria;p__Actinobacteriota;c__Acidimicrobiia;o__Microtrichales;f__Ilumatobacteraceae;g__Casp-actino8;s__GCA_001510455.1	Medium-quality draft
JZB_MAG1102	51.7241	0	0	d__Bacteria;p__Actinobacteriota;c__Acidimicrobiia;o__Microtrichales;f__Ilumatobacteraceae;g__Ilumatobacter_A;s__GCA_002698945.1	Medium-quality draft
JZB_MAG0236	84.8399	0.854701	0	d__Bacteria;p__Actinobacteriota;c__Acidimicrobiia;o__Microtrichales;f__Microtrichaceae;g__Microthrix;s__	Medium-quality draft
JZB_MAG0124	79.9404	1.28205	0	d__Bacteria;p__Actinobacteriota;c__Acidimicrobiia;o__Microtrichales;f__TK06;g__;s__	Medium-quality draft
JZB_MAG0054	85.8974	2.5641	25	d__Bacteria;p__Actinobacteriota;c__Acidimicrobiia;o__Microtrichales;f__UBA11606;g__UBA10347;s__UBA10347	Medium-quality draft
JZB_MAG2693	52.4821	2.5641	66.67	d__Bacteria;p__Actinobacteriota;c__Acidimicrobiia;o__Microtrichales;f__UBA11606;g__UBA11606;s__	Medium-quality draft
JZB_MAG0300	81.6239	3.19002	85.71	d__Bacteria;p__Actinobacteriota;c__Acidimicrobiia;o__Microtrichales;f__UBA11606;g__UBA11606;s__	Medium-quality draft
JZB_MAG0410	94.0171	1.28205	0	d__Bacteria;p__Actinobacteriota;c__Acidimicrobiia;o__Microtrichales;f__UBA11606;g__UBA11606;s__	Medium-quality draft
JZB_MAG0121	94.8718	1.7094	0	d__Bacteria;p__Actinobacteriota;c__Acidimicrobiia;o__Microtrichales;f__UBA11606;g__UBA11606;s__	Medium-quality draft
JZB_MAG1689	50.7485	0.2849	100	d__Bacteria;p__Actinobacteriota;c__Acidimicrobiia;o__TMED189;f__TMED189;g__;s__	Medium-quality draft
JZB_MAG2556	55.3846	1.62393	50	d__Bacteria;p__Actinobacteriota;c__Acidimicrobiia;o__TMED189;f__TMED189;g__;s__	Medium-quality draft
JZB_MAG1840	57.6811	1.35975	100	d__Bacteria;p__Actinobacteriota;c__Acidimicrobiia;o__TMED189;f__TMED189;g__;s__	Medium-quality draft
JZB_MAG0322	61.5385	0.42735	0	d__Bacteria;p__Actinobacteriota;c__Acidimicrobiia;o__TMED189;f__TMED189;g__;s__	Medium-quality draft
JZB_MAG0200	74.359	1.28205	0	d__Bacteria;p__Actinobacteriota;c__Acidimicrobiia;o__TMED189;f__TMED189;g__TMED189;s__	Medium-quality draft
JZB_MAG0022	82.1964	1.60606	100	d__Bacteria;p__Actinobacteriota;c__Actinobacteria;o__Actinomycetales;f__Bifidobacteriaceae;g__Bifidobacterium;s__	Medium-quality draft
JZB_MAG0221	83.9708	0.0658328	0	d__Bacteria;p__Actinobacteriota;c__Actinobacteria;o__Actinomycetales;f__Bifidobacteriaceae;g__Bifidobacterium;s__Bifidobacterium longum	Medium-quality draft
JZB_MAG0486	82.5758	1.89394	21.43	d__Bacteria;p__Actinobacteriota;c__Actinobacteria;o__Actinomycetales;f__Bifidobacteriaceae;g__Bifidobacterium;s__Bifidobacterium pseudocatenulatum	Medium-quality draft
JZB_MAG1992	51.8421	1.26706	100	d__Bacteria;p__Actinobacteriota;c__Actinobacteria;o__Actinomycetales;f__Microbacteriaceae;g__Aquiluna;s__	Medium-quality draft
JZB_MAG0665	64.5363	1.75439	25	d__Bacteria;p__Actinobacteriota;c__Actinobacteria;o__Actinomycetales;f__Microbacteriaceae;g__Aquiluna;s__	Medium-quality draft
JZB_MAG1631	65.0515	1.46199	66.67	d__Bacteria;p__Actinobacteriota;c__Actinobacteria;o__Actinomycetales;f__Microbacteriaceae;g__Aquiluna;s__	Medium-quality draft
JZB_MAG1999	65.5653	0.730994	50	d__Bacteria;p__Actinobacteriota;c__Actinobacteria;o__Actinomycetales;f__Microbacteriaceae;g__Aquiluna;s__	Medium-quality draft
JZB_MAG1518	76.7349	3.78725	50	d__Bacteria;p__Actinobacteriota;c__Actinobacteria;o__Actinomycetales;f__Microbacteriaceae;g__Aquiluna;s__	Medium-quality draft
JZB_MAG0741	61.7154	1.88666	50	d__Bacteria;p__Actinobacteriota;c__Actinobacteria;o__Actinomycetales;f__Microbacteriaceae;g__Aquiluna;s__GCA_002333405.1	Medium-quality draft
JZB_MAG0686	69.0351	0	0	d__Bacteria;p__Actinobacteriota;c__Actinobacteria;o__Actinomycetales;f__Microbacteriaceae;g__Aquiluna;s__GCA_002333405.1	Medium-quality draft
JZB_MAG1310	77.7221	1.07212	0	d__Bacteria;p__Actinobacteriota;c__Actinobacteria;o__Actinomycetales;f__Microbacteriaceae;g__Aquiluna;s__GCA_002333405.1	Medium-quality draft
JZB_MAG1153	56.1144	0.631313	100	d__Bacteria;p__Actinobacteriota;c__Actinobacteria;o__Actinomycetales;f__Microbacteriaceae;g__BACL25;s__	Medium-quality draft
JZB_MAG0691	57.9767	2.51724	66.67	d__Bacteria;p__Actinobacteriota;c__Actinobacteria;o__Actinomycetales;f__Microbacteriaceae;g__BACL25;s__	Medium-quality draft
JZB_MAG0580	58.0542	0	0	d__Bacteria;p__Actinobacteriota;c__Actinobacteria;o__Actinomycetales;f__Microbacteriaceae;g__BACL25;s__	Medium-quality draft
JZB_MAG0292	60.3565	0.578035	100	d__Bacteria;p__Actinobacteriota;c__Actinobacteria;o__Actinomycetales;f__Microbacteriaceae;g__BACL25;s__	Medium-quality draft
JZB_MAG0475	74.4039	2.31481	83.33	d__Bacteria;p__Actinobacteriota;c__Actinobacteria;o__Actinomycetales;f__Microbacteriaceae;g__BACL25;s__	Medium-quality draft
JZB_MAG2105	75.9632	1.0101	83.33	d__Bacteria;p__Actinobacteriota;c__Actinobacteria;o__Actinomycetales;f__Microbacteriaceae;g__BACL25;s__	Medium-quality draft
JZB_MAG0016	75.9942	2.2607	88.89	d__Bacteria;p__Actinobacteriota;c__Actinobacteria;o__Actinomycetales;f__Microbacteriaceae;g__BACL25;s__	Medium-quality draft
JZB_MAG0263	79.804	1.0101	33.33	d__Bacteria;p__Actinobacteriota;c__Actinobacteria;o__Actinomycetales;f__Microbacteriaceae;g__BACL25;s__	Medium-quality draft
JZB_MAG1135	81.2303	2.14646	57.14	d__Bacteria;p__Actinobacteriota;c__Actinobacteria;o__Actinomycetales;f__Microbacteriaceae;g__BACL25;s__	Medium-quality draft
JZB_MAG0297	98.8777	0.252525	0	d__Bacteria;p__Actinobacteriota;c__Actinobacteria;o__Actinomycetales;f__Microbacteriaceae;g__Microcella;s__	Medium-quality draft
JZB_MAG0144	73.8613	0.754717	0	d__Bacteria;p__Actinobacteriota;c__Actinobacteria;o__Corynebacteriales;f__Corynebacteriaceae;g__Mycobacterium;s__	Medium-quality draft
JZB_MAG0466	99.6855	0.871518	0	d__Bacteria;p__Actinobacteriota;c__Actinobacteria;o__Corynebacteriales;f__Corynebacteriaceae;g__Mycobacterium;s__	Medium-quality draft
JZB_MAG0326	99.2396	1.3695	20	d__Bacteria;p__Actinobacteriota;c__Actinobacteria;o__Corynebacteriales;f__Corynebacteriaceae;g__Rhodococcus;s__GCF_001942265.1	Medium-quality draft
JZB_MAG0816	61.2651	3.97426	100	d__Bacteria;p__Actinobacteriota;c__Actinobacteria;o__Nanopelagicales;f__S36-B12;g__S36-B12;s__	Medium-quality draft
JZB_MAG2040	81.9678	1.69884	25	d__Bacteria;p__Actinobacteriota;c__Actinobacteria;o__Nanopelagicales;f__S36-B12;g__S36-B12;s__	Medium-quality draft
JZB_MAG0270	88.7967	0.810811	0	d__Bacteria;p__Actinobacteriota;c__Actinobacteria;o__Nanopelagicales;f__S36-B12;g__S36-B12;s__	Medium-quality draft
JZB_MAG0063	76.3835	1.31532	80	d__Bacteria;p__Actinobacteriota;c__Actinobacteria;o__Nanopelagicales;f__S36-B12;g__S36-B12;s__GCA_002323875.1	Medium-quality draft
JZB_MAG0493	84.6154	0.854701	0	d__Bacteria;p__Actinobacteriota;c__Actinobacteria;o__Nitriliruptorales;f__;g__;s__	Medium-quality draft
JZB_MAG0431	93.1322	0.712251	0	d__Bacteria;p__Actinobacteriota;c__Actinobacteria;o__Nitriliruptorales;f__;g__;s__	Medium-quality draft
JZB_MAG0258	51.1755	0	0	d__Bacteria;p__Actinobacteriota;c__Actinobacteria;o__Propionibacteriales;f__Nocardioidaceae;g__Aeromicrobium;s__	Medium-quality draft
JZB_MAG0339	85.2689	1.20898	20	d__Bacteria;p__Actinobacteriota;c__Actinobacteria;o__Propionibacteriales;f__Nocardioidaceae;g__Aeromicrobium;s__Aeromicrobium erythreum	Medium-quality draft
JZB_MAG0290	98.6183	0.103627	0	d__Bacteria;p__Actinobacteriota;c__Actinobacteria;o__Propionibacteriales;f__Nocardioidaceae;g__Nocardioides;s__	Medium-quality draft
JZB_MAG0444	96.3021	0.520833	0	d__Bacteria;p__Actinobacteriota;c__Actinobacteria;o__Propionibacteriales;f__Nocardioidaceae;g__Nocardioides;s__GCA_002698575.1	Medium-quality draft
JZB_MAG0182	80.5527	2.62151	27.27	d__Bacteria;p__Actinobacteriota;c__Actinobacteria;o__Propionibacteriales;f__Propionibacteriaceae;g__Nigerium;s__	Medium-quality draft
JZB_MAG0305	95.2586	0.862069	100	d__Bacteria;p__Actinobacteriota;c__Thermoleophilia;o__Ga0077560;f__Ga0077560;g__;s__	Medium-quality draft
JZB_MAG0219	99.3902	0	0	d__Bacteria;p__Aquificota;c__Aquificae;o__Aquificales;f__Hydrogenobaculaceae;g__Hydrogenobaculum;s__	Medium-quality draft
JZB_MAG0694	60.6384	0.516917	33.33	d__Bacteria;p__Bacteroidota;c__Bacteroidia;o__Bacteroidales;f__Bacteroidaceae;g__Bacteroides;s__Bacteroides graminisolvens	Medium-quality draft
JZB_MAG1695	65.6108	0.657895	75	d__Bacteria;p__Bacteroidota;c__Bacteroidia;o__Bacteroidales;f__Bacteroidaceae;g__Bacteroides;s__Bacteroides graminisolvens	Medium-quality draft
JZB_MAG1878	68.8578	0.783208	0	d__Bacteria;p__Bacteroidota;c__Bacteroidia;o__Bacteroidales;f__Bacteroidaceae;g__Bacteroides;s__Bacteroides graminisolvens	Medium-quality draft
JZB_MAG2276	73.4975	0.526316	33.33	d__Bacteria;p__Bacteroidota;c__Bacteroidia;o__Bacteroidales;f__Bacteroidaceae;g__Bacteroides;s__Bacteroides graminisolvens	Medium-quality draft
JZB_MAG2530	84.5635	2.99185	58.33	d__Bacteria;p__Bacteroidota;c__Bacteroidia;o__Bacteroidales;f__Bacteroidaceae;g__Bacteroides;s__Bacteroides graminisolvens	Medium-quality draft
JZB_MAG2082	67.2414	0	0	d__Bacteria;p__Bacteroidota;c__Bacteroidia;o__Bacteroidales;f__Bacteroidaceae;g__Bacteroides;s__Bacteroides stercoris	Medium-quality draft
JZB_MAG1213	69.6395	0	0	d__Bacteria;p__Bacteroidota;c__Bacteroidia;o__Bacteroidales;f__Bacteroidaceae;g__Bacteroides;s__Bacteroides uniformis	Medium-quality draft
JZB_MAG2325	71.8966	3.44828	33.33	d__Bacteria;p__Bacteroidota;c__Bacteroidia;o__Bacteroidales;f__Bacteroidaceae;g__Bacteroides_A;s__Bacteroides_A coprocola	Medium-quality draft
JZB_MAG2687	60.3448	2.58621	50	d__Bacteria;p__Bacteroidota;c__Bacteroidia;o__Bacteroidales;f__Bacteroidaceae;g__Bacteroides_A;s__UBA10785	Medium-quality draft
JZB_MAG0017	88.6085	0.814536	50	d__Bacteria;p__Bacteroidota;c__Bacteroidia;o__Bacteroidales;f__Bacteroidaceae;g__Bacteroides_B;s__Bacteroides_B vulgatus	Medium-quality draft
JZB_MAG1614	60.1577	0.750751	16.67	d__Bacteria;p__Bacteroidota;c__Bacteroidia;o__Bacteroidales;f__Bacteroidaceae;g__Prevotella;s__Prevotella copri	High-quality draft
JZB_MAG0735	62.1573	0.898251	14.29	d__Bacteria;p__Bacteroidota;c__Bacteroidia;o__Bacteroidales;f__Bacteroidaceae;g__Prevotella;s__Prevotella copri	Medium-quality draft
JZB_MAG2154	71.9728	3.56944	46.67	d__Bacteria;p__Bacteroidota;c__Bacteroidia;o__Bacteroidales;f__Bacteroidaceae;g__Prevotella;s__Prevotella copri	High-quality draft
JZB_MAG1156	72.4418	2.27213	76.92	d__Bacteria;p__Bacteroidota;c__Bacteroidia;o__Bacteroidales;f__Bacteroidaceae;g__Prevotella;s__Prevotella copri	Medium-quality draft
JZB_MAG0860	72.744	1.93948	56.25	d__Bacteria;p__Bacteroidota;c__Bacteroidia;o__Bacteroidales;f__Bacteroidaceae;g__Prevotella;s__Prevotella copri	Medium-quality draft
JZB_MAG0286	86.2981	0.961538	0	d__Bacteria;p__Bacteroidota;c__Bacteroidia;o__Bacteroidales;f__Rikenellaceae;g__Alistipes;s__Alistipes putredinis	Medium-quality draft
JZB_MAG1078	50.8621	1.72414	100	d__Bacteria;p__Bacteroidota;c__Bacteroidia;o__Chitinophagales;f__Saprospiraceae;g__;s__	Medium-quality draft
JZB_MAG1484	53.0033	2.25523	83.33	d__Bacteria;p__Bacteroidota;c__Bacteroidia;o__Chitinophagales;f__Saprospiraceae;g__;s__	Medium-quality draft
JZB_MAG0667	60.3135	0	0	d__Bacteria;p__Bacteroidota;c__Bacteroidia;o__Chitinophagales;f__Saprospiraceae;g__;s__	Medium-quality draft
JZB_MAG1808	67.0517	1.73267	60	d__Bacteria;p__Bacteroidota;c__Bacteroidia;o__Chitinophagales;f__Saprospiraceae;g__;s__	Medium-quality draft
JZB_MAG1167	67.6403	2.77778	66.67	d__Bacteria;p__Bacteroidota;c__Bacteroidia;o__Chitinophagales;f__Saprospiraceae;g__;s__	Medium-quality draft
JZB_MAG0559	68.3443	0.49505	100	d__Bacteria;p__Bacteroidota;c__Bacteroidia;o__Chitinophagales;f__Saprospiraceae;g__;s__	Medium-quality draft
JZB_MAG0936	84.1309	3.56436	87.5	d__Bacteria;p__Bacteroidota;c__Bacteroidia;o__Chitinophagales;f__Saprospiraceae;g__;s__	Medium-quality draft
JZB_MAG0411	93.7294	0.123762	100	d__Bacteria;p__Bacteroidota;c__Bacteroidia;o__Chitinophagales;f__Saprospiraceae;g__;s__	Medium-quality draft
JZB_MAG0172	94.5545	0	0	d__Bacteria;p__Bacteroidota;c__Bacteroidia;o__Chitinophagales;f__Saprospiraceae;g__;s__	Medium-quality draft
JZB_MAG0484	79.868	3.13531	27.27	d__Bacteria;p__Bacteroidota;c__Bacteroidia;o__Chitinophagales;f__Saprospiraceae;g__UBA1994;s__	Medium-quality draft
JZB_MAG0509	56.776	0	0	d__Bacteria;p__Bacteroidota;c__Bacteroidia;o__Cytophagales;f__Cyclobacteriaceae;g__Fabibacter;s__	Medium-quality draft
JZB_MAG0487	71.5675	0.694444	0	d__Bacteria;p__Bacteroidota;c__Bacteroidia;o__Cytophagales;f__Marinoscillaceae;g__MED-G16;s__	Medium-quality draft
JZB_MAG0111	99.899	1.21212	0	d__Bacteria;p__Bacteroidota;c__Bacteroidia;o__Cytophagales;f__Spirosomaceae;g__Pseudarcicella;s__Pseudarcicella hirudinis	Medium-quality draft
JZB_MAG2576	64.0453	0.537634	100	d__Bacteria;p__Bacteroidota;c__Bacteroidia;o__Flavobacteriales;f__1G12;g__;s__	Medium-quality draft
JZB_MAG0171	91.4712	0.537634	0	d__Bacteria;p__Bacteroidota;c__Bacteroidia;o__Flavobacteriales;f__1G12;g__SHAN690;s__	Medium-quality draft
JZB_MAG0229	99.7312	0.537634	0	d__Bacteria;p__Bacteroidota;c__Bacteroidia;o__Flavobacteriales;f__1G12;g__SHAN690;s__	Medium-quality draft
JZB_MAG2709	82.7419	0.0488759	0	d__Bacteria;p__Bacteroidota;c__Bacteroidia;o__Flavobacteriales;f__BACL11;g__GCA-002715885;s__	Medium-quality draft
JZB_MAG0728	56.683	0.486486	12.5	d__Bacteria;p__Bacteroidota;c__Bacteroidia;o__Flavobacteriales;f__Crocinitomicaceae;g__;s__	Medium-quality draft
JZB_MAG2158	82.018	0.312858	0	d__Bacteria;p__Bacteroidota;c__Bacteroidia;o__Flavobacteriales;f__Crocinitomicaceae;g__;s__	Medium-quality draft
JZB_MAG0491	86.5766	0	0	d__Bacteria;p__Bacteroidota;c__Bacteroidia;o__Flavobacteriales;f__Crocinitomicaceae;g__Crocinitomix;s__	Medium-quality draft
JZB_MAG0603	82.1638	2.16216	50	d__Bacteria;p__Bacteroidota;c__Bacteroidia;o__Flavobacteriales;f__Crocinitomicaceae;g__UBA4466;s__	Medium-quality draft
JZB_MAG0216	63.1034	0	0	d__Bacteria;p__Bacteroidota;c__Bacteroidia;o__Flavobacteriales;f__Cryomorphaceae;g__;s__	Medium-quality draft
JZB_MAG1013	67.3981	0	100	d__Bacteria;p__Bacteroidota;c__Bacteroidia;o__Flavobacteriales;f__Cryomorphaceae;g__;s__	Medium-quality draft
JZB_MAG1891	75.5376	3.32356	70	d__Bacteria;p__Bacteroidota;c__Bacteroidia;o__Flavobacteriales;f__Cryomorphaceae;g__;s__	Medium-quality draft
JZB_MAG2323	83.1541	2.51711	75	d__Bacteria;p__Bacteroidota;c__Bacteroidia;o__Flavobacteriales;f__Cryomorphaceae;g__;s__	Medium-quality draft
JZB_MAG0652	55.1724	0	0	d__Bacteria;p__Bacteroidota;c__Bacteroidia;o__Flavobacteriales;f__Cryomorphaceae;g__UBA10364;s__	Medium-quality draft
JZB_MAG2024	56.8966	1.72414	50	d__Bacteria;p__Bacteroidota;c__Bacteroidia;o__Flavobacteriales;f__Cryomorphaceae;g__UBA10364;s__	Medium-quality draft
JZB_MAG1010	62.4471	2.02509	77.78	d__Bacteria;p__Bacteroidota;c__Bacteroidia;o__Flavobacteriales;f__Cryomorphaceae;g__UBA10364;s__	Medium-quality draft
JZB_MAG1719	64.2921	2.19941	71.43	d__Bacteria;p__Bacteroidota;c__Bacteroidia;o__Flavobacteriales;f__Cryomorphaceae;g__UBA10364;s__	Medium-quality draft
JZB_MAG1533	66.1404	2.37862	42.86	d__Bacteria;p__Bacteroidota;c__Bacteroidia;o__Flavobacteriales;f__Cryomorphaceae;g__UBA10364;s__	Medium-quality draft
JZB_MAG2327	67.0414	2.18638	75	d__Bacteria;p__Bacteroidota;c__Bacteroidia;o__Flavobacteriales;f__Cryomorphaceae;g__UBA10364;s__	Medium-quality draft
JZB_MAG0934	69.2766	1.07527	0	d__Bacteria;p__Bacteroidota;c__Bacteroidia;o__Flavobacteriales;f__Cryomorphaceae;g__UBA10364;s__	Medium-quality draft
JZB_MAG0688	70.3226	3.62007	84.62	d__Bacteria;p__Bacteroidota;c__Bacteroidia;o__Flavobacteriales;f__Cryomorphaceae;g__UBA10364;s__	Medium-quality draft
JZB_MAG2038	73.5647	2.34767	75	d__Bacteria;p__Bacteroidota;c__Bacteroidia;o__Flavobacteriales;f__Cryomorphaceae;g__UBA10364;s__	Medium-quality draft
JZB_MAG1188	76.7758	2.90323	53.85	d__Bacteria;p__Bacteroidota;c__Bacteroidia;o__Flavobacteriales;f__Cryomorphaceae;g__UBA10364;s__	Medium-quality draft
JZB_MAG2591	78.2258	1.25448	100	d__Bacteria;p__Bacteroidota;c__Bacteroidia;o__Flavobacteriales;f__Cryomorphaceae;g__UBA10364;s__	Medium-quality draft
JZB_MAG1116	81.9208	2.22222	70	d__Bacteria;p__Bacteroidota;c__Bacteroidia;o__Flavobacteriales;f__Cryomorphaceae;g__UBA10364;s__	Medium-quality draft
JZB_MAG2322	54.7703	0	0	d__Bacteria;p__Bacteroidota;c__Bacteroidia;o__Flavobacteriales;f__Cryomorphaceae;g__UBA10364;s__UBA10364 sp2	Medium-quality draft
JZB_MAG1667	82.6035	1.70251	100	d__Bacteria;p__Bacteroidota;c__Bacteroidia;o__Flavobacteriales;f__Cryomorphaceae;g__UBA10364;s__UBA10364 sp2	Medium-quality draft
JZB_MAG0194	90.3763	0.537634	11.11	d__Bacteria;p__Bacteroidota;c__Bacteroidia;o__Flavobacteriales;f__Cryomorphaceae;g__UBA10364;s__UBA10364 sp2	Medium-quality draft
JZB_MAG0441	91.284	0.429051	50	d__Bacteria;p__Bacteroidota;c__Bacteroidia;o__Flavobacteriales;f__Flavobacteriaceae;g__;s__	Medium-quality draft
JZB_MAG0747	60.2389	1.41364	70	d__Bacteria;p__Bacteroidota;c__Bacteroidia;o__Flavobacteriales;f__Flavobacteriaceae;g__Algibacter_B;s__	Medium-quality draft
JZB_MAG0310	69.8443	1.54147	75	d__Bacteria;p__Bacteroidota;c__Bacteroidia;o__Flavobacteriales;f__Flavobacteriaceae;g__BACL21;s__	Medium-quality draft
JZB_MAG0094	72.8944	0.760456	0	d__Bacteria;p__Bacteroidota;c__Bacteroidia;o__Flavobacteriales;f__Flavobacteriaceae;g__BACL21;s__	Medium-quality draft
JZB_MAG0514	85.9946	0.253485	66.67	d__Bacteria;p__Bacteroidota;c__Bacteroidia;o__Flavobacteriales;f__Flavobacteriaceae;g__BACL21;s__	Medium-quality draft
JZB_MAG0276	93.4411	0.0543183	0	d__Bacteria;p__Bacteroidota;c__Bacteroidia;o__Flavobacteriales;f__Flavobacteriaceae;g__Dokdonia;s__	Medium-quality draft
JZB_MAG1097	81.9709	1.8604	85.71	d__Bacteria;p__Bacteroidota;c__Bacteroidia;o__Flavobacteriales;f__Flavobacteriaceae;g__HC6-5;s__	Medium-quality draft
JZB_MAG1504	87.6498	3.82763	76.47	d__Bacteria;p__Bacteroidota;c__Bacteroidia;o__Flavobacteriales;f__Flavobacteriaceae;g__HC6-5;s__	Medium-quality draft
JZB_MAG1200	50.7837	5.17241	30.43	d__Bacteria;p__Bacteroidota;c__Bacteroidia;o__Flavobacteriales;f__Flavobacteriaceae;g__Hel1-33-131;s__	Medium-quality draft
JZB_MAG2317	55.6113	0	100	d__Bacteria;p__Bacteroidota;c__Bacteroidia;o__Flavobacteriales;f__Flavobacteriaceae;g__Hel1-33-131;s__	Medium-quality draft
JZB_MAG0870	58.9498	1.72414	100	d__Bacteria;p__Bacteroidota;c__Bacteroidia;o__Flavobacteriales;f__Flavobacteriaceae;g__Hel1-33-131;s__	Medium-quality draft
JZB_MAG1208	60.6192	3.55886	50	d__Bacteria;p__Bacteroidota;c__Bacteroidia;o__Flavobacteriales;f__Flavobacteriaceae;g__Hel1-33-131;s__	Medium-quality draft
JZB_MAG1064	61.2069	4.31034	33.33	d__Bacteria;p__Bacteroidota;c__Bacteroidia;o__Flavobacteriales;f__Flavobacteriaceae;g__Hel1-33-131;s__	Medium-quality draft
JZB_MAG0046	62.069	0	0	d__Bacteria;p__Bacteroidota;c__Bacteroidia;o__Flavobacteriales;f__Flavobacteriaceae;g__Hel1-33-131;s__	Medium-quality draft
JZB_MAG2643	66.5674	2.03762	100	d__Bacteria;p__Bacteroidota;c__Bacteroidia;o__Flavobacteriales;f__Flavobacteriaceae;g__Hel1-33-131;s__	Medium-quality draft
JZB_MAG0104	68.8182	2.73377	85.71	d__Bacteria;p__Bacteroidota;c__Bacteroidia;o__Flavobacteriales;f__Flavobacteriaceae;g__Hel1-33-131;s__	Medium-quality draft
JZB_MAG1813	70.3685	3.60286	83.33	d__Bacteria;p__Bacteroidota;c__Bacteroidia;o__Flavobacteriales;f__Flavobacteriaceae;g__Hel1-33-131;s__	Medium-quality draft
JZB_MAG0024	75.3489	2.11771	77.78	d__Bacteria;p__Bacteroidota;c__Bacteroidia;o__Flavobacteriales;f__Flavobacteriaceae;g__Hel1-33-131;s__	Medium-quality draft
JZB_MAG0189	84.6723	0.240453	83.33	d__Bacteria;p__Bacteroidota;c__Bacteroidia;o__Flavobacteriales;f__Flavobacteriaceae;g__Hel1-33-131;s__	Medium-quality draft
JZB_MAG0199	95.6096	1.54123	9.09	d__Bacteria;p__Bacteroidota;c__Bacteroidia;o__Flavobacteriales;f__Flavobacteriaceae;g__Lutibacter;s__	Medium-quality draft
JZB_MAG1937	62.4462	3.65944	83.33	d__Bacteria;p__Bacteroidota;c__Bacteroidia;o__Flavobacteriales;f__Flavobacteriaceae;g__MAG-120531;s__	Medium-quality draft
JZB_MAG2699	63.6657	2.46739	69.23	d__Bacteria;p__Bacteroidota;c__Bacteroidia;o__Flavobacteriales;f__Flavobacteriaceae;g__MAG-120531;s__	Medium-quality draft
JZB_MAG0312	90.5831	1.34763	30	d__Bacteria;p__Bacteroidota;c__Bacteroidia;o__Flavobacteriales;f__Flavobacteriaceae;g__MAG-120531;s__	Medium-quality draft
JZB_MAG0424	91.7405	1.06475	88.89	d__Bacteria;p__Bacteroidota;c__Bacteroidia;o__Flavobacteriales;f__Flavobacteriaceae;g__MAG-120531;s__	Medium-quality draft
JZB_MAG0366	87.7102	1.25805	50	d__Bacteria;p__Bacteroidota;c__Bacteroidia;o__Flavobacteriales;f__Flavobacteriaceae;g__MAG-120531;s__GCA_001439215.1	Medium-quality draft
JZB_MAG1144	52.3047	1.55116	8.33	d__Bacteria;p__Bacteroidota;c__Bacteroidia;o__Flavobacteriales;f__Flavobacteriaceae;g__MAG-121220-bin8;s__	Medium-quality draft
JZB_MAG0552	53.4483	0.862069	100	d__Bacteria;p__Bacteroidota;c__Bacteroidia;o__Flavobacteriales;f__Flavobacteriaceae;g__MAG-121220-bin8;s__	Medium-quality draft
JZB_MAG1669	58.4606	2.06271	8.33	d__Bacteria;p__Bacteroidota;c__Bacteroidia;o__Flavobacteriales;f__Flavobacteriaceae;g__MAG-121220-bin8;s__	Medium-quality draft
JZB_MAG0358	67.3883	0	0	d__Bacteria;p__Bacteroidota;c__Bacteroidia;o__Flavobacteriales;f__Flavobacteriaceae;g__MAG-121220-bin8;s__	Medium-quality draft
JZB_MAG0993	67.5319	2.66761	55.56	d__Bacteria;p__Bacteroidota;c__Bacteroidia;o__Flavobacteriales;f__Flavobacteriaceae;g__MAG-121220-bin8;s__	Medium-quality draft
JZB_MAG0948	69.3764	2.20588	28.57	d__Bacteria;p__Bacteroidota;c__Bacteroidia;o__Flavobacteriales;f__Flavobacteriaceae;g__MAG-121220-bin8;s__	Medium-quality draft
JZB_MAG0504	76.185	0.49505	50	d__Bacteria;p__Bacteroidota;c__Bacteroidia;o__Flavobacteriales;f__Flavobacteriaceae;g__MAG-121220-bin8;s__	Medium-quality draft
JZB_MAG1414	81.9989	3.67647	25	d__Bacteria;p__Bacteroidota;c__Bacteroidia;o__Flavobacteriales;f__Flavobacteriaceae;g__MAG-121220-bin8;s__	Medium-quality draft
JZB_MAG1098	72.4202	1.15512	50	d__Bacteria;p__Bacteroidota;c__Bacteroidia;o__Flavobacteriales;f__Flavobacteriaceae;g__Maribacter;s__Maribacter orientalis	Medium-quality draft
JZB_MAG1229	78.7569	3.25711	42.86	d__Bacteria;p__Bacteroidota;c__Bacteroidia;o__Flavobacteriales;f__Flavobacteriaceae;g__Maribacter;s__Maribacter orientalis	Medium-quality draft
JZB_MAG2160	66.8969	0.735294	100	d__Bacteria;p__Bacteroidota;c__Bacteroidia;o__Flavobacteriales;f__Flavobacteriaceae;g__MED-G11;s__	Medium-quality draft
JZB_MAG0014	76.8382	1.47059	16.67	d__Bacteria;p__Bacteroidota;c__Bacteroidia;o__Flavobacteriales;f__Flavobacteriaceae;g__MED-G11;s__	Medium-quality draft
JZB_MAG0389	70.0385	1.81518	22.22	d__Bacteria;p__Bacteroidota;c__Bacteroidia;o__Flavobacteriales;f__Flavobacteriaceae;g__MED-G13;s__	Medium-quality draft
JZB_MAG0198	70.1579	1.41207	50	d__Bacteria;p__Bacteroidota;c__Bacteroidia;o__Flavobacteriales;f__Flavobacteriaceae;g__MED-G13;s__	Medium-quality draft
JZB_MAG0107	72.4682	1.50165	75	d__Bacteria;p__Bacteroidota;c__Bacteroidia;o__Flavobacteriales;f__Flavobacteriaceae;g__MED-G13;s__	Medium-quality draft
JZB_MAG0659	50.5991	0.735294	100	d__Bacteria;p__Bacteroidota;c__Bacteroidia;o__Flavobacteriales;f__Flavobacteriaceae;g__MED-G14;s__	Medium-quality draft
JZB_MAG0569	55.1724	0	0	d__Bacteria;p__Bacteroidota;c__Bacteroidia;o__Flavobacteriales;f__Flavobacteriaceae;g__Mesoflavibacter;s__	Medium-quality draft
JZB_MAG0664	69.2629	0.982241	100	d__Bacteria;p__Bacteroidota;c__Bacteroidia;o__Flavobacteriales;f__Flavobacteriaceae;g__Mesoflavibacter;s__	Medium-quality draft
JZB_MAG0324	83.0984	0.550055	0	d__Bacteria;p__Bacteroidota;c__Bacteroidia;o__Flavobacteriales;f__Flavobacteriaceae;g__Mesoflavibacter;s__	Medium-quality draft
JZB_MAG2185	52.069	0	0	d__Bacteria;p__Bacteroidota;c__Bacteroidia;o__Flavobacteriales;f__Flavobacteriaceae;g__MS024-2A;s__	Medium-quality draft
JZB_MAG1253	52.3693	0.735294	0	d__Bacteria;p__Bacteroidota;c__Bacteroidia;o__Flavobacteriales;f__Flavobacteriaceae;g__MS024-2A;s__	Medium-quality draft
JZB_MAG0568	52.7188	0.990099	83.33	d__Bacteria;p__Bacteroidota;c__Bacteroidia;o__Flavobacteriales;f__Flavobacteriaceae;g__MS024-2A;s__	Medium-quality draft
JZB_MAG0316	53.2139	0.165017	0	d__Bacteria;p__Bacteroidota;c__Bacteroidia;o__Flavobacteriales;f__Flavobacteriaceae;g__MS024-2A;s__	Medium-quality draft
JZB_MAG1136	55.9909	1.53465	5.26	d__Bacteria;p__Bacteroidota;c__Bacteroidia;o__Flavobacteriales;f__Flavobacteriaceae;g__MS024-2A;s__	Medium-quality draft
JZB_MAG0899	58.1034	0	0	d__Bacteria;p__Bacteroidota;c__Bacteroidia;o__Flavobacteriales;f__Flavobacteriaceae;g__MS024-2A;s__	Medium-quality draft
JZB_MAG0596	58.3863	2.84793	75	d__Bacteria;p__Bacteroidota;c__Bacteroidia;o__Flavobacteriales;f__Flavobacteriaceae;g__MS024-2A;s__	Medium-quality draft
JZB_MAG0986	59.4016	2.57353	75	d__Bacteria;p__Bacteroidota;c__Bacteroidia;o__Flavobacteriales;f__Flavobacteriaceae;g__MS024-2A;s__	Medium-quality draft
JZB_MAG1182	59.7383	1.24862	66.67	d__Bacteria;p__Bacteroidota;c__Bacteroidia;o__Flavobacteriales;f__Flavobacteriaceae;g__MS024-2A;s__	Medium-quality draft
JZB_MAG0197	60.1233	0.384358	0	d__Bacteria;p__Bacteroidota;c__Bacteroidia;o__Flavobacteriales;f__Flavobacteriaceae;g__MS024-2A;s__	Medium-quality draft
JZB_MAG1772	61.1217	0.730159	75	d__Bacteria;p__Bacteroidota;c__Bacteroidia;o__Flavobacteriales;f__Flavobacteriaceae;g__MS024-2A;s__	Medium-quality draft
JZB_MAG0595	62.2436	3.07173	47.62	d__Bacteria;p__Bacteroidota;c__Bacteroidia;o__Flavobacteriales;f__Flavobacteriaceae;g__MS024-2A;s__	Medium-quality draft
JZB_MAG0755	64.8492	1.48148	100	d__Bacteria;p__Bacteroidota;c__Bacteroidia;o__Flavobacteriales;f__Flavobacteriaceae;g__MS024-2A;s__	Medium-quality draft
JZB_MAG0785	66.1901	0.86527	100	d__Bacteria;p__Bacteroidota;c__Bacteroidia;o__Flavobacteriales;f__Flavobacteriaceae;g__MS024-2A;s__	Medium-quality draft
JZB_MAG0646	69.2338	1.87616	77.78	d__Bacteria;p__Bacteroidota;c__Bacteroidia;o__Flavobacteriales;f__Flavobacteriaceae;g__MS024-2A;s__	Medium-quality draft
JZB_MAG0591	70.9259	2.08995	42.86	d__Bacteria;p__Bacteroidota;c__Bacteroidia;o__Flavobacteriales;f__Flavobacteriaceae;g__MS024-2A;s__	Medium-quality draft
JZB_MAG1000	71.254	1.77249	83.33	d__Bacteria;p__Bacteroidota;c__Bacteroidia;o__Flavobacteriales;f__Flavobacteriaceae;g__MS024-2A;s__	Medium-quality draft
JZB_MAG0795	73.4403	1.86547	75	d__Bacteria;p__Bacteroidota;c__Bacteroidia;o__Flavobacteriales;f__Flavobacteriaceae;g__MS024-2A;s__	Medium-quality draft
JZB_MAG0147	82.9101	2.87302	75	d__Bacteria;p__Bacteroidota;c__Bacteroidia;o__Flavobacteriales;f__Flavobacteriaceae;g__MS024-2A;s__	Medium-quality draft
JZB_MAG0079	84.8593	0.951595	60	d__Bacteria;p__Bacteroidota;c__Bacteroidia;o__Flavobacteriales;f__Flavobacteriaceae;g__MS024-2A;s__	Medium-quality draft
JZB_MAG0074	85.6019	0.165017	0	d__Bacteria;p__Bacteroidota;c__Bacteroidia;o__Flavobacteriales;f__Flavobacteriaceae;g__MS024-2A;s__	Medium-quality draft
JZB_MAG2477	88.1405	0.559482	0	d__Bacteria;p__Bacteroidota;c__Bacteroidia;o__Flavobacteriales;f__Flavobacteriaceae;g__MS024-2A;s__	Medium-quality draft
JZB_MAG0364	92.0671	0.117786	0	d__Bacteria;p__Bacteroidota;c__Bacteroidia;o__Flavobacteriales;f__Flavobacteriaceae;g__MS024-2A;s__	Medium-quality draft
JZB_MAG0399	94.4853	0.0668449	0	d__Bacteria;p__Bacteroidota;c__Bacteroidia;o__Flavobacteriales;f__Flavobacteriaceae;g__MS024-2A;s__	Medium-quality draft
JZB_MAG0600	97.4101	0	0	d__Bacteria;p__Bacteroidota;c__Bacteroidia;o__Flavobacteriales;f__Flavobacteriaceae;g__MS024-2A;s__	Medium-quality draft
JZB_MAG0321	97.4265	0	0	d__Bacteria;p__Bacteroidota;c__Bacteroidia;o__Flavobacteriales;f__Flavobacteriaceae;g__MS024-2A;s__	Medium-quality draft
JZB_MAG0099	89.178	0.0706714	100	d__Bacteria;p__Bacteroidota;c__Bacteroidia;o__Flavobacteriales;f__Flavobacteriaceae;g__MS024-2A;s__GCA_002167945.1	Medium-quality draft
JZB_MAG0028	100	0	0	d__Bacteria;p__Bacteroidota;c__Bacteroidia;o__Flavobacteriales;f__Flavobacteriaceae;g__MS024-2A;s__GCA_002292265.1	Medium-quality draft
JZB_MAG2021	77.1958	2.12014	88.89	d__Bacteria;p__Bacteroidota;c__Bacteroidia;o__Flavobacteriales;f__Flavobacteriaceae;g__MS024-2A;s__GCA_002477625.1	Medium-quality draft
JZB_MAG2525	83.7302	4.07407	90	d__Bacteria;p__Bacteroidota;c__Bacteroidia;o__Flavobacteriales;f__Flavobacteriaceae;g__MS024-2A;s__GCA_002477625.1	Medium-quality draft
JZB_MAG0225	79.4118	0	0	d__Bacteria;p__Bacteroidota;c__Bacteroidia;o__Flavobacteriales;f__Flavobacteriaceae;g__MS024-2A;s__UBA8316	Medium-quality draft
JZB_MAG0295	85.3415	2.94799	80	d__Bacteria;p__Bacteroidota;c__Bacteroidia;o__Flavobacteriales;f__Flavobacteriaceae;g__Nonlabens;s__	Medium-quality draft
JZB_MAG0579	55.62	1.8736	58.33	d__Bacteria;p__Bacteroidota;c__Bacteroidia;o__Flavobacteriales;f__Flavobacteriaceae;g__Polaribacter;s__	Medium-quality draft
JZB_MAG0083	81.2192	1.27836	75	d__Bacteria;p__Bacteroidota;c__Bacteroidia;o__Flavobacteriales;f__Flavobacteriaceae;g__Polaribacter;s__	Medium-quality draft
JZB_MAG0265	84.2482	0.223714	100	d__Bacteria;p__Bacteroidota;c__Bacteroidia;o__Flavobacteriales;f__Flavobacteriaceae;g__Polaribacter;s__	Medium-quality draft
JZB_MAG0101	90.7518	0.838926	100	d__Bacteria;p__Bacteroidota;c__Bacteroidia;o__Flavobacteriales;f__Flavobacteriaceae;g__Polaribacter;s__	Medium-quality draft
JZB_MAG0056	96.6779	0.00958773	100	d__Bacteria;p__Bacteroidota;c__Bacteroidia;o__Flavobacteriales;f__Flavobacteriaceae;g__Polaribacter;s__	Medium-quality draft
JZB_MAG0009	95.6416	0.838926	0	d__Bacteria;p__Bacteroidota;c__Bacteroidia;o__Flavobacteriales;f__Flavobacteriaceae;g__Polaribacter;s__GCF_002163835.1	Medium-quality draft
JZB_MAG0492	76.6083	0	0	d__Bacteria;p__Bacteroidota;c__Bacteroidia;o__Flavobacteriales;f__Flavobacteriaceae;g__SCGC-AAA160-P02;s__	Medium-quality draft
JZB_MAG0499	83.1775	0.111857	50	d__Bacteria;p__Bacteroidota;c__Bacteroidia;o__Flavobacteriales;f__Flavobacteriaceae;g__SCGC-AAA160-P02;s__	Medium-quality draft
JZB_MAG0208	95.6767	0.447427	50	d__Bacteria;p__Bacteroidota;c__Bacteroidia;o__Flavobacteriales;f__Flavobacteriaceae;g__SCGC-AAA160-P02;s__	Medium-quality draft
JZB_MAG0362	96.4334	0.352349	100	d__Bacteria;p__Bacteroidota;c__Bacteroidia;o__Flavobacteriales;f__Flavobacteriaceae;g__SCGC-AAA160-P02;s__	Medium-quality draft
JZB_MAG0070	80.2074	2.89015	75	d__Bacteria;p__Bacteroidota;c__Bacteroidia;o__Flavobacteriales;f__Flavobacteriaceae;g__UBA3478;s__	Medium-quality draft
JZB_MAG0173	83.5534	0.792079	42.86	d__Bacteria;p__Bacteroidota;c__Bacteroidia;o__Flavobacteriales;f__Flavobacteriaceae;g__UBA3478;s__	Medium-quality draft
JZB_MAG1964	55.6247	3.0253	52.63	d__Bacteria;p__Bacteroidota;c__Bacteroidia;o__Flavobacteriales;f__Flavobacteriaceae;g__UBA724;s__	Medium-quality draft
JZB_MAG0521	87.4147	1.49458	55.56	d__Bacteria;p__Bacteroidota;c__Bacteroidia;o__Flavobacteriales;f__Flavobacteriaceae;g__UBA724;s__	Medium-quality draft
JZB_MAG0112	88.0748	2.29373	42.86	d__Bacteria;p__Bacteroidota;c__Bacteroidia;o__Flavobacteriales;f__Flavobacteriaceae;g__UBA724;s__	Medium-quality draft
JZB_MAG0289	86.6683	0.447427	100	d__Bacteria;p__Bacteroidota;c__Bacteroidia;o__Flavobacteriales;f__Flavobacteriaceae;g__UBA7302;s__	Medium-quality draft
JZB_MAG1344	67.7558	0.883231	16.67	d__Bacteria;p__Bacteroidota;c__Bacteroidia;o__Flavobacteriales;f__Flavobacteriaceae;g__UBA7446;s__	Medium-quality draft
JZB_MAG0398	55.6797	0.886374	26.32	d__Bacteria;p__Bacteroidota;c__Bacteroidia;o__Flavobacteriales;f__Flavobacteriaceae;g__Winogradskyella;s__	Medium-quality draft
JZB_MAG0520	93.3302	0.358322	60	d__Bacteria;p__Bacteroidota;c__Bacteroidia;o__Flavobacteriales;f__Flavobacteriaceae;g__Winogradskyella;s__	Medium-quality draft
JZB_MAG0482	100	0.537634	0	d__Bacteria;p__Bacteroidota;c__Bacteroidia;o__Flavobacteriales;f__GCA-002722245;g__GCA-002722245;s__	Medium-quality draft
JZB_MAG0294	100	0	0	d__Bacteria;p__Bacteroidota;c__Bacteroidia;o__Flavobacteriales;f__koll-22;g__UBA1494;s__	Medium-quality draft
JZB_MAG1177	68.6624	0	0	d__Bacteria;p__Bacteroidota;c__Bacteroidia;o__Flavobacteriales;f__UA16;g__;s__	Medium-quality draft
JZB_MAG0505	88.4767	3.62903	100	d__Bacteria;p__Bacteroidota;c__Bacteroidia;o__Flavobacteriales;f__UA16;g__;s__	Medium-quality draft
JZB_MAG0420	76.7563	1.72043	60	d__Bacteria;p__Bacteroidota;c__Bacteroidia;o__Flavobacteriales;f__UA16;g__UA16;s__	Medium-quality draft
JZB_MAG0249	87.3656	0	0	d__Bacteria;p__Bacteroidota;c__Bacteroidia;o__Flavobacteriales;f__UA16;g__UA16;s__UA16 sp3	Medium-quality draft
JZB_MAG0638	50.5653	1.07527	100	d__Bacteria;p__Bacteroidota;c__Bacteroidia;o__Flavobacteriales;f__UA16;g__UBA11663;s__	Medium-quality draft
JZB_MAG2217	52.3607	1.79211	0	d__Bacteria;p__Bacteroidota;c__Bacteroidia;o__Flavobacteriales;f__UA16;g__UBA11663;s__	Medium-quality draft
JZB_MAG0973	55.4203	3.3871	100	d__Bacteria;p__Bacteroidota;c__Bacteroidia;o__Flavobacteriales;f__UA16;g__UBA11663;s__	Medium-quality draft
JZB_MAG2455	62.891	1.07527	100	d__Bacteria;p__Bacteroidota;c__Bacteroidia;o__Flavobacteriales;f__UA16;g__UBA11663;s__	Medium-quality draft
JZB_MAG0472	64.71	0.268817	100	d__Bacteria;p__Bacteroidota;c__Bacteroidia;o__Flavobacteriales;f__UA16;g__UBA11663;s__	Medium-quality draft
JZB_MAG0120	68.1034	0	0	d__Bacteria;p__Bacteroidota;c__Bacteroidia;o__Flavobacteriales;f__UA16;g__UBA11663;s__	Medium-quality draft
JZB_MAG0965	68.6184	4.60573	46.15	d__Bacteria;p__Bacteroidota;c__Bacteroidia;o__Flavobacteriales;f__UA16;g__UBA11663;s__	Medium-quality draft
JZB_MAG0435	73.5842	0.268817	50	d__Bacteria;p__Bacteroidota;c__Bacteroidia;o__Flavobacteriales;f__UA16;g__UBA11663;s__	Medium-quality draft
JZB_MAG0281	50	0	0	d__Bacteria;p__Bacteroidota;c__Bacteroidia;o__Flavobacteriales;f__UA16;g__UBA8752;s__	Medium-quality draft
JZB_MAG0642	51.0188	0.862069	0	d__Bacteria;p__Bacteroidota;c__Bacteroidia;o__Flavobacteriales;f__UA16;g__UBA8752;s__	Medium-quality draft
JZB_MAG1046	54.3103	0	0	d__Bacteria;p__Bacteroidota;c__Bacteroidia;o__Flavobacteriales;f__UA16;g__UBA8752;s__	Medium-quality draft
JZB_MAG0852	81.5591	0.78853	100	d__Bacteria;p__Bacteroidota;c__Bacteroidia;o__Flavobacteriales;f__UA16;g__UBA8752;s__	Medium-quality draft
JZB_MAG0368	88.2616	0.133594	80	d__Bacteria;p__Bacteroidota;c__Bacteroidia;o__Flavobacteriales;f__UA16;g__UBA8752;s__UBA8752 sp1	Medium-quality draft
JZB_MAG0416	83.0645	1.04839	50	d__Bacteria;p__Bacteroidota;c__Bacteroidia;o__Flavobacteriales;f__UBA10066;g__;s__	Medium-quality draft
JZB_MAG0128	98.9247	0.684262	25	d__Bacteria;p__Bacteroidota;c__Bacteroidia;o__Flavobacteriales;f__UBA10066;g__;s__	Medium-quality draft
JZB_MAG0299	91.2568	1.11111	33.33	d__Bacteria;p__Bacteroidota;c__Bacteroidia;o__NS11-12g;f__;g__;s__	Medium-quality draft
JZB_MAG0078	87.9048	0.026455	100	d__Bacteria;p__Bacteroidota;c__Bacteroidia;o__NS11-12g;f__UBA9320;g__UBA9320;s__	Medium-quality draft
JZB_MAG1564	79.3757	1.42857	50	d__Bacteria;p__Bacteroidota;c__Bacteroidia;o__NS11-12g;f__UBA9320;g__UBA9320;s__UBA10340	Medium-quality draft
JZB_MAG0682	51.3175	2.34921	0	d__Bacteria;p__Bacteroidota;c__Bacteroidia;o__Sphingobacteriales;f__Sphingobacteriaceae;g__;s__	Medium-quality draft
JZB_MAG0066	72.2404	0.273224	33.33	d__Bacteria;p__Bacteroidota;c__Rhodothermia;o__Balneolales;f__Balneolaceae;g__UBA8296;s__UBA8296 sp1	Medium-quality draft
JZB_MAG0447	85.2459	1.63934	33.33	d__Bacteria;p__Bacteroidota;c__Rhodothermia;o__Rhodothermales;f__UBA10348;g__UBA10348;s__	Medium-quality draft
JZB_MAG0469	89.8907	1.0929	0	d__Bacteria;p__Bacteroidota;c__Rhodothermia;o__Rhodothermales;f__UBA10348;g__UBA10348;s__	Medium-quality draft
JZB_MAG0387	83.631	0.892857	0	d__Bacteria;p__Bdellovibrionota;c__Bacteriovoracia;o__Bacteriovoracales;f__Bacteriovoracaceae;g__GCA-2712005;s__	Medium-quality draft
JZB_MAG1016	54.4671	0	0	d__Bacteria;p__Campylobacterota;c__Campylobacteria;o__Campylobacterales;f__Arcobacteraceae;g__Arcobacter;s__	Medium-quality draft
JZB_MAG1115	58.0352	4.13279	17.65	d__Bacteria;p__Campylobacterota;c__Campylobacteria;o__Campylobacterales;f__Arcobacteraceae;g__Arcobacter;s__	Medium-quality draft
JZB_MAG2292	65.7585	0.883704	42.86	d__Bacteria;p__Campylobacterota;c__Campylobacteria;o__Campylobacterales;f__Arcobacteraceae;g__Arcobacter;s__	Medium-quality draft
JZB_MAG0529	78.4853	1.55827	28.57	d__Bacteria;p__Campylobacterota;c__Campylobacteria;o__Campylobacterales;f__Arcobacteraceae;g__Arcobacter;s__	Medium-quality draft
JZB_MAG0402	95.122	0.813008	0	d__Bacteria;p__Campylobacterota;c__Campylobacteria;o__Campylobacterales;f__Arcobacteraceae;g__Arcobacter;s__	Medium-quality draft
JZB_MAG0674	64.126	2.18982	41.67	d__Bacteria;p__Campylobacterota;c__Campylobacteria;o__Campylobacterales;f__Arcobacteraceae;g__Arcobacter;s__Arcobacter cryaerophilus	Medium-quality draft
JZB_MAG1181	72.8455	1.05014	75	d__Bacteria;p__Campylobacterota;c__Campylobacteria;o__Campylobacterales;f__Arcobacteraceae;g__Arcobacter;s__Arcobacter cryaerophilus	Medium-quality draft
JZB_MAG2478	73.5501	2.00012	77.78	d__Bacteria;p__Campylobacterota;c__Campylobacteria;o__Campylobacterales;f__Arcobacteraceae;g__Arcobacter;s__Arcobacter cryaerophilus	Medium-quality draft
JZB_MAG1708	75.3249	2.35772	66.67	d__Bacteria;p__Campylobacterota;c__Campylobacteria;o__Campylobacterales;f__Arcobacteraceae;g__Arcobacter;s__Arcobacter cryaerophilus	Medium-quality draft
JZB_MAG1339	80.8236	1.82927	83.33	d__Bacteria;p__Campylobacterota;c__Campylobacteria;o__Campylobacterales;f__Arcobacteraceae;g__Arcobacter;s__Arcobacter cryaerophilus	Medium-quality draft
JZB_MAG0749	89.8683	1.62602	60	d__Bacteria;p__Campylobacterota;c__Campylobacteria;o__Campylobacterales;f__Arcobacteraceae;g__Arcobacter;s__Arcobacter cryaerophilus	Medium-quality draft
JZB_MAG0518	80.845	2.86885	37.5	d__Bacteria;p__Campylobacterota;c__Campylobacteria;o__Campylobacterales;f__Sulfurovaceae;g__Sulfurovum;s__	Medium-quality draft
JZB_MAG0323	91.8157	0.813008	0	d__Bacteria;p__Campylobacterota;c__Campylobacteria;o__Campylobacterales;f__Thiovulaceae;g__GCA-2733885;s__	Medium-quality draft
JZB_MAG2345	50.2227	0	0	d__Bacteria;p__Campylobacterota;c__Campylobacteria;o__Campylobacterales;f__Thiovulaceae;g__Sulfurimonas;s__	Medium-quality draft
JZB_MAG1059	53.2766	0.673302	100	d__Bacteria;p__Campylobacterota;c__Campylobacteria;o__Campylobacterales;f__Thiovulaceae;g__Sulfurimonas;s__	Medium-quality draft
JZB_MAG1226	63.2787	1.54372	77.78	d__Bacteria;p__Campylobacterota;c__Campylobacteria;o__Campylobacterales;f__Thiovulaceae;g__Sulfurimonas;s__	Medium-quality draft
JZB_MAG0792	63.8424	1.43443	100	d__Bacteria;p__Campylobacterota;c__Campylobacteria;o__Campylobacterales;f__Thiovulaceae;g__Sulfurimonas;s__	Medium-quality draft
JZB_MAG0640	66.9877	2.34022	58.33	d__Bacteria;p__Campylobacterota;c__Campylobacteria;o__Campylobacterales;f__Thiovulaceae;g__Sulfurimonas;s__	Medium-quality draft
JZB_MAG0060	52.2936	0.0834028	0	d__Bacteria;p__Chloroflexota;c__Anaerolineae;o__UBA4142;f__UBA4142;g__UBA4142;s__	Medium-quality draft
JZB_MAG0226	83.6947	0	0	d__Bacteria;p__Chloroflexota;c__Chloroflexia;o__;f__;g__;s__	Medium-quality draft
JZB_MAG0342	88.7789	0.990099	100	d__Bacteria;p__Chloroflexota;c__Dehalococcoidia;o__UBA1151;f__bin127;g__;s__	Medium-quality draft
JZB_MAG0241	98.0198	0	0	d__Bacteria;p__Chloroflexota;c__Dehalococcoidia;o__UBA1151;f__bin127;g__UBA1328;s__	Medium-quality draft
JZB_MAG0935	59.0895	2.03804	100	d__Bacteria;p__Cyanobacteriota;c__Cyanobacteriia;o__Synechococcales_A;f__Cyanobiaceae;g__Cyanobium;s__	Medium-quality draft
JZB_MAG0438	78.1751	2.80797	90.91	d__Bacteria;p__Cyanobacteriota;c__Cyanobacteriia;o__Synechococcales_A;f__Cyanobiaceae;g__Cyanobium;s__	Medium-quality draft
JZB_MAG0035	87.7347	0.0452899	100	d__Bacteria;p__Cyanobacteriota;c__Cyanobacteriia;o__Synechococcales_A;f__Cyanobiaceae;g__Cyanobium;s__	Medium-quality draft
JZB_MAG0699	51.3964	0.543478	16.67	d__Bacteria;p__Cyanobacteriota;c__Cyanobacteriia;o__Synechococcales_A;f__Cyanobiaceae;g__Synechococcus_C;s__	Medium-quality draft
JZB_MAG0837	60.93	1.17754	100	d__Bacteria;p__Cyanobacteriota;c__Cyanobacteriia;o__Synechococcales_A;f__Cyanobiaceae;g__Synechococcus_C;s__	Medium-quality draft
JZB_MAG0463	77.6584	1.72101	90.91	d__Bacteria;p__Cyanobacteriota;c__Cyanobacteriia;o__Synechococcales_A;f__Cyanobiaceae;g__Synechococcus_C;s__	Medium-quality draft
JZB_MAG0523	77.7915	1.7663	77.78	d__Bacteria;p__Cyanobacteriota;c__Cyanobacteriia;o__Synechococcales_A;f__Cyanobiaceae;g__Synechococcus_C;s__	Medium-quality draft
JZB_MAG0618	73.4993	0.407609	33.33	d__Bacteria;p__Cyanobacteriota;c__Cyanobacteriia;o__Synechococcales_A;f__Cyanobiaceae;g__Synechococcus_C;s__GCF_000153285.1	Medium-quality draft
JZB_MAG2625	51.4575	0.543478	50	d__Bacteria;p__Cyanobacteriota;c__Cyanobacteriia;o__Synechococcales_A;f__Cyanobiaceae;g__Synechococcus_C;s__GCF_000230675.1	Medium-quality draft
JZB_MAG1733	74.0489	0.573671	66.67	d__Bacteria;p__Cyanobacteriota;c__Cyanobacteriia;o__Synechococcales_A;f__Cyanobiaceae;g__Synechococcus_C;s__GCF_000230675.1	Medium-quality draft
JZB_MAG0647	79.4837	1.94746	90	d__Bacteria;p__Cyanobacteriota;c__Cyanobacteriia;o__Synechococcales_A;f__Cyanobiaceae;g__Synechococcus_C;s__GCF_000230675.1	Medium-quality draft
JZB_MAG1166	84.8279	1.67298	80	d__Bacteria;p__Cyanobacteriota;c__Cyanobacteriia;o__Synechococcales_A;f__Cyanobiaceae;g__Synechococcus_C;s__GCF_000230675.1	Medium-quality draft
JZB_MAG0230	87.6661	1.47947	75	d__Bacteria;p__Cyanobacteriota;c__Cyanobacteriia;o__Synechococcales_A;f__Cyanobiaceae;g__Synechococcus_C;s__GCF_000230675.1	Medium-quality draft
JZB_MAG1630	51.8809	0.689655	50	d__Bacteria;p__Cyanobacteriota;c__Cyanobacteriia;o__Synechococcales_A;f__Cyanobiaceae;g__Synechococcus_C;s__GCF_000737575.1	Medium-quality draft
JZB_MAG0418	87.395	0	0	d__Bacteria;p__Dadabacteria;c__UBA1144;o__UBA1144;f__UBA1144;g__TMED126;s__	High-quality draft
JZB_MAG0354	58.5538	1.33929	60	d__Bacteria;p__Desulfobacterota;c__Desulfobulbia;o__Desulfobulbales;f__Desulfocapsaceae;g__PB-SRB1;s__	Medium-quality draft
JZB_MAG0333	90.9677	0.714286	100	d__Bacteria;p__Desulfuromonadota;c__Desulfuromonadia;o__Geobacterales;f__Pelobacteraceae;g__;s__	Medium-quality draft
JZB_MAG0695	70.5882	1.0989	0	d__Bacteria;p__Fibrobacterota;c__Fibrobacteria;o__Fibrobacterales;f__Fibrobacteraceae;g__Fibro-01;s__GCA_001603875.1	Medium-quality draft
JZB_MAG2572	50.6875	2.4975	44.44	d__Bacteria;p__Fibrobacterota;c__Fibrobacteria;o__Fibrobacterales;f__Fibrobacteraceae;g__UBA1313;s__	Medium-quality draft
JZB_MAG1384	67.5157	0.471698	0	d__Bacteria;p__Firmicutes;c__Bacilli;o__Erysipelotrichales;f__Erysipelotrichaceae;g__UBA2212;s__	Medium-quality draft
JZB_MAG0318	91.8423	0.910747	40	d__Bacteria;p__Firmicutes;c__Bacilli;o__Lactobacillales;f__Aerococcaceae;g__Trichococcus;s__Trichococcus flocculiformis	Medium-quality draft
JZB_MAG0117	70.5299	0	0	d__Bacteria;p__Firmicutes;c__Bacilli;o__Lactobacillales;f__Streptococcaceae;g__Streptococcus;s__Streptococcus sp2	Medium-quality draft
JZB_MAG0203	97.0289	0.910065	45.45	d__Bacteria;p__Firmicutes;c__Bacilli;o__Staphylococcales;f__Staphylococcaceae;g__Staphylococcus;s__Staphylococcus haemolyticus	Medium-quality draft
JZB_MAG0512	91.7391	1.77134	12.5	d__Bacteria;p__Firmicutes_A;c__Clostridia;o__Lachnospirales;f__Lachnospiraceae;g__Agathobacter;s__Agathobacter faecis	Medium-quality draft
JZB_MAG1238	54.1157	0.483092	50	d__Bacteria;p__Firmicutes_A;c__Clostridia;o__Lachnospirales;f__Lachnospiraceae;g__Agathobacter;s__Agathobacter rectalis	Medium-quality draft
JZB_MAG1897	63.8928	1.49356	100	d__Bacteria;p__Firmicutes_A;c__Clostridia;o__Lachnospirales;f__Lachnospiraceae;g__Agathobacter;s__Agathobacter rectalis	Medium-quality draft
JZB_MAG2443	67.9771	0.256643	66.67	d__Bacteria;p__Firmicutes_A;c__Clostridia;o__Lachnospirales;f__Lachnospiraceae;g__Agathobacter;s__Agathobacter rectalis	Medium-quality draft
JZB_MAG1501	80.506	3.65856	100	d__Bacteria;p__Firmicutes_A;c__Clostridia;o__Lachnospirales;f__Lachnospiraceae;g__Agathobacter;s__Agathobacter rectalis	Medium-quality draft
JZB_MAG0350	92.7852	1.57616	60	d__Bacteria;p__Firmicutes_A;c__Clostridia;o__Lachnospirales;f__Lachnospiraceae;g__Anaerostipes;s__Anaerostipes hadrus	Medium-quality draft
JZB_MAG0630	76.674	0.527426	100	d__Bacteria;p__Firmicutes_A;c__Clostridia;o__Lachnospirales;f__Lachnospiraceae;g__Blautia_A;s__Blautia_A wexlerae	Medium-quality draft
JZB_MAG0355	84.0256	2.58918	50	d__Bacteria;p__Firmicutes_A;c__Clostridia;o__Lachnospirales;f__Lachnospiraceae;g__Blautia_A;s__Blautia_A wexlerae	Medium-quality draft
JZB_MAG0043	86.0957	0.632911	0	d__Bacteria;p__Firmicutes_A;c__Clostridia;o__Lachnospirales;f__Lachnospiraceae;g__Fusicatenibacter;s__Fusicatenibacter saccharivorans	Medium-quality draft
JZB_MAG0566	52.2989	0	0	d__Bacteria;p__Firmicutes_A;c__Clostridia;o__Oscillospirales;f__DTU089;g__Ruminococcus_E;s__Ruminococcus_E bromii	Medium-quality draft
JZB_MAG0581	59.5402	0	0	d__Bacteria;p__Firmicutes_A;c__Clostridia;o__Oscillospirales;f__DTU089;g__Ruminococcus_E;s__Ruminococcus_E bromii	Medium-quality draft
JZB_MAG0419	75.7163	0.340136	75	d__Bacteria;p__Firmicutes_A;c__Clostridia;o__Oscillospirales;f__Ruminococcaceae;g__Subdoligranulum;s__Subdoligranulum formicilis	Medium-quality draft
JZB_MAG0308	83.4209	1.02041	25	d__Bacteria;p__Firmicutes_A;c__Clostridia;o__Oscillospirales;f__Ruminococcaceae;g__Subdoligranulum;s__UBA9091	Medium-quality draft
JZB_MAG2523	73.8345	1.3986	50	d__Bacteria;p__Firmicutes_A;c__Clostridia;o__Peptostreptococcales;f__Filifactoraceae;g__Acetoanaerobium;s__	Medium-quality draft
JZB_MAG0330	91.1348	0.731383	0	d__Bacteria;p__Firmicutes_A;c__Clostridia;o__Saccharofermentanales;f__Saccharofermentanaceae;g__;s__	Medium-quality draft
JZB_MAG0425	72.5085	2.2449	28.57	d__Bacteria;p__Firmicutes_B;c__TC1;o__TC1;f__compressum;g__;s__	Medium-quality draft
JZB_MAG2202	60.4709	0.299401	0	d__Bacteria;p__Firmicutes_C;c__Negativicutes;o__Acidaminococcales;f__Acidaminococcaceae;g__CAG-207;s__GCA_000436295.1	Medium-quality draft
JZB_MAG0103	92.3636	1.26582	0	d__Bacteria;p__Firmicutes_C;c__Negativicutes;o__Selenomonadales;f__Selenomonadaceae;g__Megamonas;s__Megamonas funiformis	Medium-quality draft
JZB_MAG0139	58.3362	0.576324	75	d__Bacteria;p__Firmicutes_C;c__Negativicutes;o__Selenomonadales;f__Selenomonadaceae;g__Mitsuokella;s__Mitsuokella multacida	Medium-quality draft
JZB_MAG0166	86.0429	0.0998004	0	d__Bacteria;p__Firmicutes_C;c__Negativicutes;o__Veillonellales;f__Megasphaeraceae;g__Megasphaera;s__Megasphaera sp2	Medium-quality draft
JZB_MAG0122	61.4943	1.72414	0	d__Bacteria;p__Firmicutes_C;c__Negativicutes;o__Veillonellales;f__Veillonellaceae;g__Veillonella;s__	Medium-quality draft
JZB_MAG0137	57.931	0	0	d__Bacteria;p__Gemmatimonadota;c__Gemmatimonadetes;o__SG8-23;f__UBA6960;g__UBA2589;s__	Medium-quality draft
JZB_MAG0397	94.5055	2.1978	66.67	d__Bacteria;p__Gemmatimonadota;c__Gemmatimonadetes;o__SG8-23;f__UBA6960;g__UBA2589;s__	Medium-quality draft
JZB_MAG0497	73.6128	0	0	d__Bacteria;p__Hydrogenedentota;c__Hydrogenedentia;o__Hydrogenedentiales;f__;g__;s__	Medium-quality draft
JZB_MAG0102	72.6081	0	0	d__Bacteria;p__Hydrogenedentota;c__Hydrogenedentia;o__Hydrogenedentiales;f__GCA-2746185;g__;s__	Medium-quality draft
JZB_MAG1062	50.3878	3.3966	25	d__Bacteria;p__Latescibacterota;c__UBA2968;o__UBA8231;f__GCA-002724215;g__;s__	Medium-quality draft
JZB_MAG1646	64.6883	3.47985	75	d__Bacteria;p__Latescibacterota;c__UBA2968;o__UBA8231;f__GCA-002724215;g__GCA-2693325;s__	Medium-quality draft
JZB_MAG0361	86.7521	0.172667	0	d__Bacteria;p__Margulisbacteria;c__ZB3;o__UBA817;f__UBA817;g__;s__	Medium-quality draft
JZB_MAG0277	90.1709	0	0	d__Bacteria;p__Margulisbacteria;c__ZB3;o__UBA817;f__UBA817;g__UBA817;s__	Medium-quality draft
JZB_MAG2449	90.3596	0	0	d__Bacteria;p__Marinisomatota;c__Marinisomatia;o__Marinisomatales;f__Marinisomataceae;g__Marinisoma;s__	High-quality draft
JZB_MAG1806	73.558	0.15674	0	d__Bacteria;p__Marinisomatota;c__Marinisomatia;o__Marinisomatales;f__UBA8229;g__GCA-2691785;s__	Medium-quality draft
JZB_MAG0071	68.7885	2.90323	0	d__Bacteria;p__Myxococcota;c__UBA796;o__UBA796;f__;g__;s__	Medium-quality draft
JZB_MAG0344	92.5269	2.58065	0	d__Bacteria;p__Myxococcota;c__UBA796;o__UBA796;f__;g__;s__	Medium-quality draft
JZB_MAG0245	88.871	1.93548	0	d__Bacteria;p__Myxococcota;c__UBA796;o__UBA796;f__UBA796;g__UBA796;s__	Medium-quality draft
JZB_MAG0131	93.8172	2.29391	0	d__Bacteria;p__Myxococcota;c__UBA9042;o__oteobacteria-14;f__oteobacteria-14;g__;s__	Medium-quality draft
JZB_MAG0232	90.3226	2.25806	0	d__Bacteria;p__Myxococcota;c__UBA9160;o__UBA9160;f__UBA4427;g__UBA4427;s__	Medium-quality draft
JZB_MAG0212	91.3978	1.29032	0	d__Bacteria;p__Myxococcota;c__UBA9160;o__UBA9160;f__UBA4427;g__UBA4427;s__	Medium-quality draft
JZB_MAG0904	57.493	0	0	d__Bacteria;p__Myxococcota;c__XYA12-FULL-58-9;o__XYA12-FULL-58-9;f__;g__;s__	Medium-quality draft
JZB_MAG2099	59.0195	2.58065	75	d__Bacteria;p__Myxococcota;c__XYA12-FULL-58-9;o__XYA12-FULL-58-9;f__;g__;s__	Medium-quality draft
JZB_MAG2050	68.6457	1.82796	25	d__Bacteria;p__Myxococcota;c__XYA12-FULL-58-9;o__XYA12-FULL-58-9;f__;g__;s__	Medium-quality draft
JZB_MAG0452	97.5779	0	0	d__Bacteria;p__Planctomycetota;c__Planctomycetes;o__Pirellulales;f__Pirellulaceae;g__Rubripirellula;s__	Medium-quality draft
JZB_MAG0196	98.1661	0	0	d__Bacteria;p__Planctomycetota;c__Planctomycetes;o__Pirellulales;f__Pirellulaceae;g__Rubripirellula;s__	Medium-quality draft
JZB_MAG0098	99.9308	0	0	d__Bacteria;p__Planctomycetota;c__Planctomycetes;o__Pirellulales;f__Pirellulaceae;g__Rubripirellula;s__	Medium-quality draft
JZB_MAG0288	99.9308	0	0	d__Bacteria;p__Planctomycetota;c__Planctomycetes;o__Pirellulales;f__Pirellulaceae;g__UBA721;s__	Medium-quality draft
JZB_MAG2529	61.4374	0.135227	100	d__Bacteria;p__Planctomycetota;c__Planctomycetes;o__Pirellulales;f__UBA1268;g__;s__	Medium-quality draft
JZB_MAG2418	75.5486	0	0	d__Bacteria;p__Planctomycetota;c__Planctomycetes;o__Pirellulales;f__UBA1268;g__;s__	Medium-quality draft
JZB_MAG1907	75.9174	0.208986	66.67	d__Bacteria;p__Planctomycetota;c__Planctomycetes;o__Pirellulales;f__UBA1268;g__;s__	Medium-quality draft
JZB_MAG1776	80.9515	1.14943	0	d__Bacteria;p__Planctomycetota;c__Planctomycetes;o__Pirellulales;f__UBA1268;g__;s__	Medium-quality draft
JZB_MAG0488	89.0805	0	0	d__Bacteria;p__Planctomycetota;c__Planctomycetes;o__Pirellulales;f__UBA1268;g__;s__	Medium-quality draft
JZB_MAG1560	71.0413	1.25392	100	d__Bacteria;p__Planctomycetota;c__Planctomycetes;o__Pirellulales;f__UBA1268;g__UBA1268;s__	Medium-quality draft
JZB_MAG0365	76.3669	0.574713	100	d__Bacteria;p__Planctomycetota;c__Planctomycetes;o__Pirellulales;f__UBA1268;g__UBA4655;s__	Medium-quality draft
JZB_MAG0417	63.5841	0.0676133	0	d__Bacteria;p__Planctomycetota;c__Planctomycetes;o__Planctomycetales;f__Planctomycetaceae;g__;s__	Medium-quality draft
JZB_MAG0180	86.5657	0	0	d__Bacteria;p__Planctomycetota;c__Planctomycetes;o__Planctomycetales;f__Planctomycetaceae;g__;s__	Medium-quality draft
JZB_MAG0327	93.1923	0	0	d__Bacteria;p__Planctomycetota;c__Planctomycetes;o__Planctomycetales;f__Planctomycetaceae;g__;s__	Medium-quality draft
JZB_MAG0113	94.0455	1.1236	0	d__Bacteria;p__Planctomycetota;c__Planctomycetes;o__Planctomycetales;f__Planctomycetaceae;g__;s__	Medium-quality draft
JZB_MAG0181	79.5455	1.11111	0	d__Bacteria;p__Planctomycetota;c__Planctomycetes;o__Planctomycetales;f__Planctomycetaceae;g__Fuerstia;s__UBA10068	Medium-quality draft
JZB_MAG0116	94.382	0	0	d__Bacteria;p__Planctomycetota;c__Planctomycetes;o__Planctomycetales;f__Planctomycetaceae;g__UBA10327;s__	Medium-quality draft
JZB_MAG0303	96.0227	2.27273	100	d__Bacteria;p__Planctomycetota;c__UBA1135;o__UBA1135;f__GCA-002686595;g__GCA-2686945;s__	Medium-quality draft
JZB_MAG0228	57.7618	0.877193	100	d__Bacteria;p__Planctomycetota;c__UBA1135;o__UBA1135;f__GCA-002686595;g__GCA-2862085;s__	Medium-quality draft
JZB_MAG2304	80.9125	0.358423	100	d__Bacteria;p__Planctomycetota;c__UBA1135;o__UBA1135;f__UBA1135;g__GCA-2746235;s__	Medium-quality draft
JZB_MAG0274	54.8119	0	0	d__Bacteria;p__Planctomycetota;c__UBA1135;o__UBA2386;f__UBA2386;g__GCA-2684655;s__	Medium-quality draft
JZB_MAG1388	67.2398	1.6129	66.67	d__Bacteria;p__Planctomycetota;c__UBA1135;o__UBA2386;f__UBA2386;g__GCA-2684655;s__	Medium-quality draft
JZB_MAG1121	70.1963	4.54545	60	d__Bacteria;p__Planctomycetota;c__UBA1135;o__UBA2386;f__UBA2386;g__GCA-2684655;s__	Medium-quality draft
JZB_MAG0490	96.5909	3.40909	66.67	d__Bacteria;p__Planctomycetota;c__UBA1135;o__UBA2386;f__UBA2386;g__GCA-2684655;s__	Medium-quality draft
JZB_MAG2197	59.2668	1.01449	66.67	d__Bacteria;p__Proteobacteria;c__Alphaproteobacteria;o__bin95;f__bin95;g__;s__	Medium-quality draft
JZB_MAG2124	59.3879	1.46377	66.67	d__Bacteria;p__Proteobacteria;c__Alphaproteobacteria;o__bin95;f__bin95;g__;s__	Medium-quality draft
JZB_MAG2128	61.1028	0.0790514	100	d__Bacteria;p__Proteobacteria;c__Alphaproteobacteria;o__bin95;f__bin95;g__;s__	Medium-quality draft
JZB_MAG0621	70.7228	2.97101	100	d__Bacteria;p__Proteobacteria;c__Alphaproteobacteria;o__bin95;f__bin95;g__;s__	Medium-quality draft
JZB_MAG2104	75.1636	1.52174	75	d__Bacteria;p__Proteobacteria;c__Alphaproteobacteria;o__bin95;f__bin95;g__;s__	Medium-quality draft
JZB_MAG1036	50.4702	0	0	d__Bacteria;p__Proteobacteria;c__Alphaproteobacteria;o__Caulobacterales;f__Caulobacteraceae;g__Brevundimonas;s__GCF_001310255.1	Medium-quality draft
JZB_MAG2606	58.7129	1.00649	57.14	d__Bacteria;p__Proteobacteria;c__Alphaproteobacteria;o__Caulobacterales;f__Caulobacteraceae;g__Brevundimonas;s__GCF_001310255.1	Medium-quality draft
JZB_MAG1365	59.5362	1.27783	62.5	d__Bacteria;p__Proteobacteria;c__Alphaproteobacteria;o__Caulobacterales;f__Caulobacteraceae;g__Brevundimonas;s__GCF_001310255.1	Medium-quality draft
JZB_MAG0922	59.8392	1.97511	66.67	d__Bacteria;p__Proteobacteria;c__Alphaproteobacteria;o__Caulobacterales;f__Caulobacteraceae;g__Brevundimonas;s__GCF_001310255.1	Medium-quality draft
JZB_MAG2561	68.0203	2.48918	56.25	d__Bacteria;p__Proteobacteria;c__Alphaproteobacteria;o__Caulobacterales;f__Caulobacteraceae;g__Brevundimonas;s__GCF_001310255.1	Medium-quality draft
JZB_MAG0542	72.1842	0.324675	100	d__Bacteria;p__Proteobacteria;c__Alphaproteobacteria;o__Caulobacterales;f__Caulobacteraceae;g__Brevundimonas;s__GCF_001310255.1	Medium-quality draft
JZB_MAG1117	72.4354	0.757576	50	d__Bacteria;p__Proteobacteria;c__Alphaproteobacteria;o__Caulobacterales;f__Caulobacteraceae;g__Brevundimonas;s__GCF_001310255.1	Medium-quality draft
JZB_MAG0006	94.4712	1.04465	37.5	d__Bacteria;p__Proteobacteria;c__Alphaproteobacteria;o__Caulobacterales;f__Caulobacteraceae;g__Phenylobacterium;s__	Medium-quality draft
JZB_MAG0237	93.3983	0.214272	50	d__Bacteria;p__Proteobacteria;c__Alphaproteobacteria;o__Caulobacterales;f__Hyphomonadaceae;g__Henriciella;s__	Medium-quality draft
JZB_MAG0110	97.4026	0.649351	33.33	d__Bacteria;p__Proteobacteria;c__Alphaproteobacteria;o__Caulobacterales;f__Hyphomonadaceae;g__Hyphomonas;s__GCF_000682775.1	Medium-quality draft
JZB_MAG0403	80.2361	0.757576	66.67	d__Bacteria;p__Proteobacteria;c__Alphaproteobacteria;o__Caulobacterales;f__Hyphomonadaceae;g__Ponticaulis;s__Ponticaulis koreensis	Medium-quality draft
JZB_MAG0319	75.8107	1.81277	44.44	d__Bacteria;p__Proteobacteria;c__Alphaproteobacteria;o__Caulobacterales;f__Maricaulaceae;g__;s__	Medium-quality draft
JZB_MAG2155	87.866	1.81277	54.55	d__Bacteria;p__Proteobacteria;c__Alphaproteobacteria;o__Caulobacterales;f__Maricaulaceae;g__Maricaulis;s__	Medium-quality draft
JZB_MAG1404	59.3118	1.36441	85.71	d__Bacteria;p__Proteobacteria;c__Alphaproteobacteria;o__Caulobacterales;f__Maricaulaceae;g__Oceanicaulis;s__Oceanicaulis alexandrii	Medium-quality draft
JZB_MAG1535	71.6819	1.40693	100	d__Bacteria;p__Proteobacteria;c__Alphaproteobacteria;o__Caulobacterales;f__Maricaulaceae;g__Oceanicaulis;s__Oceanicaulis alexandrii	Medium-quality draft
JZB_MAG0057	90	0	0	d__Bacteria;p__Proteobacteria;c__Alphaproteobacteria;o__Defluviicoccales;f__Defluviicoccaceae;g__GCA-2689465;s__	Medium-quality draft
JZB_MAG0176	98.4453	2.33831	28.57	d__Bacteria;p__Proteobacteria;c__Alphaproteobacteria;o__Defluviicoccales;f__Defluviicoccaceae;g__UBA830;s__	Medium-quality draft
JZB_MAG0088	81.2811	1.49254	75	d__Bacteria;p__Proteobacteria;c__Alphaproteobacteria;o__Defluviicoccales;f__UBA2964;g__GCA-2720855;s__	Medium-quality draft
JZB_MAG2658	54.5455	2.46224	0	d__Bacteria;p__Proteobacteria;c__Alphaproteobacteria;o__Holosporales;f__;g__;s__	Medium-quality draft
JZB_MAG1853	66.7005	2.53623	42.86	d__Bacteria;p__Proteobacteria;c__Alphaproteobacteria;o__Nisaeales;f__Nisaeaceae;g__;s__	Medium-quality draft
JZB_MAG2254	69.4506	1.92358	44.44	d__Bacteria;p__Proteobacteria;c__Alphaproteobacteria;o__Nisaeales;f__Nisaeaceae;g__;s__	Medium-quality draft
JZB_MAG1506	64.5771	2.33992	55.56	d__Bacteria;p__Proteobacteria;c__Alphaproteobacteria;o__Nisaeales;f__Nisaeaceae;g__GCA-2722775;s__	Medium-quality draft
JZB_MAG0287	80.3849	0.869565	16.67	d__Bacteria;p__Proteobacteria;c__Alphaproteobacteria;o__Nisaeales;f__Nisaeaceae;g__UBA7326;s__	Medium-quality draft
JZB_MAG0428	88.1522	1.0766	75	d__Bacteria;p__Proteobacteria;c__Alphaproteobacteria;o__Parvibaculales;f__Phaeomarinobacteraceae;g__Phaeomarinobacter;s__	Medium-quality draft
JZB_MAG0376	93.9855	0	0	d__Bacteria;p__Proteobacteria;c__Alphaproteobacteria;o__Parvibaculales;f__RS24;g__;s__	Medium-quality draft
JZB_MAG0170	95	0.0540184	0	d__Bacteria;p__Proteobacteria;c__Alphaproteobacteria;o__Parvibaculales;f__RS24;g__;s__	Medium-quality draft
JZB_MAG0162	95.942	0.434783	0	d__Bacteria;p__Proteobacteria;c__Alphaproteobacteria;o__Parvibaculales;f__RS24;g__;s__	Medium-quality draft
JZB_MAG0719	64.0262	1.75362	100	d__Bacteria;p__Proteobacteria;c__Alphaproteobacteria;o__Parvibaculales;f__RS24;g__IMCC14465;s__	Medium-quality draft
JZB_MAG0803	82.6335	1.51139	60	d__Bacteria;p__Proteobacteria;c__Alphaproteobacteria;o__Parvibaculales;f__RS24;g__IMCC14465;s__	Medium-quality draft
JZB_MAG1092	86.8499	2.53623	71.43	d__Bacteria;p__Proteobacteria;c__Alphaproteobacteria;o__Parvibaculales;f__RS24;g__IMCC14465;s__	Medium-quality draft
JZB_MAG1320	58.1857	0	0	d__Bacteria;p__Proteobacteria;c__Alphaproteobacteria;o__Pelagibacterales;f__HIMB59;g__HIMB59;s__	Medium-quality draft
JZB_MAG1273	61.6466	2.51917	20	d__Bacteria;p__Proteobacteria;c__Alphaproteobacteria;o__Pelagibacterales;f__HIMB59;g__HIMB59;s__	Medium-quality draft
JZB_MAG2723	67.0651	2.48051	33.33	d__Bacteria;p__Proteobacteria;c__Alphaproteobacteria;o__Pelagibacterales;f__HIMB59;g__HIMB59;s__	Medium-quality draft
JZB_MAG0218	83.9379	0	0	d__Bacteria;p__Proteobacteria;c__Alphaproteobacteria;o__Pelagibacterales;f__Pelagibacteraceae;g__;s__	Medium-quality draft
JZB_MAG2479	54.2717	0	0	d__Bacteria;p__Proteobacteria;c__Alphaproteobacteria;o__Pelagibacterales;f__Pelagibacteraceae;g__HIMB114;s__	Medium-quality draft
JZB_MAG2592	62.3377	2.97619	66.67	d__Bacteria;p__Proteobacteria;c__Alphaproteobacteria;o__Pelagibacterales;f__Pelagibacteraceae;g__HIMB114;s__	Medium-quality draft
JZB_MAG0808	64.7759	3.57143	20	d__Bacteria;p__Proteobacteria;c__Alphaproteobacteria;o__Pelagibacterales;f__Pelagibacteraceae;g__HIMB114;s__	Medium-quality draft
JZB_MAG0894	65.4762	2.38095	50	d__Bacteria;p__Proteobacteria;c__Alphaproteobacteria;o__Pelagibacterales;f__Pelagibacteraceae;g__HIMB114;s__	Medium-quality draft
JZB_MAG0012	79.5518	0	0	d__Bacteria;p__Proteobacteria;c__Alphaproteobacteria;o__Pelagibacterales;f__Pelagibacteraceae;g__HIMB114;s__	Medium-quality draft
JZB_MAG0105	97.619	1.19048	0	d__Bacteria;p__Proteobacteria;c__Alphaproteobacteria;o__Pelagibacterales;f__Pelagibacteraceae;g__HIMB114;s__GCA_002684895.1	Medium-quality draft
JZB_MAG0677	59.2235	0	0	d__Bacteria;p__Proteobacteria;c__Alphaproteobacteria;o__Pelagibacterales;f__Pelagibacteraceae;g__IMCC9063;s__	Medium-quality draft
JZB_MAG0405	94.0476	0	0	d__Bacteria;p__Proteobacteria;c__Alphaproteobacteria;o__Pelagibacterales;f__Pelagibacteraceae;g__IMCC9063;s__	Medium-quality draft
JZB_MAG1830	51.8197	2.1327	28.57	d__Bacteria;p__Proteobacteria;c__Alphaproteobacteria;o__Pelagibacterales;f__Pelagibacteraceae;g__Pelagibacter;s__	Medium-quality draft
JZB_MAG2433	53.9603	2.11116	77.78	d__Bacteria;p__Proteobacteria;c__Alphaproteobacteria;o__Pelagibacterales;f__Pelagibacteraceae;g__Pelagibacter;s__	Medium-quality draft
JZB_MAG2655	55.242	1.4218	85.71	d__Bacteria;p__Proteobacteria;c__Alphaproteobacteria;o__Pelagibacterales;f__Pelagibacteraceae;g__Pelagibacter;s__	Medium-quality draft
JZB_MAG2296	57.8152	0.868878	66.67	d__Bacteria;p__Proteobacteria;c__Alphaproteobacteria;o__Pelagibacterales;f__Pelagibacteraceae;g__Pelagibacter;s__	Medium-quality draft
JZB_MAG2311	58.4906	4.80274	55.56	d__Bacteria;p__Proteobacteria;c__Alphaproteobacteria;o__Pelagibacterales;f__Pelagibacteraceae;g__Pelagibacter;s__	Medium-quality draft
JZB_MAG0849	61.1248	4.02796	64.29	d__Bacteria;p__Proteobacteria;c__Alphaproteobacteria;o__Pelagibacterales;f__Pelagibacteraceae;g__Pelagibacter;s__	Medium-quality draft
JZB_MAG1134	68.5851	0.952381	0	d__Bacteria;p__Proteobacteria;c__Alphaproteobacteria;o__Pelagibacterales;f__Pelagibacteraceae;g__Pelagibacter;s__	Medium-quality draft
JZB_MAG0877	71.564	2.16217	36.36	d__Bacteria;p__Proteobacteria;c__Alphaproteobacteria;o__Pelagibacterales;f__Pelagibacteraceae;g__Pelagibacter;s__	Medium-quality draft
JZB_MAG1835	80.9493	0.490276	100	d__Bacteria;p__Proteobacteria;c__Alphaproteobacteria;o__Pelagibacterales;f__Pelagibacteraceae;g__Pelagibacter;s__	Medium-quality draft
JZB_MAG2483	54.6381	2.18173	50	d__Bacteria;p__Proteobacteria;c__Alphaproteobacteria;o__Pelagibacterales;f__Pelagibacteraceae;g__Pelagibacter;s__Pelagibacter ubique	Medium-quality draft
JZB_MAG0893	56.744	1.00729	75	d__Bacteria;p__Proteobacteria;c__Alphaproteobacteria;o__Pelagibacterales;f__Pelagibacteraceae;g__Pelagibacter;s__Pelagibacter ubique	Medium-quality draft
JZB_MAG1544	57.737	1.57978	100	d__Bacteria;p__Proteobacteria;c__Alphaproteobacteria;o__Pelagibacterales;f__Pelagibacteraceae;g__Pelagibacter;s__Pelagibacter ubique	Medium-quality draft
JZB_MAG0629	65.4472	1.81675	57.14	d__Bacteria;p__Proteobacteria;c__Alphaproteobacteria;o__Pelagibacterales;f__Pelagibacteraceae;g__Pelagibacter;s__Pelagibacter ubique	Medium-quality draft
JZB_MAG2689	73.3206	1.9819	50	d__Bacteria;p__Proteobacteria;c__Alphaproteobacteria;o__Pelagibacterales;f__Pelagibacteraceae;g__Pelagibacter;s__Pelagibacter ubique	Medium-quality draft
JZB_MAG0698	52.8302	3.77358	50	d__Bacteria;p__Proteobacteria;c__Alphaproteobacteria;o__Pelagibacterales;f__Pelagibacteraceae;g__Pelagibacter_A;s__	Medium-quality draft
JZB_MAG0714	69.2771	0.496102	57.14	d__Bacteria;p__Proteobacteria;c__Alphaproteobacteria;o__Pelagibacterales;f__Pelagibacteraceae;g__Pelagibacter_A;s__	Medium-quality draft
JZB_MAG1056	72.7273	0	0	d__Bacteria;p__Proteobacteria;c__Alphaproteobacteria;o__Pelagibacterales;f__Pelagibacteraceae;g__Pelagibacter_A;s__	Medium-quality draft
JZB_MAG0952	87.9518	2.40964	50	d__Bacteria;p__Proteobacteria;c__Alphaproteobacteria;o__Pelagibacterales;f__Pelagibacteraceae;g__Pelagibacter_A;s__	Medium-quality draft
JZB_MAG0847	50.3696	0.884058	66.67	d__Bacteria;p__Proteobacteria;c__Alphaproteobacteria;o__Puniceispirillales;f__AAA536-G10;g__AAA536-G10;s__	Medium-quality draft
JZB_MAG0617	52.3929	0.645963	100	d__Bacteria;p__Proteobacteria;c__Alphaproteobacteria;o__Puniceispirillales;f__AAA536-G10;g__AAA536-G10;s__	Medium-quality draft
JZB_MAG1306	61.2069	0	0	d__Bacteria;p__Proteobacteria;c__Alphaproteobacteria;o__Puniceispirillales;f__AAA536-G10;g__AAA536-G10;s__	Medium-quality draft
JZB_MAG0815	69.9843	0	0	d__Bacteria;p__Proteobacteria;c__Alphaproteobacteria;o__Puniceispirillales;f__AAA536-G10;g__AAA536-G10;s__	Medium-quality draft
JZB_MAG0701	50.2977	1.17904	75	d__Bacteria;p__Proteobacteria;c__Alphaproteobacteria;o__Puniceispirillales;f__Puniceispirillaceae;g__;s__	Medium-quality draft
JZB_MAG2006	56.2557	0.14556	100	d__Bacteria;p__Proteobacteria;c__Alphaproteobacteria;o__Puniceispirillales;f__Puniceispirillaceae;g__;s__	Medium-quality draft
JZB_MAG1199	60.9692	0.873362	100	d__Bacteria;p__Proteobacteria;c__Alphaproteobacteria;o__Puniceispirillales;f__Puniceispirillaceae;g__;s__	Medium-quality draft
JZB_MAG0561	61.6648	2.4163	84.62	d__Bacteria;p__Proteobacteria;c__Alphaproteobacteria;o__Puniceispirillales;f__Puniceispirillaceae;g__;s__	Medium-quality draft
JZB_MAG1038	61.8559	1.0917	100	d__Bacteria;p__Proteobacteria;c__Alphaproteobacteria;o__Puniceispirillales;f__Puniceispirillaceae;g__;s__	Medium-quality draft
JZB_MAG0761	63.8763	3.86983	88.89	d__Bacteria;p__Proteobacteria;c__Alphaproteobacteria;o__Puniceispirillales;f__Puniceispirillaceae;g__;s__	Medium-quality draft
JZB_MAG2377	68.9236	2.85298	90	d__Bacteria;p__Proteobacteria;c__Alphaproteobacteria;o__Puniceispirillales;f__Puniceispirillaceae;g__;s__	Medium-quality draft
JZB_MAG0353	69.556	1.63755	60	d__Bacteria;p__Proteobacteria;c__Alphaproteobacteria;o__Puniceispirillales;f__Puniceispirillaceae;g__;s__	Medium-quality draft
JZB_MAG0827	72.4138	0	0	d__Bacteria;p__Proteobacteria;c__Alphaproteobacteria;o__Puniceispirillales;f__Puniceispirillaceae;g__;s__	Medium-quality draft
JZB_MAG2413	73.377	1.96507	33.33	d__Bacteria;p__Proteobacteria;c__Alphaproteobacteria;o__Puniceispirillales;f__Puniceispirillaceae;g__;s__	Medium-quality draft
JZB_MAG0818	75.3679	0.582242	50	d__Bacteria;p__Proteobacteria;c__Alphaproteobacteria;o__Puniceispirillales;f__Puniceispirillaceae;g__;s__	Medium-quality draft
JZB_MAG0889	75.437	1.74672	0	d__Bacteria;p__Proteobacteria;c__Alphaproteobacteria;o__Puniceispirillales;f__Puniceispirillaceae;g__;s__	Medium-quality draft
JZB_MAG0933	76.4615	0.436681	0	d__Bacteria;p__Proteobacteria;c__Alphaproteobacteria;o__Puniceispirillales;f__Puniceispirillaceae;g__;s__	Medium-quality draft
JZB_MAG1530	77.6909	0.218341	25	d__Bacteria;p__Proteobacteria;c__Alphaproteobacteria;o__Puniceispirillales;f__Puniceispirillaceae;g__;s__	Medium-quality draft
JZB_MAG0660	81.0341	2.35496	62.5	d__Bacteria;p__Proteobacteria;c__Alphaproteobacteria;o__Puniceispirillales;f__Puniceispirillaceae;g__;s__	Medium-quality draft
JZB_MAG0161	82.1106	3.55583	75	d__Bacteria;p__Proteobacteria;c__Alphaproteobacteria;o__Puniceispirillales;f__Puniceispirillaceae;g__;s__	Medium-quality draft
JZB_MAG1230	87.4818	0.873362	0	d__Bacteria;p__Proteobacteria;c__Alphaproteobacteria;o__Puniceispirillales;f__Puniceispirillaceae;g__;s__	Medium-quality draft
JZB_MAG1622	87.6803	1.96507	100	d__Bacteria;p__Proteobacteria;c__Alphaproteobacteria;o__Puniceispirillales;f__Puniceispirillaceae;g__;s__	Medium-quality draft
JZB_MAG0075	90.4526	1.52838	75	d__Bacteria;p__Proteobacteria;c__Alphaproteobacteria;o__Puniceispirillales;f__Puniceispirillaceae;g__;s__	Medium-quality draft
JZB_MAG1112	50	3.35517	91.67	d__Bacteria;p__Proteobacteria;c__Alphaproteobacteria;o__Puniceispirillales;f__Puniceispirillaceae;g__Puniceispirillum;s__	Medium-quality draft
JZB_MAG1096	52.2768	2.01289	90	d__Bacteria;p__Proteobacteria;c__Alphaproteobacteria;o__Puniceispirillales;f__Puniceispirillaceae;g__Puniceispirillum;s__	Medium-quality draft
JZB_MAG1183	57.1947	2.2749	100	d__Bacteria;p__Proteobacteria;c__Alphaproteobacteria;o__Puniceispirillales;f__Puniceispirillaceae;g__Puniceispirillum;s__	Medium-quality draft
JZB_MAG0926	57.8675	0	0	d__Bacteria;p__Proteobacteria;c__Alphaproteobacteria;o__Puniceispirillales;f__Puniceispirillaceae;g__Puniceispirillum;s__	Medium-quality draft
JZB_MAG2294	58.7367	1.4953	80	d__Bacteria;p__Proteobacteria;c__Alphaproteobacteria;o__Puniceispirillales;f__Puniceispirillaceae;g__Puniceispirillum;s__	Medium-quality draft
JZB_MAG1162	60.1092	3.02699	90.91	d__Bacteria;p__Proteobacteria;c__Alphaproteobacteria;o__Puniceispirillales;f__Puniceispirillaceae;g__Puniceispirillum;s__	Medium-quality draft
JZB_MAG1393	61.5486	1.60116	77.78	d__Bacteria;p__Proteobacteria;c__Alphaproteobacteria;o__Puniceispirillales;f__Puniceispirillaceae;g__Puniceispirillum;s__	Medium-quality draft
JZB_MAG0949	62.0509	3.3115	100	d__Bacteria;p__Proteobacteria;c__Alphaproteobacteria;o__Puniceispirillales;f__Puniceispirillaceae;g__Puniceispirillum;s__	Medium-quality draft
JZB_MAG2127	63.6744	2.95752	63.64	d__Bacteria;p__Proteobacteria;c__Alphaproteobacteria;o__Puniceispirillales;f__Puniceispirillaceae;g__Puniceispirillum;s__	Medium-quality draft
JZB_MAG1201	63.8784	1.82366	22.22	d__Bacteria;p__Proteobacteria;c__Alphaproteobacteria;o__Puniceispirillales;f__Puniceispirillaceae;g__Puniceispirillum;s__	Medium-quality draft
JZB_MAG0897	68.3246	3.93013	90.48	d__Bacteria;p__Proteobacteria;c__Alphaproteobacteria;o__Puniceispirillales;f__Puniceispirillaceae;g__Puniceispirillum;s__	Medium-quality draft
JZB_MAG0597	70.8048	1.31004	100	d__Bacteria;p__Proteobacteria;c__Alphaproteobacteria;o__Puniceispirillales;f__Puniceispirillaceae;g__Puniceispirillum;s__	Medium-quality draft
JZB_MAG1898	71.7316	1.9611	72.73	d__Bacteria;p__Proteobacteria;c__Alphaproteobacteria;o__Puniceispirillales;f__Puniceispirillaceae;g__Puniceispirillum;s__	Medium-quality draft
JZB_MAG0814	73.639	1.4556	60	d__Bacteria;p__Proteobacteria;c__Alphaproteobacteria;o__Puniceispirillales;f__Puniceispirillaceae;g__Puniceispirillum;s__	Medium-quality draft
JZB_MAG1691	74.6698	0.655022	100	d__Bacteria;p__Proteobacteria;c__Alphaproteobacteria;o__Puniceispirillales;f__Puniceispirillaceae;g__Puniceispirillum;s__	Medium-quality draft
JZB_MAG2256	75.7298	0.873362	50	d__Bacteria;p__Proteobacteria;c__Alphaproteobacteria;o__Puniceispirillales;f__Puniceispirillaceae;g__Puniceispirillum;s__	Medium-quality draft
JZB_MAG2602	76.5959	0.887918	100	d__Bacteria;p__Proteobacteria;c__Alphaproteobacteria;o__Puniceispirillales;f__Puniceispirillaceae;g__Puniceispirillum;s__	Medium-quality draft
JZB_MAG2223	78.3565	0	0	d__Bacteria;p__Proteobacteria;c__Alphaproteobacteria;o__Puniceispirillales;f__Puniceispirillaceae;g__Puniceispirillum;s__	Medium-quality draft
JZB_MAG2511	52.564	0.800582	75	d__Bacteria;p__Proteobacteria;c__Alphaproteobacteria;o__Puniceispirillales;f__Puniceispirillaceae;g__UBA5951;s__	Medium-quality draft
JZB_MAG1781	54.8229	0.436681	33.33	d__Bacteria;p__Proteobacteria;c__Alphaproteobacteria;o__Puniceispirillales;f__Puniceispirillaceae;g__UBA5951;s__	Medium-quality draft
JZB_MAG0990	58.9965	1.01892	33.33	d__Bacteria;p__Proteobacteria;c__Alphaproteobacteria;o__Puniceispirillales;f__Puniceispirillaceae;g__UBA5951;s__	Medium-quality draft
JZB_MAG0781	51.2303	2.02329	100	d__Bacteria;p__Proteobacteria;c__Alphaproteobacteria;o__Puniceispirillales;f__Puniceispirillaceae;g__UBA8309;s__	Medium-quality draft
JZB_MAG1041	56.3831	3.27511	80	d__Bacteria;p__Proteobacteria;c__Alphaproteobacteria;o__Puniceispirillales;f__Puniceispirillaceae;g__UBA8309;s__	Medium-quality draft
JZB_MAG0635	57.1056	1.96507	0	d__Bacteria;p__Proteobacteria;c__Alphaproteobacteria;o__Puniceispirillales;f__Puniceispirillaceae;g__UBA8309;s__	Medium-quality draft
JZB_MAG0247	72.7438	1.28821	100	d__Bacteria;p__Proteobacteria;c__Alphaproteobacteria;o__Puniceispirillales;f__Puniceispirillaceae;g__UBA8309;s__UBA8309 sp1	Medium-quality draft
JZB_MAG0142	92.5466	0.144928	100	d__Bacteria;p__Proteobacteria;c__Alphaproteobacteria;o__Puniceispirillales;f__UBA1172;g__UBA12202;s__	Medium-quality draft
JZB_MAG0259	94.2857	0.217391	0	d__Bacteria;p__Proteobacteria;c__Alphaproteobacteria;o__Puniceispirillales;f__UBA1172;g__UBA12202;s__	Medium-quality draft
JZB_MAG0302	95.8509	0	0	d__Bacteria;p__Proteobacteria;c__Alphaproteobacteria;o__Puniceispirillales;f__UBA1172;g__UBA12202;s__UBA12202 sp1	Medium-quality draft
JZB_MAG1004	65.5186	1.02459	100	d__Bacteria;p__Proteobacteria;c__Alphaproteobacteria;o__Rhizobiales;f__Devosiaceae;g__Devosia;s__	Medium-quality draft
JZB_MAG0442	86.1115	0.141129	0	d__Bacteria;p__Proteobacteria;c__Alphaproteobacteria;o__Rhizobiales;f__Methyloligellaceae;g__Methyloceanibacter;s__GCA_002390155.1	Medium-quality draft
JZB_MAG0611	53.9249	0.785519	14.29	d__Bacteria;p__Proteobacteria;c__Alphaproteobacteria;o__Rhizobiales;f__Rhizobiaceae;g__68-8;s__	Medium-quality draft
JZB_MAG0439	57.5904	0.193798	0	d__Bacteria;p__Proteobacteria;c__Alphaproteobacteria;o__Rhizobiales;f__Rhizobiaceae;g__Aquamicrobium_A;s__	Medium-quality draft
JZB_MAG0080	57.7159	0.368852	100	d__Bacteria;p__Proteobacteria;c__Alphaproteobacteria;o__Rhizobiales;f__Rhizobiaceae;g__Nitratireductor;s__	Medium-quality draft
JZB_MAG2720	53.4483	0.862069	100	d__Bacteria;p__Proteobacteria;c__Alphaproteobacteria;o__Rhizobiales;f__Stappiaceae;g__Stappia;s__	Medium-quality draft
JZB_MAG0379	81.0257	0.632911	50	d__Bacteria;p__Proteobacteria;c__Alphaproteobacteria;o__Rhizobiales;f__Stappiaceae;g__Stappia;s__	Medium-quality draft
JZB_MAG0909	51.8809	0	0	d__Bacteria;p__Proteobacteria;c__Alphaproteobacteria;o__Rhizobiales;f__Stappiaceae;g__Stappia;s__Stappia indica	Medium-quality draft
JZB_MAG1022	54.3103	0.862069	0	d__Bacteria;p__Proteobacteria;c__Alphaproteobacteria;o__Rhizobiales;f__Stappiaceae;g__Stappia;s__Stappia indica	Medium-quality draft
JZB_MAG2721	79.7042	1.79325	26.32	d__Bacteria;p__Proteobacteria;c__Alphaproteobacteria;o__Rhizobiales;f__Stappiaceae;g__Stappia;s__Stappia indica	Medium-quality draft
JZB_MAG0048	81.6874	0.550725	0	d__Bacteria;p__Proteobacteria;c__Alphaproteobacteria;o__Rhizobiales;f__TMED25;g__MED-G09;s__	Medium-quality draft
JZB_MAG0261	74.6004	1.12648	25	d__Bacteria;p__Proteobacteria;c__Alphaproteobacteria;o__Rhizobiales;f__TMED25;g__MED-G09;s__MED-G09 sp1	Medium-quality draft
JZB_MAG0648	63.648	2.44203	50	d__Bacteria;p__Proteobacteria;c__Alphaproteobacteria;o__Rhizobiales;f__TMED25;g__TMED25;s__	Medium-quality draft
JZB_MAG0304	92.827	0.379747	0	d__Bacteria;p__Proteobacteria;c__Alphaproteobacteria;o__Rhizobiales;f__Xanthobacteraceae;g__;s__	Medium-quality draft
JZB_MAG1131	54.1726	1.53191	70.59	d__Bacteria;p__Proteobacteria;c__Alphaproteobacteria;o__Rhodobacterales;f__Rhodobacteraceae;g__;s__	Medium-quality draft
JZB_MAG1164	54.5049	1.72442	90.91	d__Bacteria;p__Proteobacteria;c__Alphaproteobacteria;o__Rhodobacterales;f__Rhodobacteraceae;g__;s__	Medium-quality draft
JZB_MAG2035	57.1426	1.37374	85.71	d__Bacteria;p__Proteobacteria;c__Alphaproteobacteria;o__Rhodobacterales;f__Rhodobacteraceae;g__;s__	Medium-quality draft
JZB_MAG1587	63.5468	0.159744	50	d__Bacteria;p__Proteobacteria;c__Alphaproteobacteria;o__Rhodobacterales;f__Rhodobacteraceae;g__;s__	Medium-quality draft
JZB_MAG1255	66.4389	2.42115	70.59	d__Bacteria;p__Proteobacteria;c__Alphaproteobacteria;o__Rhodobacterales;f__Rhodobacteraceae;g__;s__	Medium-quality draft
JZB_MAG1319	66.875	1.68803	83.33	d__Bacteria;p__Proteobacteria;c__Alphaproteobacteria;o__Rhodobacterales;f__Rhodobacteraceae;g__;s__	Medium-quality draft
JZB_MAG0231	83.1729	0.897991	20	d__Bacteria;p__Proteobacteria;c__Alphaproteobacteria;o__Rhodobacterales;f__Rhodobacteraceae;g__;s__	Medium-quality draft
JZB_MAG0676	74.5721	0.707071	25	d__Bacteria;p__Proteobacteria;c__Alphaproteobacteria;o__Rhodobacterales;f__Rhodobacteraceae;g__Aliiroseovarius;s__	Medium-quality draft
JZB_MAG0363	76.0866	1.88672	44.44	d__Bacteria;p__Proteobacteria;c__Alphaproteobacteria;o__Rhodobacterales;f__Rhodobacteraceae;g__Aliiroseovarius;s__	Medium-quality draft
JZB_MAG0177	83.002	1.62626	87.5	d__Bacteria;p__Proteobacteria;c__Alphaproteobacteria;o__Rhodobacterales;f__Rhodobacteraceae;g__Aliiroseovarius;s__	Medium-quality draft
JZB_MAG0010	84.6104	0.681818	28.57	d__Bacteria;p__Proteobacteria;c__Alphaproteobacteria;o__Rhodobacterales;f__Rhodobacteraceae;g__Aliiroseovarius;s__Aliiroseovarius crassostreae	Medium-quality draft
JZB_MAG0215	86.3615	0.577508	80	d__Bacteria;p__Proteobacteria;c__Alphaproteobacteria;o__Rhodobacterales;f__Rhodobacteraceae;g__Amylibacter;s__	Medium-quality draft
JZB_MAG0055	90.9329	0.911854	66.67	d__Bacteria;p__Proteobacteria;c__Alphaproteobacteria;o__Rhodobacterales;f__Rhodobacteraceae;g__Amylibacter;s__	Medium-quality draft
JZB_MAG0188	69.5966	1.13757	0	d__Bacteria;p__Proteobacteria;c__Alphaproteobacteria;o__Rhodobacterales;f__Rhodobacteraceae;g__Boseongicola;s__	Medium-quality draft
JZB_MAG0086	81.8145	3.38689	27.78	d__Bacteria;p__Proteobacteria;c__Alphaproteobacteria;o__Rhodobacterales;f__Rhodobacteraceae;g__GCA-002712045;s__	Medium-quality draft
JZB_MAG0620	53.4169	0	0	d__Bacteria;p__Proteobacteria;c__Alphaproteobacteria;o__Rhodobacterales;f__Rhodobacteraceae;g__GCA-2732825;s__	Medium-quality draft
JZB_MAG0062	79.0177	0.0606061	100	d__Bacteria;p__Proteobacteria;c__Alphaproteobacteria;o__Rhodobacterales;f__Rhodobacteraceae;g__HIMB11;s__GCA_001510135.1	Medium-quality draft
JZB_MAG0332	95.2525	0.626263	60	d__Bacteria;p__Proteobacteria;c__Alphaproteobacteria;o__Rhodobacterales;f__Rhodobacteraceae;g__HIMB11;s__HIMB11 sp4	Medium-quality draft
JZB_MAG1316	62.2003	2.1645	75	d__Bacteria;p__Proteobacteria;c__Alphaproteobacteria;o__Rhodobacterales;f__Rhodobacteraceae;g__HIMB11;s__HIMB11 sp7	Medium-quality draft
JZB_MAG0551	69.2635	1.18687	91.67	d__Bacteria;p__Proteobacteria;c__Alphaproteobacteria;o__Rhodobacterales;f__Rhodobacteraceae;g__HIMB11;s__HIMB11 sp7	Medium-quality draft
JZB_MAG0412	78.4512	1.77309	66.67	d__Bacteria;p__Proteobacteria;c__Alphaproteobacteria;o__Rhodobacterales;f__Rhodobacteraceae;g__HIMB11;s__HIMB11 sp7	Medium-quality draft
JZB_MAG0480	75.3	0.623003	70	d__Bacteria;p__Proteobacteria;c__Alphaproteobacteria;o__Rhodobacterales;f__Rhodobacteraceae;g__Lentibacter;s__	Medium-quality draft
JZB_MAG0081	97.6216	1.36315	70	d__Bacteria;p__Proteobacteria;c__Alphaproteobacteria;o__Rhodobacterales;f__Rhodobacteraceae;g__Lentibacter;s__Lentibacter algarum	Medium-quality draft
JZB_MAG0834	60.4349	3.16263	86.21	d__Bacteria;p__Proteobacteria;c__Alphaproteobacteria;o__Rhodobacterales;f__Rhodobacteraceae;g__Loktanella;s__	Medium-quality draft
JZB_MAG2177	63.2387	1.33992	62.5	d__Bacteria;p__Proteobacteria;c__Alphaproteobacteria;o__Rhodobacterales;f__Rhodobacteraceae;g__Loktanella;s__	Medium-quality draft
JZB_MAG1431	66.2484	2.40628	46.15	d__Bacteria;p__Proteobacteria;c__Alphaproteobacteria;o__Rhodobacterales;f__Rhodobacteraceae;g__Loktanella;s__	Medium-quality draft
JZB_MAG0065	75.8272	0.909906	27.27	d__Bacteria;p__Proteobacteria;c__Alphaproteobacteria;o__Rhodobacterales;f__Rhodobacteraceae;g__Loktanella;s__	Medium-quality draft
JZB_MAG0436	85.9596	1.51515	37.5	d__Bacteria;p__Proteobacteria;c__Alphaproteobacteria;o__Rhodobacterales;f__Rhodobacteraceae;g__Loktanella;s__	Medium-quality draft
JZB_MAG0359	93.7121	4.43153	43.33	d__Bacteria;p__Proteobacteria;c__Alphaproteobacteria;o__Rhodobacterales;f__Rhodobacteraceae;g__Loktanella;s__	Medium-quality draft
JZB_MAG0193	94.3657	0.606061	0	d__Bacteria;p__Proteobacteria;c__Alphaproteobacteria;o__Rhodobacterales;f__Rhodobacteraceae;g__Loktanella;s__	Medium-quality draft
JZB_MAG0864	52.5786	1.26004	100	d__Bacteria;p__Proteobacteria;c__Alphaproteobacteria;o__Rhodobacterales;f__Rhodobacteraceae;g__Lutimaribacter;s__	Medium-quality draft
JZB_MAG1114	60.8502	2.72727	100	d__Bacteria;p__Proteobacteria;c__Alphaproteobacteria;o__Rhodobacterales;f__Rhodobacteraceae;g__Lutimaribacter;s__	Medium-quality draft
JZB_MAG0754	60.983	2.06052	84.62	d__Bacteria;p__Proteobacteria;c__Alphaproteobacteria;o__Rhodobacterales;f__Rhodobacteraceae;g__Lutimaribacter;s__	Medium-quality draft
JZB_MAG1421	91.2551	3.16162	83.33	d__Bacteria;p__Proteobacteria;c__Alphaproteobacteria;o__Rhodobacterales;f__Rhodobacteraceae;g__Lutimaribacter;s__	Medium-quality draft
JZB_MAG0550	65.3005	0.957401	21.43	d__Bacteria;p__Proteobacteria;c__Alphaproteobacteria;o__Rhodobacterales;f__Rhodobacteraceae;g__Lutimaribacter;s__Lutimaribacter saemankumensis	Medium-quality draft
JZB_MAG0013	97.8523	0.319489	0	d__Bacteria;p__Proteobacteria;c__Alphaproteobacteria;o__Rhodobacterales;f__Rhodobacteraceae;g__Marinibacterium;s__	Medium-quality draft
JZB_MAG0511	90.2938	1.64537	11.76	d__Bacteria;p__Proteobacteria;c__Alphaproteobacteria;o__Rhodobacterales;f__Rhodobacteraceae;g__Marivita;s__	Medium-quality draft
JZB_MAG0508	90.8939	1.86869	66.67	d__Bacteria;p__Proteobacteria;c__Alphaproteobacteria;o__Rhodobacterales;f__Rhodobacteraceae;g__Marivivens;s__GCF_001908835.1	Medium-quality draft
JZB_MAG0250	88.6042	2.04162	18.75	d__Bacteria;p__Proteobacteria;c__Alphaproteobacteria;o__Rhodobacterales;f__Rhodobacteraceae;g__Nautella;s__Nautella italica	Medium-quality draft
JZB_MAG0408	87.3374	0.473363	0	d__Bacteria;p__Proteobacteria;c__Alphaproteobacteria;o__Rhodobacterales;f__Rhodobacteraceae;g__Octadecabacter;s__	Medium-quality draft
JZB_MAG1207	66.1376	4.16606	79.17	d__Bacteria;p__Proteobacteria;c__Alphaproteobacteria;o__Rhodobacterales;f__Rhodobacteraceae;g__Planktomarina;s__	Medium-quality draft
JZB_MAG0278	90.1351	1.24113	66.67	d__Bacteria;p__Proteobacteria;c__Alphaproteobacteria;o__Rhodobacterales;f__Rhodobacteraceae;g__Planktomarina;s__Planktomarina temperata	Medium-quality draft
JZB_MAG0429	94.1131	0.159744	0	d__Bacteria;p__Proteobacteria;c__Alphaproteobacteria;o__Rhodobacterales;f__Rhodobacteraceae;g__Planktotalea;s__Planktotalea arctica	Medium-quality draft
JZB_MAG0390	93.4455	1.4377	57.14	d__Bacteria;p__Proteobacteria;c__Alphaproteobacteria;o__Rhodobacterales;f__Rhodobacteraceae;g__Planktotalea;s__Planktotalea frisia	Medium-quality draft
JZB_MAG0633	61.2307	0.983043	14.29	d__Bacteria;p__Proteobacteria;c__Alphaproteobacteria;o__Rhodobacterales;f__Rhodobacteraceae;g__Pseudopelagicola;s__	Medium-quality draft
JZB_MAG0598	63.879	1.98083	33.33	d__Bacteria;p__Proteobacteria;c__Alphaproteobacteria;o__Rhodobacterales;f__Rhodobacteraceae;g__Pseudopelagicola;s__	Medium-quality draft
JZB_MAG1212	64.7557	3.34753	83.33	d__Bacteria;p__Proteobacteria;c__Alphaproteobacteria;o__Rhodobacterales;f__Rhodobacteraceae;g__Pseudopelagicola;s__	Medium-quality draft
JZB_MAG1175	73.5239	3.83864	96.43	d__Bacteria;p__Proteobacteria;c__Alphaproteobacteria;o__Rhodobacterales;f__Rhodobacteraceae;g__Pseudopelagicola;s__	Medium-quality draft
JZB_MAG1732	79.1931	1.06496	40	d__Bacteria;p__Proteobacteria;c__Alphaproteobacteria;o__Rhodobacterales;f__Rhodobacteraceae;g__Pseudopelagicola;s__	Medium-quality draft
JZB_MAG1429	79.518	3.96382	77.27	d__Bacteria;p__Proteobacteria;c__Alphaproteobacteria;o__Rhodobacterales;f__Rhodobacteraceae;g__Pseudopelagicola;s__	Medium-quality draft
JZB_MAG0095	81.6441	0.871494	70	d__Bacteria;p__Proteobacteria;c__Alphaproteobacteria;o__Rhodobacterales;f__Rhodobacteraceae;g__Pseudopelagicola;s__	Medium-quality draft
JZB_MAG0047	85.9972	1.06496	33.33	d__Bacteria;p__Proteobacteria;c__Alphaproteobacteria;o__Rhodobacterales;f__Rhodobacteraceae;g__Pseudopelagicola;s__	Medium-quality draft
JZB_MAG0510	84.6411	0.471626	100	d__Bacteria;p__Proteobacteria;c__Alphaproteobacteria;o__Rhodobacterales;f__Rhodobacteraceae;g__Pseudophaeobacter;s__	Medium-quality draft
JZB_MAG0036	95.3487	0.0883392	0	d__Bacteria;p__Proteobacteria;c__Alphaproteobacteria;o__Rhodobacterales;f__Rhodobacteraceae;g__Pseudophaeobacter;s__	Medium-quality draft
JZB_MAG0464	89.3374	0.479233	50	d__Bacteria;p__Proteobacteria;c__Alphaproteobacteria;o__Rhodobacterales;f__Rhodobacteraceae;g__Pseudophaeobacter;s__Pseudophaeobacter gallaeciensis	Medium-quality draft
JZB_MAG0839	52.2257	4.31034	33.33	d__Bacteria;p__Proteobacteria;c__Alphaproteobacteria;o__Rhodobacterales;f__Rhodobacteraceae;g__Rhodobacter;s__	Medium-quality draft
JZB_MAG0089	73.9893	0.677711	0	d__Bacteria;p__Proteobacteria;c__Alphaproteobacteria;o__Rhodobacterales;f__Rhodobacteraceae;g__Sagittula;s__	Medium-quality draft
JZB_MAG1197	50.876	1.31318	85.71	d__Bacteria;p__Proteobacteria;c__Alphaproteobacteria;o__Rhodobacterales;f__Rhodobacteraceae;g__Sulfitobacter;s__	Medium-quality draft
JZB_MAG1103	51.2069	0	0	d__Bacteria;p__Proteobacteria;c__Alphaproteobacteria;o__Rhodobacterales;f__Rhodobacteraceae;g__Sulfitobacter;s__	Medium-quality draft
JZB_MAG0560	52.458	1.2957	64.29	d__Bacteria;p__Proteobacteria;c__Alphaproteobacteria;o__Rhodobacterales;f__Rhodobacteraceae;g__Sulfitobacter;s__	Medium-quality draft
JZB_MAG0500	54.6238	1.72414	0	d__Bacteria;p__Proteobacteria;c__Alphaproteobacteria;o__Rhodobacterales;f__Rhodobacteraceae;g__Sulfitobacter;s__	Medium-quality draft
JZB_MAG0921	54.727	1.51757	85.71	d__Bacteria;p__Proteobacteria;c__Alphaproteobacteria;o__Rhodobacterales;f__Rhodobacteraceae;g__Sulfitobacter;s__	Medium-quality draft
JZB_MAG0606	65.2297	2.58253	55	d__Bacteria;p__Proteobacteria;c__Alphaproteobacteria;o__Rhodobacterales;f__Rhodobacteraceae;g__Sulfitobacter;s__	Medium-quality draft
JZB_MAG1721	72.3668	0	0	d__Bacteria;p__Proteobacteria;c__Alphaproteobacteria;o__Rhodobacterales;f__Rhodobacteraceae;g__Sulfitobacter;s__	Medium-quality draft
JZB_MAG0267	77.2584	2.29854	5	d__Bacteria;p__Proteobacteria;c__Alphaproteobacteria;o__Rhodobacterales;f__Rhodobacteraceae;g__Sulfitobacter;s__	Medium-quality draft
JZB_MAG0204	82.1944	7.75862	66.67	d__Bacteria;p__Proteobacteria;c__Alphaproteobacteria;o__Rhodobacterales;f__Rhodobacteraceae;g__Sulfitobacter;s__	Medium-quality draft
JZB_MAG0386	93.1132	1.5442	14.29	d__Bacteria;p__Proteobacteria;c__Alphaproteobacteria;o__Rhodobacterales;f__Rhodobacteraceae;g__Sulfitobacter;s__	Medium-quality draft
JZB_MAG0246	94.2631	0.266241	50	d__Bacteria;p__Proteobacteria;c__Alphaproteobacteria;o__Rhodobacterales;f__Rhodobacteraceae;g__Sulfitobacter;s__	Medium-quality draft
JZB_MAG0273	94.9681	0.603479	50	d__Bacteria;p__Proteobacteria;c__Alphaproteobacteria;o__Rhodobacterales;f__Rhodobacteraceae;g__Sulfitobacter;s__	Medium-quality draft
JZB_MAG0109	93.9475	0.337238	0	d__Bacteria;p__Proteobacteria;c__Alphaproteobacteria;o__Rhodobacterales;f__Rhodobacteraceae;g__Sulfitobacter_C;s__	Medium-quality draft
JZB_MAG0423	74.5022	3.19844	57.89	d__Bacteria;p__Proteobacteria;c__Alphaproteobacteria;o__Rhodobacterales;f__Rhodobacteraceae;g__Thalassobius;s__	Medium-quality draft
JZB_MAG0227	85.4098	2.72098	70	d__Bacteria;p__Proteobacteria;c__Alphaproteobacteria;o__Rhodobacterales;f__Rhodobacteraceae;g__Thalassobius;s__	Medium-quality draft
JZB_MAG0506	92.7815	0.36513	0	d__Bacteria;p__Proteobacteria;c__Alphaproteobacteria;o__Rhodobacterales;f__Rhodobacteraceae;g__Thalassobius;s__Thalassobius mediterraneus	Medium-quality draft
JZB_MAG0987	58.0219	2.17172	40	d__Bacteria;p__Proteobacteria;c__Alphaproteobacteria;o__Rhodobacterales;f__Rhodobacteraceae;g__Thioclava;s__	Medium-quality draft
JZB_MAG0700	64.186	0.704545	83.33	d__Bacteria;p__Proteobacteria;c__Alphaproteobacteria;o__Rhodobacterales;f__Rhodobacteraceae;g__Thioclava;s__	Medium-quality draft
JZB_MAG0746	75.1096	3.53535	80	d__Bacteria;p__Proteobacteria;c__Alphaproteobacteria;o__Rhodobacterales;f__Rhodobacteraceae;g__Thioclava;s__	Medium-quality draft
JZB_MAG0459	78.0082	0.40404	50	d__Bacteria;p__Proteobacteria;c__Alphaproteobacteria;o__Rhodobacterales;f__Rhodobacteraceae;g__Thioclava;s__	Medium-quality draft
JZB_MAG0140	90.7304	0.744949	33.33	d__Bacteria;p__Proteobacteria;c__Alphaproteobacteria;o__Rhodobacterales;f__Rhodobacteraceae;g__Thioclava;s__Thioclava arenosa	Medium-quality draft
JZB_MAG0590	58.2234	1.14452	42.86	d__Bacteria;p__Proteobacteria;c__Alphaproteobacteria;o__Rhodobacterales;f__Rhodobacteraceae;g__TMED111;s__	Medium-quality draft
JZB_MAG1489	65.8024	1.92036	70	d__Bacteria;p__Proteobacteria;c__Alphaproteobacteria;o__Rhodobacterales;f__Rhodobacteraceae;g__TMED111;s__	Medium-quality draft
JZB_MAG0866	71.6001	2.92929	40	d__Bacteria;p__Proteobacteria;c__Alphaproteobacteria;o__Rhodobacterales;f__Rhodobacteraceae;g__TMED111;s__	Medium-quality draft
JZB_MAG0637	50.6583	0	0	d__Bacteria;p__Proteobacteria;c__Alphaproteobacteria;o__Rhodobacterales;f__Rhodobacteraceae;g__TMED111;s__TMED111 sp1	Medium-quality draft
JZB_MAG1008	61.0561	1.50117	55.56	d__Bacteria;p__Proteobacteria;c__Alphaproteobacteria;o__Rhodobacterales;f__Rhodobacteraceae;g__TMED111;s__TMED111 sp1	Medium-quality draft
JZB_MAG0348	54.9687	0	0	d__Bacteria;p__Proteobacteria;c__Alphaproteobacteria;o__Rhodobacterales;f__Rhodobacteraceae;g__Tropicibacter_B;s__	Medium-quality draft
JZB_MAG0315	81.4328	2.18317	28.57	d__Bacteria;p__Proteobacteria;c__Alphaproteobacteria;o__Rhodobacterales;f__Rhodobacteraceae;g__Tropicibacter_B;s__	Medium-quality draft
JZB_MAG0516	91.8939	0.161616	0	d__Bacteria;p__Proteobacteria;c__Alphaproteobacteria;o__Rhodobacterales;f__Rhodobacteraceae;g__UBA6197;s__	Medium-quality draft
JZB_MAG0068	98.5075	0	0	d__Bacteria;p__Proteobacteria;c__Alphaproteobacteria;o__Rhodospirillales;f__2-12-FULL-67-15;g__;s__	Medium-quality draft
JZB_MAG0430	95.2576	0.497512	0	d__Bacteria;p__Proteobacteria;c__Alphaproteobacteria;o__Rhodospirillales;f__Casp-alpha2;g__UBA4479;s__	Medium-quality draft
JZB_MAG0257	96.5896	0	0	d__Bacteria;p__Proteobacteria;c__Alphaproteobacteria;o__Rhodospirillales;f__Casp-alpha2;g__UBA4479;s__	Medium-quality draft
JZB_MAG0207	81.2606	0.236967	0	d__Bacteria;p__Proteobacteria;c__Alphaproteobacteria;o__Rickettsiales;f__;g__;s__	Medium-quality draft
JZB_MAG0159	86.2385	3.00158	0	d__Bacteria;p__Proteobacteria;c__Alphaproteobacteria;o__Rickettsiales;f__Rickettsiaceae;g__GCA-2402195;s__	Medium-quality draft
JZB_MAG0393	92.8747	3.36062	7.69	d__Bacteria;p__Proteobacteria;c__Alphaproteobacteria;o__Rickettsiales;f__Rickettsiaceae;g__GCA-2402195;s__	Medium-quality draft
JZB_MAG0328	87.1687	3.27906	88.89	d__Bacteria;p__Proteobacteria;c__Alphaproteobacteria;o__Sneathiellales;f__;g__;s__	Medium-quality draft
JZB_MAG0031	93.913	1.73913	33.33	d__Bacteria;p__Proteobacteria;c__Alphaproteobacteria;o__Sneathiellales;f__;g__;s__	Medium-quality draft
JZB_MAG0427	96.5217	0.231884	50	d__Bacteria;p__Proteobacteria;c__Alphaproteobacteria;o__Sneathiellales;f__NRL2;g__;s__	Medium-quality draft
JZB_MAG0072	93.7275	0.451	66.67	d__Bacteria;p__Proteobacteria;c__Alphaproteobacteria;o__Sphingomonadales;f__Sphingomonadaceae;g__Altererythrobacter;s__	Medium-quality draft
JZB_MAG0802	73.1838	1.24306	42.86	d__Bacteria;p__Proteobacteria;c__Alphaproteobacteria;o__Sphingomonadales;f__Sphingomonadaceae;g__Citromicrobium;s__Citromicrobium bathyomarinum	Medium-quality draft
JZB_MAG0453	96.3254	0.184611	33.33	d__Bacteria;p__Proteobacteria;c__Alphaproteobacteria;o__Sphingomonadales;f__Sphingomonadaceae;g__Citromicrobium;s__Citromicrobium bathyomarinum	Medium-quality draft
JZB_MAG2370	75.4519	2.50609	75	d__Bacteria;p__Proteobacteria;c__Alphaproteobacteria;o__Sphingomonadales;f__Sphingomonadaceae;g__Erythrobacter_A;s__	Medium-quality draft
JZB_MAG1972	75.6887	0.796359	50	d__Bacteria;p__Proteobacteria;c__Alphaproteobacteria;o__Sphingomonadales;f__Sphingomonadaceae;g__Erythrobacter_A;s__	Medium-quality draft
JZB_MAG0913	77.2301	0.665529	100	d__Bacteria;p__Proteobacteria;c__Alphaproteobacteria;o__Sphingomonadales;f__Sphingomonadaceae;g__Erythrobacter_A;s__	Medium-quality draft
JZB_MAG0477	93.1408	2.18186	0	d__Bacteria;p__Proteobacteria;c__Alphaproteobacteria;o__Sphingomonadales;f__Sphingomonadaceae;g__Erythrobacter_A;s__	Medium-quality draft
JZB_MAG0061	95.8213	0.881684	0	d__Bacteria;p__Proteobacteria;c__Alphaproteobacteria;o__Sphingomonadales;f__Sphingomonadaceae;g__Erythrobacter_A;s__	Medium-quality draft
JZB_MAG0446	97.3074	1.34243	60	d__Bacteria;p__Proteobacteria;c__Alphaproteobacteria;o__Sphingomonadales;f__Sphingomonadaceae;g__Erythrobacter_A;s__	Medium-quality draft
JZB_MAG0650	62.5391	0.983802	66.67	d__Bacteria;p__Proteobacteria;c__Alphaproteobacteria;o__Sphingomonadales;f__Sphingomonadaceae;g__Erythrobacter_A;s__Erythrobacter_A citreus	Medium-quality draft
JZB_MAG0153	93.0403	1.2987	0	d__Bacteria;p__Proteobacteria;c__Alphaproteobacteria;o__TMED109;f__TMED131;g__;s__	Medium-quality draft
JZB_MAG0127	97.498	0	0	d__Bacteria;p__Proteobacteria;c__Alphaproteobacteria;o__TMED26;f__TMED26;g__TMED26;s__GCA_002690685.1	Medium-quality draft
JZB_MAG0234	91.8188	0.217391	0	d__Bacteria;p__Proteobacteria;c__Alphaproteobacteria;o__UBA6615;f__UBA6615;g__;s__	Medium-quality draft
JZB_MAG1844	66.3116	0.0869565	33.33	d__Bacteria;p__Proteobacteria;c__Alphaproteobacteria;o__UBA6615;f__UBA6615;g__UBA8079;s__	Medium-quality draft
JZB_MAG0050	97.3913	0	0	d__Bacteria;p__Proteobacteria;c__Alphaproteobacteria;o__UBA6615;f__UBA6615;g__UBA8079;s__	Medium-quality draft
JZB_MAG0201	83.087	0.217391	100	d__Bacteria;p__Proteobacteria;c__Alphaproteobacteria;o__UBA7985;f__UBA7985;g__UBA7985;s__	Medium-quality draft
JZB_MAG0409	86.8696	0.869565	0	d__Bacteria;p__Proteobacteria;c__Alphaproteobacteria;o__UBA7985;f__UBA7985;g__UBA7985;s__	Medium-quality draft
JZB_MAG0375	90.9499	0.434783	0	d__Bacteria;p__Proteobacteria;c__Alphaproteobacteria;o__UBA7985;f__UBA7985;g__UBA7985;s__	Medium-quality draft
JZB_MAG0007	95.9091	0.362319	0	d__Bacteria;p__Proteobacteria;c__Alphaproteobacteria;o__UBA828;f__GCA-2722885;g__GCA-2722885;s__	Medium-quality draft
JZB_MAG0307	75.3439	1.52174	25	d__Bacteria;p__Proteobacteria;c__Alphaproteobacteria;o__UBA828;f__UBA828;g__;s__	Medium-quality draft
JZB_MAG0932	50	0	0	d__Bacteria;p__Proteobacteria;c__Alphaproteobacteria;o__UBA8366;f__UBA8366;g__UBA6544;s__	Medium-quality draft
JZB_MAG2448	63.2445	0	0	d__Bacteria;p__Proteobacteria;c__Alphaproteobacteria;o__UBA8366;f__UBA8366;g__UBA6544;s__	Medium-quality draft
JZB_MAG0524	71.5278	0.335249	50	d__Bacteria;p__Proteobacteria;c__Gammaproteobacteria;o__;f__;g__;s__	Medium-quality draft
JZB_MAG0919	81.5348	0.757576	33.33	d__Bacteria;p__Proteobacteria;c__Gammaproteobacteria;o__Betaproteobacteriales;f__Burkholderiaceae;g__Acidovorax;s__	Medium-quality draft
JZB_MAG0336	56.9588	1.16822	33.33	d__Bacteria;p__Proteobacteria;c__Gammaproteobacteria;o__Betaproteobacteriales;f__Burkholderiaceae;g__Aquabacterium;s__	Medium-quality draft
JZB_MAG0168	98.4424	0.46729	0	d__Bacteria;p__Proteobacteria;c__Gammaproteobacteria;o__Betaproteobacteriales;f__Burkholderiaceae;g__Aquabacterium;s__	Medium-quality draft
JZB_MAG0432	99.1433	1.46028	20	d__Bacteria;p__Proteobacteria;c__Gammaproteobacteria;o__Betaproteobacteriales;f__Burkholderiaceae;g__Aquabacterium;s__	Medium-quality draft
JZB_MAG0205	88.6181	0.26285	0	d__Bacteria;p__Proteobacteria;c__Gammaproteobacteria;o__Betaproteobacteriales;f__Burkholderiaceae;g__Brachymonas;s__Brachymonas denitrificans	Medium-quality draft
JZB_MAG1660	55.0263	0.526316	50	d__Bacteria;p__Proteobacteria;c__Gammaproteobacteria;o__Betaproteobacteriales;f__Burkholderiaceae;g__Comamonas;s__	Medium-quality draft
JZB_MAG1342	56.4715	0.975232	60	d__Bacteria;p__Proteobacteria;c__Gammaproteobacteria;o__Betaproteobacteriales;f__Burkholderiaceae;g__Comamonas;s__	Medium-quality draft
JZB_MAG0791	67.3823	1.98142	28.57	d__Bacteria;p__Proteobacteria;c__Gammaproteobacteria;o__Betaproteobacteriales;f__Burkholderiaceae;g__Comamonas;s__	Medium-quality draft
JZB_MAG0941	72.0661	2.73751	65	d__Bacteria;p__Proteobacteria;c__Gammaproteobacteria;o__Betaproteobacteriales;f__Burkholderiaceae;g__Comamonas;s__	Medium-quality draft
JZB_MAG0384	72.9882	0.360292	0	d__Bacteria;p__Proteobacteria;c__Gammaproteobacteria;o__Betaproteobacteriales;f__Burkholderiaceae;g__Delftia;s__Delftia tsuruhatensis	Medium-quality draft
JZB_MAG0002	97.8918	3.62188	25	d__Bacteria;p__Proteobacteria;c__Gammaproteobacteria;o__Betaproteobacteriales;f__Burkholderiaceae;g__Massilia;s__	Medium-quality draft
JZB_MAG0345	95.5529	0.309697	85.71	d__Bacteria;p__Proteobacteria;c__Gammaproteobacteria;o__Betaproteobacteriales;f__Burkholderiaceae;g__Massilia;s__Massilia timonae	Medium-quality draft
JZB_MAG0019	95.3271	0.700935	0	d__Bacteria;p__Proteobacteria;c__Gammaproteobacteria;o__Betaproteobacteriales;f__Burkholderiaceae;g__Pelomonas;s__	Medium-quality draft
JZB_MAG1872	61.8497	1.00822	40	d__Bacteria;p__Proteobacteria;c__Gammaproteobacteria;o__Betaproteobacteriales;f__Burkholderiaceae;g__Ralstonia;s__GCF_001078575.1	Medium-quality draft
JZB_MAG0730	54.7546	2.07555	100	d__Bacteria;p__Proteobacteria;c__Gammaproteobacteria;o__Betaproteobacteriales;f__Burkholderiaceae;g__RS62;s__	Medium-quality draft
JZB_MAG1590	56.3332	1.64822	40	d__Bacteria;p__Proteobacteria;c__Gammaproteobacteria;o__Betaproteobacteriales;f__Burkholderiaceae;g__RS62;s__	Medium-quality draft
JZB_MAG1082	61.7399	0.0245942	50	d__Bacteria;p__Proteobacteria;c__Gammaproteobacteria;o__Betaproteobacteriales;f__Burkholderiaceae;g__RS62;s__	Medium-quality draft
JZB_MAG1699	66.4251	2.57983	90.91	d__Bacteria;p__Proteobacteria;c__Gammaproteobacteria;o__Betaproteobacteriales;f__Burkholderiaceae;g__RS62;s__	Medium-quality draft
JZB_MAG0800	73.1308	1.00134	66.67	d__Bacteria;p__Proteobacteria;c__Gammaproteobacteria;o__Betaproteobacteriales;f__Burkholderiaceae;g__RS62;s__	Medium-quality draft
JZB_MAG1930	80.0818	0.442137	100	d__Bacteria;p__Proteobacteria;c__Gammaproteobacteria;o__Betaproteobacteriales;f__Burkholderiaceae;g__RS62;s__	Medium-quality draft
JZB_MAG0495	81.179	0.992991	33.33	d__Bacteria;p__Proteobacteria;c__Gammaproteobacteria;o__Betaproteobacteriales;f__Burkholderiaceae;g__RS62;s__	Medium-quality draft
JZB_MAG1970	81.2271	3.9401	94.74	d__Bacteria;p__Proteobacteria;c__Gammaproteobacteria;o__Betaproteobacteriales;f__Burkholderiaceae;g__RS62;s__	Medium-quality draft
JZB_MAG0186	82.7317	2.15732	100	d__Bacteria;p__Proteobacteria;c__Gammaproteobacteria;o__Betaproteobacteriales;f__Burkholderiaceae;g__RS62;s__	Medium-quality draft
JZB_MAG0507	93.162	1.07282	37.5	d__Bacteria;p__Proteobacteria;c__Gammaproteobacteria;o__Betaproteobacteriales;f__Burkholderiaceae;g__RS62;s__RS62 sp1	Medium-quality draft
JZB_MAG0394	73.1504	0	100	d__Bacteria;p__Proteobacteria;c__Gammaproteobacteria;o__Betaproteobacteriales;f__Burkholderiaceae;g__UBA7377;s__	Medium-quality draft
JZB_MAG0329	92.999	0.496495	0	d__Bacteria;p__Proteobacteria;c__Gammaproteobacteria;o__Betaproteobacteriales;f__Burkholderiaceae;g__UBA7693;s__	Medium-quality draft
JZB_MAG0025	97.5598	1.22842	0	d__Bacteria;p__Proteobacteria;c__Gammaproteobacteria;o__Betaproteobacteriales;f__Burkholderiaceae;g__UBA7693;s__	Medium-quality draft
JZB_MAG1292	56.0048	1.33734	50	d__Bacteria;p__Proteobacteria;c__Gammaproteobacteria;o__Betaproteobacteriales;f__Methylophilaceae;g__BACL14;s__	Medium-quality draft
JZB_MAG1574	58.2826	1.10626	75	d__Bacteria;p__Proteobacteria;c__Gammaproteobacteria;o__Betaproteobacteriales;f__Methylophilaceae;g__BACL14;s__	Medium-quality draft
JZB_MAG2316	63.3174	2.63158	100	d__Bacteria;p__Proteobacteria;c__Gammaproteobacteria;o__Betaproteobacteriales;f__Methylophilaceae;g__BACL14;s__	Medium-quality draft
JZB_MAG1301	64.4086	2.98399	100	d__Bacteria;p__Proteobacteria;c__Gammaproteobacteria;o__Betaproteobacteriales;f__Methylophilaceae;g__BACL14;s__	Medium-quality draft
JZB_MAG0554	68.5996	2.83219	66.67	d__Bacteria;p__Proteobacteria;c__Gammaproteobacteria;o__Betaproteobacteriales;f__Methylophilaceae;g__BACL14;s__	Medium-quality draft
JZB_MAG1841	74.7224	1.54398	85.71	d__Bacteria;p__Proteobacteria;c__Gammaproteobacteria;o__Betaproteobacteriales;f__Methylophilaceae;g__BACL14;s__	Medium-quality draft
JZB_MAG0467	76.6545	4.51237	93.33	d__Bacteria;p__Proteobacteria;c__Gammaproteobacteria;o__Betaproteobacteriales;f__Methylophilaceae;g__BACL14;s__	Medium-quality draft
JZB_MAG2169	78.3331	3.32969	73.33	d__Bacteria;p__Proteobacteria;c__Gammaproteobacteria;o__Betaproteobacteriales;f__Methylophilaceae;g__BACL14;s__	Medium-quality draft
JZB_MAG0970	78.8844	1.34643	100	d__Bacteria;p__Proteobacteria;c__Gammaproteobacteria;o__Betaproteobacteriales;f__Methylophilaceae;g__BACL14;s__	Medium-quality draft
JZB_MAG0454	80.9589	0.436681	100	d__Bacteria;p__Proteobacteria;c__Gammaproteobacteria;o__Betaproteobacteriales;f__Methylophilaceae;g__BACL14;s__	Medium-quality draft
JZB_MAG2575	83.9441	2.31826	87.5	d__Bacteria;p__Proteobacteria;c__Gammaproteobacteria;o__Betaproteobacteriales;f__Methylophilaceae;g__BACL14;s__	Medium-quality draft
JZB_MAG0136	87.2431	0.0272926	100	d__Bacteria;p__Proteobacteria;c__Gammaproteobacteria;o__Betaproteobacteriales;f__Methylophilaceae;g__BACL14;s__	Medium-quality draft
JZB_MAG0413	90.9934	1.74672	66.67	d__Bacteria;p__Proteobacteria;c__Gammaproteobacteria;o__Betaproteobacteriales;f__Methylophilaceae;g__BACL14;s__	Medium-quality draft
JZB_MAG0026	59.6491	0	0	d__Bacteria;p__Proteobacteria;c__Gammaproteobacteria;o__Betaproteobacteriales;f__Methylophilaceae;g__BACL14;s__GCF_000168995.1	Medium-quality draft
JZB_MAG1773	75.8669	1.93198	66.67	d__Bacteria;p__Proteobacteria;c__Gammaproteobacteria;o__Betaproteobacteriales;f__Methylophilaceae;g__BACL14;s__GCF_000168995.1	Medium-quality draft
JZB_MAG0158	97.3542	0	0	d__Bacteria;p__Proteobacteria;c__Gammaproteobacteria;o__Betaproteobacteriales;f__Methylophilaceae;g__GCA-2401735;s__	Medium-quality draft
JZB_MAG0251	92.4649	0.676638	50	d__Bacteria;p__Proteobacteria;c__Gammaproteobacteria;o__Betaproteobacteriales;f__Methylophilaceae;g__Methylopumilus_A;s__	Medium-quality draft
JZB_MAG0819	51.021	1.65877	87.5	d__Bacteria;p__Proteobacteria;c__Gammaproteobacteria;o__Betaproteobacteriales;f__Rhodocyclaceae;g__;s__	Medium-quality draft
JZB_MAG0004	73.5865	1.46943	50	d__Bacteria;p__Proteobacteria;c__Gammaproteobacteria;o__Betaproteobacteriales;f__Rhodocyclaceae;g__;s__	Medium-quality draft
JZB_MAG2542	55.4162	1.18483	33.33	d__Bacteria;p__Proteobacteria;c__Gammaproteobacteria;o__Betaproteobacteriales;f__Rhodocyclaceae;g__Dechloromonas;s__	Medium-quality draft
JZB_MAG1337	51.1043	1.52439	100	d__Bacteria;p__Proteobacteria;c__Gammaproteobacteria;o__Betaproteobacteriales;f__SG8-40;g__;s__	Medium-quality draft
JZB_MAG0183	67.2125	0.947867	33.33	d__Bacteria;p__Proteobacteria;c__Gammaproteobacteria;o__Betaproteobacteriales;f__SG8-40;g__UBA3031;s__UBA3031 sp1	Medium-quality draft
JZB_MAG0285	57.308	0.890805	50	d__Bacteria;p__Proteobacteria;c__Gammaproteobacteria;o__Chromatiales;f__Chromatiaceae;g__Allochromatium;s__Allochromatium warmingii	Medium-quality draft
JZB_MAG2121	57.7608	0.114943	100	d__Bacteria;p__Proteobacteria;c__Gammaproteobacteria;o__Chromatiales;f__Chromatiaceae;g__Allochromatium;s__Allochromatium warmingii	Medium-quality draft
JZB_MAG1389	51.0682	2.04413	22.22	d__Bacteria;p__Proteobacteria;c__Gammaproteobacteria;o__Chromatiales;f__Sedimenticolaceae;g__;s__	Medium-quality draft
JZB_MAG1185	52.0414	3.01974	13.33	d__Bacteria;p__Proteobacteria;c__Gammaproteobacteria;o__Chromatiales;f__Sedimenticolaceae;g__;s__	Medium-quality draft
JZB_MAG0126	95.9302	0.581395	0	d__Bacteria;p__Proteobacteria;c__Gammaproteobacteria;o__Coxiellales;f__Coxiellaceae;g__;s__	Medium-quality draft
JZB_MAG0192	62.5721	0.915504	77.78	d__Bacteria;p__Proteobacteria;c__Gammaproteobacteria;o__Enterobacterales;f__Alteromonadaceae;g__;s__	Medium-quality draft
JZB_MAG0269	73.2156	1.65397	85.71	d__Bacteria;p__Proteobacteria;c__Gammaproteobacteria;o__Enterobacterales;f__Alteromonadaceae;g__;s__	Medium-quality draft
JZB_MAG0343	83.1582	1.55495	14.29	d__Bacteria;p__Proteobacteria;c__Gammaproteobacteria;o__Enterobacterales;f__Alteromonadaceae;g__;s__	Medium-quality draft
JZB_MAG0255	92.1298	3.04473	5.26	d__Bacteria;p__Proteobacteria;c__Gammaproteobacteria;o__Enterobacterales;f__Alteromonadaceae;g__;s__	Medium-quality draft
JZB_MAG0185	88.0818	0.21645	20	d__Bacteria;p__Proteobacteria;c__Gammaproteobacteria;o__Enterobacterales;f__Alteromonadaceae;g__Alteromonas;s__	Medium-quality draft
JZB_MAG0064	56.869	1.59184	66.67	d__Bacteria;p__Proteobacteria;c__Gammaproteobacteria;o__Enterobacterales;f__Alteromonadaceae;g__Colwellia;s__	Medium-quality draft
JZB_MAG0044	82.2003	1.35802	28.57	d__Bacteria;p__Proteobacteria;c__Gammaproteobacteria;o__Enterobacterales;f__Alteromonadaceae;g__Colwellia;s__	Medium-quality draft
JZB_MAG0097	88.4175	1.65865	10	d__Bacteria;p__Proteobacteria;c__Gammaproteobacteria;o__Enterobacterales;f__Alteromonadaceae;g__Colwellia;s__	Medium-quality draft
JZB_MAG0385	95.514	1.21773	12.5	d__Bacteria;p__Proteobacteria;c__Gammaproteobacteria;o__Enterobacterales;f__Alteromonadaceae;g__Colwellia;s__Colwellia aestuarii	Medium-quality draft
JZB_MAG1089	50.1249	1.38608	80	d__Bacteria;p__Proteobacteria;c__Gammaproteobacteria;o__Enterobacterales;f__Alteromonadaceae;g__Glaciecola;s__	Medium-quality draft
JZB_MAG1104	51.2069	0	100	d__Bacteria;p__Proteobacteria;c__Gammaproteobacteria;o__Enterobacterales;f__Alteromonadaceae;g__Glaciecola;s__	Medium-quality draft
JZB_MAG0223	55.1724	0	0	d__Bacteria;p__Proteobacteria;c__Gammaproteobacteria;o__Enterobacterales;f__Alteromonadaceae;g__Glaciecola;s__	Medium-quality draft
JZB_MAG0545	55.8438	2.04826	83.33	d__Bacteria;p__Proteobacteria;c__Gammaproteobacteria;o__Enterobacterales;f__Alteromonadaceae;g__Glaciecola;s__	Medium-quality draft
JZB_MAG2175	58.664	2.57389	71.43	d__Bacteria;p__Proteobacteria;c__Gammaproteobacteria;o__Enterobacterales;f__Alteromonadaceae;g__Glaciecola;s__	Medium-quality draft
JZB_MAG0878	60.922	2.11974	84.21	d__Bacteria;p__Proteobacteria;c__Gammaproteobacteria;o__Enterobacterales;f__Alteromonadaceae;g__Glaciecola;s__	Medium-quality draft
JZB_MAG0711	71.1398	4.11066	50	d__Bacteria;p__Proteobacteria;c__Gammaproteobacteria;o__Enterobacterales;f__Alteromonadaceae;g__Glaciecola;s__	Medium-quality draft
JZB_MAG2621	73.1905	3.62338	85.71	d__Bacteria;p__Proteobacteria;c__Gammaproteobacteria;o__Enterobacterales;f__Alteromonadaceae;g__Glaciecola;s__	Medium-quality draft
JZB_MAG0058	84.3307	1.28507	15.38	d__Bacteria;p__Proteobacteria;c__Gammaproteobacteria;o__Enterobacterales;f__Alteromonadaceae;g__Glaciecola;s__	Medium-quality draft
JZB_MAG0220	92.5886	1.14478	42.86	d__Bacteria;p__Proteobacteria;c__Gammaproteobacteria;o__Enterobacterales;f__Alteromonadaceae;g__Glaciecola;s__	Medium-quality draft
JZB_MAG0309	92.9005	1.96409	66.67	d__Bacteria;p__Proteobacteria;c__Gammaproteobacteria;o__Enterobacterales;f__Alteromonadaceae;g__Glaciecola;s__	Medium-quality draft
JZB_MAG0483	95.3162	1.59436	28.57	d__Bacteria;p__Proteobacteria;c__Gammaproteobacteria;o__Enterobacterales;f__Alteromonadaceae;g__Glaciecola;s__	Medium-quality draft
JZB_MAG0256	97.4315	1.47026	12.5	d__Bacteria;p__Proteobacteria;c__Gammaproteobacteria;o__Enterobacterales;f__Alteromonadaceae;g__Glaciecola;s__	Medium-quality draft
JZB_MAG0325	78.0965	0	0	d__Bacteria;p__Proteobacteria;c__Gammaproteobacteria;o__Enterobacterales;f__Alteromonadaceae;g__Glaciecola;s__GCF_000155775.1	Medium-quality draft
JZB_MAG0489	80.579	3.20747	92	d__Bacteria;p__Proteobacteria;c__Gammaproteobacteria;o__Enterobacterales;f__Alteromonadaceae;g__Idiomarina;s__	Medium-quality draft
JZB_MAG0145	55.665	0.797659	0	d__Bacteria;p__Proteobacteria;c__Gammaproteobacteria;o__Enterobacterales;f__Alteromonadaceae;g__Idiomarina;s__Idiomarina loihiensis	Medium-quality draft
JZB_MAG0001	87.841	1.17845	33.33	d__Bacteria;p__Proteobacteria;c__Gammaproteobacteria;o__Enterobacterales;f__Alteromonadaceae;g__P0211;s__	Medium-quality draft
JZB_MAG0179	95.7431	1.06622	14.29	d__Bacteria;p__Proteobacteria;c__Gammaproteobacteria;o__Enterobacterales;f__Alteromonadaceae;g__Paraglaciecola;s__	Medium-quality draft
JZB_MAG0280	78.8106	1.25282	75	d__Bacteria;p__Proteobacteria;c__Gammaproteobacteria;o__Enterobacterales;f__Alteromonadaceae;g__Pseudoalteromonas;s__Pseudoalteromonas nigrifaciens	Medium-quality draft
JZB_MAG0052	65.5083	0.506757	60	d__Bacteria;p__Proteobacteria;c__Gammaproteobacteria;o__Enterobacterales;f__Alteromonadaceae;g__Pseudoalteromonas;s__Pseudoalteromonas tetraodonis	Medium-quality draft
JZB_MAG0138	88.7767	3.67565	15.79	d__Bacteria;p__Proteobacteria;c__Gammaproteobacteria;o__Enterobacterales;f__Alteromonadaceae;g__Thalassomonas;s__	Medium-quality draft
JZB_MAG0515	78.4071	0.991001	66.67	d__Bacteria;p__Proteobacteria;c__Gammaproteobacteria;o__Enterobacterales;f__Enterobacteriaceae;g__Escherichia;s__Escherichia coli	Medium-quality draft
JZB_MAG0346	98.6765	0.0735294	0	d__Bacteria;p__Proteobacteria;c__Gammaproteobacteria;o__Enterobacterales;f__Enterobacteriaceae;g__Salmonella;s__Salmonella enterica	Medium-quality draft
JZB_MAG0119	71.1089	1.51866	33.33	d__Bacteria;p__Proteobacteria;c__Gammaproteobacteria;o__Enterobacterales;f__GCA-002770795;g__;s__	Medium-quality draft
JZB_MAG0392	76.5192	0.3003	0	d__Bacteria;p__Proteobacteria;c__Gammaproteobacteria;o__Enterobacterales;f__GCA-002770795;g__;s__	Medium-quality draft
JZB_MAG0291	87.4611	1.78893	50	d__Bacteria;p__Proteobacteria;c__Gammaproteobacteria;o__Enterobacterales;f__GCA-002770795;g__;s__	Medium-quality draft
JZB_MAG0100	90.9962	0	0	d__Bacteria;p__Proteobacteria;c__Gammaproteobacteria;o__Evansiales;f__Evansiaceae;g__;s__	Medium-quality draft
JZB_MAG0008	88.5797	1.45875	0	d__Bacteria;p__Proteobacteria;c__Gammaproteobacteria;o__Ga0077536;f__UBA4457;g__;s__	Medium-quality draft
JZB_MAG0404	89.3459	3.87324	0	d__Bacteria;p__Proteobacteria;c__Gammaproteobacteria;o__Ga0077536;f__UBA981;g__;s__	Medium-quality draft
JZB_MAG0298	65.674	0	0	d__Bacteria;p__Proteobacteria;c__Gammaproteobacteria;o__HK1;f__;g__;s__	Medium-quality draft
JZB_MAG0049	92.431	0	0	d__Bacteria;p__Proteobacteria;c__Gammaproteobacteria;o__Methylococcales;f__Cycloclasticaceae;g__Cycloclasticus;s__	Medium-quality draft
JZB_MAG0317	84.2476	1.55172	33.33	d__Bacteria;p__Proteobacteria;c__Gammaproteobacteria;o__Methylococcales;f__Cycloclasticaceae;g__Cycloclasticus;s__GCA_002292375.1	Medium-quality draft
JZB_MAG0440	91.9817	1.02657	33.33	d__Bacteria;p__Proteobacteria;c__Gammaproteobacteria;o__Nevskiales;f__Nevskiaceae;g__;s__	Medium-quality draft
JZB_MAG0129	89.8577	1.75121	0	d__Bacteria;p__Proteobacteria;c__Gammaproteobacteria;o__Nevskiales;f__Nevskiaceae;g__Nevskia;s__	Medium-quality draft
JZB_MAG0448	72.1105	0.93599	40	d__Bacteria;p__Proteobacteria;c__Gammaproteobacteria;o__Nevskiales;f__Nevskiaceae;g__Polycyclovorans;s__GCA_002706265.1	Medium-quality draft
JZB_MAG0426	93.4783	0.543478	0	d__Bacteria;p__Proteobacteria;c__Gammaproteobacteria;o__Nevskiales;f__Oceanococcaceae;g__GCA-2732075;s__	Medium-quality draft
JZB_MAG0132	74.2445	0.381455	0	d__Bacteria;p__Proteobacteria;c__Gammaproteobacteria;o__Nitrosococcales;f__Methylophagaceae;g__;s__	Medium-quality draft
JZB_MAG0275	86.0788	0.794873	42.86	d__Bacteria;p__Proteobacteria;c__Gammaproteobacteria;o__Nitrosococcales;f__Methylophagaceae;g__;s__	Medium-quality draft
JZB_MAG0213	95.7746	0.704225	33.33	d__Bacteria;p__Proteobacteria;c__Gammaproteobacteria;o__Nitrosococcales;f__Methylophagaceae;g__;s__	Medium-quality draft
JZB_MAG1194	63.2752	1.57717	58.33	d__Bacteria;p__Proteobacteria;c__Gammaproteobacteria;o__Nitrosococcales;f__Methylophagaceae;g__GCA-002733105;s__	Medium-quality draft
JZB_MAG0498	87.6232	0.352113	33.33	d__Bacteria;p__Proteobacteria;c__Gammaproteobacteria;o__Nitrosococcales;f__Methylophagaceae;g__Methylophaga;s__	Medium-quality draft
JZB_MAG0067	99.989	0.82561	36.36	d__Bacteria;p__Proteobacteria;c__Gammaproteobacteria;o__Nitrosococcales;f__Methylophagaceae;g__Methylophaga;s__	Medium-quality draft
JZB_MAG2395	80.659	0.27881	0	d__Bacteria;p__Proteobacteria;c__Gammaproteobacteria;o__Pseudomonadales;f__Alcanivoracaceae;g__Alcanivorax;s__GCA_002715685.1	Medium-quality draft
JZB_MAG1688	87.8068	1.37546	44.44	d__Bacteria;p__Proteobacteria;c__Gammaproteobacteria;o__Pseudomonadales;f__Alcanivoracaceae;g__Alcanivorax;s__GCA_002715685.1	Medium-quality draft
JZB_MAG1525	88.0294	0.371747	0	d__Bacteria;p__Proteobacteria;c__Gammaproteobacteria;o__Pseudomonadales;f__Alcanivoracaceae;g__Alcanivorax;s__GCA_002715685.1	Medium-quality draft
JZB_MAG0485	91.0161	2.3544	57.14	d__Bacteria;p__Proteobacteria;c__Gammaproteobacteria;o__Pseudomonadales;f__Alcanivoracaceae;g__Alcanivorax;s__GCA_002715685.1	Medium-quality draft
JZB_MAG0038	89.8751	0.484914	0	d__Bacteria;p__Proteobacteria;c__Gammaproteobacteria;o__Pseudomonadales;f__Cellvibrionaceae;g__;s__	Medium-quality draft
JZB_MAG0313	95.3068	0.669238	0	d__Bacteria;p__Proteobacteria;c__Gammaproteobacteria;o__Pseudomonadales;f__Cellvibrionaceae;g__GCA-2707785;s__	Medium-quality draft
JZB_MAG0434	83.5368	2.20649	44.44	d__Bacteria;p__Proteobacteria;c__Gammaproteobacteria;o__Pseudomonadales;f__Hahellaceae;g__;s__	Medium-quality draft
JZB_MAG0115	96.2608	1.69384	20	d__Bacteria;p__Proteobacteria;c__Gammaproteobacteria;o__Pseudomonadales;f__Hahellaceae;g__;s__	Medium-quality draft
JZB_MAG0118	87.5	0.431034	0	d__Bacteria;p__Proteobacteria;c__Gammaproteobacteria;o__Pseudomonadales;f__Hahellaceae;g__Marinobacter;s__	Medium-quality draft
JZB_MAG0383	100	0	0	d__Bacteria;p__Proteobacteria;c__Gammaproteobacteria;o__Pseudomonadales;f__Hahellaceae;g__Marinobacter;s__	Medium-quality draft
JZB_MAG0021	67.7152	1.69366	45.45	d__Bacteria;p__Proteobacteria;c__Gammaproteobacteria;o__Pseudomonadales;f__Halieaceae;g__;s__	Medium-quality draft
JZB_MAG1391	58.6207	0	0	d__Bacteria;p__Proteobacteria;c__Gammaproteobacteria;o__Pseudomonadales;f__Halieaceae;g__Halioglobus;s__	Medium-quality draft
JZB_MAG0271	76.1259	0.903202	85.71	d__Bacteria;p__Proteobacteria;c__Gammaproteobacteria;o__Pseudomonadales;f__Halieaceae;g__IMCC3088;s__	Medium-quality draft
JZB_MAG0341	84.5231	0.996377	80	d__Bacteria;p__Proteobacteria;c__Gammaproteobacteria;o__Pseudomonadales;f__Halieaceae;g__IMCC3088;s__	Medium-quality draft
JZB_MAG0853	60.756	2.57488	71.43	d__Bacteria;p__Proteobacteria;c__Gammaproteobacteria;o__Pseudomonadales;f__Halieaceae;g__IMCC3088;s__GCF_000204315.1	Medium-quality draft
JZB_MAG1946	55.6613	2.98972	87.5	d__Bacteria;p__Proteobacteria;c__Gammaproteobacteria;o__Pseudomonadales;f__Halieaceae;g__Luminiphilus;s__	Medium-quality draft
JZB_MAG2044	57.9067	4.30677	43.48	d__Bacteria;p__Proteobacteria;c__Gammaproteobacteria;o__Pseudomonadales;f__Halieaceae;g__Luminiphilus;s__	Medium-quality draft
JZB_MAG2107	61.0189	1.64861	33.33	d__Bacteria;p__Proteobacteria;c__Gammaproteobacteria;o__Pseudomonadales;f__Halieaceae;g__Luminiphilus;s__	Medium-quality draft
JZB_MAG1863	62.6352	0.720547	25	d__Bacteria;p__Proteobacteria;c__Gammaproteobacteria;o__Pseudomonadales;f__Halieaceae;g__Luminiphilus;s__	Medium-quality draft
JZB_MAG1011	62.704	0.430283	60	d__Bacteria;p__Proteobacteria;c__Gammaproteobacteria;o__Pseudomonadales;f__Halieaceae;g__Luminiphilus;s__	Medium-quality draft
JZB_MAG0966	64.2473	2.52193	85.71	d__Bacteria;p__Proteobacteria;c__Gammaproteobacteria;o__Pseudomonadales;f__Halieaceae;g__Luminiphilus;s__	Medium-quality draft
JZB_MAG1899	64.3983	1.59744	88.89	d__Bacteria;p__Proteobacteria;c__Gammaproteobacteria;o__Pseudomonadales;f__Halieaceae;g__Luminiphilus;s__	Medium-quality draft
JZB_MAG1130	64.787	0.978261	50	d__Bacteria;p__Proteobacteria;c__Gammaproteobacteria;o__Pseudomonadales;f__Halieaceae;g__Luminiphilus;s__	Medium-quality draft
JZB_MAG0867	68.0549	3.19122	42.86	d__Bacteria;p__Proteobacteria;c__Gammaproteobacteria;o__Pseudomonadales;f__Halieaceae;g__Luminiphilus;s__	Medium-quality draft
JZB_MAG0023	68.5064	0.884118	80	d__Bacteria;p__Proteobacteria;c__Gammaproteobacteria;o__Pseudomonadales;f__Halieaceae;g__Luminiphilus;s__	Medium-quality draft
JZB_MAG1782	68.8209	4.40424	75	d__Bacteria;p__Proteobacteria;c__Gammaproteobacteria;o__Pseudomonadales;f__Halieaceae;g__Luminiphilus;s__	Medium-quality draft
JZB_MAG0090	69.1537	1.25158	100	d__Bacteria;p__Proteobacteria;c__Gammaproteobacteria;o__Pseudomonadales;f__Halieaceae;g__Luminiphilus;s__	Medium-quality draft
JZB_MAG2487	69.3544	2.71436	100	d__Bacteria;p__Proteobacteria;c__Gammaproteobacteria;o__Pseudomonadales;f__Halieaceae;g__Luminiphilus;s__	Medium-quality draft
JZB_MAG2267	69.4399	1.5942	12.5	d__Bacteria;p__Proteobacteria;c__Gammaproteobacteria;o__Pseudomonadales;f__Halieaceae;g__Luminiphilus;s__	Medium-quality draft
JZB_MAG0030	70.0888	4.71257	91.67	d__Bacteria;p__Proteobacteria;c__Gammaproteobacteria;o__Pseudomonadales;f__Halieaceae;g__Luminiphilus;s__	Medium-quality draft
JZB_MAG1032	71.4604	1.30435	22.22	d__Bacteria;p__Proteobacteria;c__Gammaproteobacteria;o__Pseudomonadales;f__Halieaceae;g__Luminiphilus;s__	Medium-quality draft
JZB_MAG0284	72.1787	3.44828	50	d__Bacteria;p__Proteobacteria;c__Gammaproteobacteria;o__Pseudomonadales;f__Halieaceae;g__Luminiphilus;s__	Medium-quality draft
JZB_MAG1909	72.8477	3.80117	73.68	d__Bacteria;p__Proteobacteria;c__Gammaproteobacteria;o__Pseudomonadales;f__Halieaceae;g__Luminiphilus;s__	Medium-quality draft
JZB_MAG2312	74.2256	1.89382	93.75	d__Bacteria;p__Proteobacteria;c__Gammaproteobacteria;o__Pseudomonadales;f__Halieaceae;g__Luminiphilus;s__	Medium-quality draft
JZB_MAG1640	76.2989	1.23188	75	d__Bacteria;p__Proteobacteria;c__Gammaproteobacteria;o__Pseudomonadales;f__Halieaceae;g__Luminiphilus;s__	Medium-quality draft
JZB_MAG0222	76.4702	0	0	d__Bacteria;p__Proteobacteria;c__Gammaproteobacteria;o__Pseudomonadales;f__Halieaceae;g__Luminiphilus;s__	Medium-quality draft
JZB_MAG0148	76.508	2.37967	56.25	d__Bacteria;p__Proteobacteria;c__Gammaproteobacteria;o__Pseudomonadales;f__Halieaceae;g__Luminiphilus;s__	Medium-quality draft
JZB_MAG0082	77.0842	2.44831	84.62	d__Bacteria;p__Proteobacteria;c__Gammaproteobacteria;o__Pseudomonadales;f__Halieaceae;g__Luminiphilus;s__	Medium-quality draft
JZB_MAG0150	77.7787	1.52174	0	d__Bacteria;p__Proteobacteria;c__Gammaproteobacteria;o__Pseudomonadales;f__Halieaceae;g__Luminiphilus;s__	Medium-quality draft
JZB_MAG0195	78.3934	0.758227	75	d__Bacteria;p__Proteobacteria;c__Gammaproteobacteria;o__Pseudomonadales;f__Halieaceae;g__Luminiphilus;s__	Medium-quality draft
JZB_MAG0558	79.0433	1.45833	71.43	d__Bacteria;p__Proteobacteria;c__Gammaproteobacteria;o__Pseudomonadales;f__Halieaceae;g__Luminiphilus;s__	Medium-quality draft
JZB_MAG0471	79.0731	0	0	d__Bacteria;p__Proteobacteria;c__Gammaproteobacteria;o__Pseudomonadales;f__Halieaceae;g__Luminiphilus;s__	Medium-quality draft
JZB_MAG0051	79.1368	1.84783	90	d__Bacteria;p__Proteobacteria;c__Gammaproteobacteria;o__Pseudomonadales;f__Halieaceae;g__Luminiphilus;s__	Medium-quality draft
JZB_MAG2318	79.2206	2.62114	100	d__Bacteria;p__Proteobacteria;c__Gammaproteobacteria;o__Pseudomonadales;f__Halieaceae;g__Luminiphilus;s__	Medium-quality draft
JZB_MAG0502	84.3996	0	0	d__Bacteria;p__Proteobacteria;c__Gammaproteobacteria;o__Pseudomonadales;f__Halieaceae;g__Luminiphilus;s__	Medium-quality draft
JZB_MAG0184	86.8164	1.26812	100	d__Bacteria;p__Proteobacteria;c__Gammaproteobacteria;o__Pseudomonadales;f__Halieaceae;g__Luminiphilus;s__	Medium-quality draft
JZB_MAG0369	88.5641	0.144928	100	d__Bacteria;p__Proteobacteria;c__Gammaproteobacteria;o__Pseudomonadales;f__Halieaceae;g__Luminiphilus;s__	Medium-quality draft
JZB_MAG0443	92.8826	0.833333	50	d__Bacteria;p__Proteobacteria;c__Gammaproteobacteria;o__Pseudomonadales;f__Halieaceae;g__Luminiphilus;s__	Medium-quality draft
JZB_MAG2434	76.7421	0.877193	50	d__Bacteria;p__Proteobacteria;c__Gammaproteobacteria;o__Pseudomonadales;f__Halieaceae;g__Luminiphilus;s__Luminiphilus sp1	Medium-quality draft
JZB_MAG0160	80.5418	1.05603	50	d__Bacteria;p__Proteobacteria;c__Gammaproteobacteria;o__Pseudomonadales;f__Halomonadaceae;g__Chromohalobacter;s__Chromohalobacter salexigens	Medium-quality draft
JZB_MAG0143	87.9464	1.10027	25	d__Bacteria;p__Proteobacteria;c__Gammaproteobacteria;o__Pseudomonadales;f__Halomonadaceae;g__Halomonas;s__GCA_002685015.1	Medium-quality draft
JZB_MAG0845	67.2414	0	0	d__Bacteria;p__Proteobacteria;c__Gammaproteobacteria;o__Pseudomonadales;f__Halomonadaceae;g__Halomonas;s__GCF_000967645.1	Medium-quality draft
JZB_MAG0725	74.0037	1.1614	66.67	d__Bacteria;p__Proteobacteria;c__Gammaproteobacteria;o__Pseudomonadales;f__Halomonadaceae;g__Halomonas;s__GCF_000967645.1	Medium-quality draft
JZB_MAG0240	94.9933	0.909962	33.33	d__Bacteria;p__Proteobacteria;c__Gammaproteobacteria;o__Pseudomonadales;f__Halomonadaceae;g__Halomonas;s__Halomonas campaniensis	Medium-quality draft
JZB_MAG0335	90.3334	1.79598	66.67	d__Bacteria;p__Proteobacteria;c__Gammaproteobacteria;o__Pseudomonadales;f__Halomonadaceae;g__Halomonas;s__Halomonas titanicae	Medium-quality draft
JZB_MAG1211	65.3909	4.2284	88.89	d__Bacteria;p__Proteobacteria;c__Gammaproteobacteria;o__Pseudomonadales;f__HTCC2089;g__;s__	Medium-quality draft
JZB_MAG0033	83.1746	1.48148	0	d__Bacteria;p__Proteobacteria;c__Gammaproteobacteria;o__Pseudomonadales;f__HTCC2089;g__;s__	Medium-quality draft
JZB_MAG0649	50.3448	0	0	d__Bacteria;p__Proteobacteria;c__Gammaproteobacteria;o__Pseudomonadales;f__HTCC2089;g__UBA4421;s__	Medium-quality draft
JZB_MAG2257	51.979	1.51235	57.14	d__Bacteria;p__Proteobacteria;c__Gammaproteobacteria;o__Pseudomonadales;f__HTCC2089;g__UBA4421;s__	Medium-quality draft
JZB_MAG1063	63.5243	2.21914	36.36	d__Bacteria;p__Proteobacteria;c__Gammaproteobacteria;o__Pseudomonadales;f__HTCC2089;g__UBA4421;s__	Medium-quality draft
JZB_MAG2340	75.0069	2.09877	20	d__Bacteria;p__Proteobacteria;c__Gammaproteobacteria;o__Pseudomonadales;f__HTCC2089;g__UBA4421;s__	Medium-quality draft
JZB_MAG0360	92.2994	2.76235	14.29	d__Bacteria;p__Proteobacteria;c__Gammaproteobacteria;o__Pseudomonadales;f__HTCC2089;g__UBA4421;s__	Medium-quality draft
JZB_MAG0042	93.3333	2.82407	0	d__Bacteria;p__Proteobacteria;c__Gammaproteobacteria;o__Pseudomonadales;f__HTCC2089;g__UBA4421;s__	Medium-quality draft
JZB_MAG0254	87.009	3.45679	6.25	d__Bacteria;p__Proteobacteria;c__Gammaproteobacteria;o__Pseudomonadales;f__HTCC2089;g__UBA4582;s__	Medium-quality draft
JZB_MAG1051	52.5708	1.7284	16.67	d__Bacteria;p__Proteobacteria;c__Gammaproteobacteria;o__Pseudomonadales;f__HTCC2089;g__UBA4582;s__UBA4582 sp1	Medium-quality draft
JZB_MAG0738	57.1473	3.46874	64.71	d__Bacteria;p__Proteobacteria;c__Gammaproteobacteria;o__Pseudomonadales;f__HTCC2089;g__UBA4582;s__UBA4582 sp1	Medium-quality draft
JZB_MAG0272	79.769	2.10117	61.9	d__Bacteria;p__Proteobacteria;c__Gammaproteobacteria;o__Pseudomonadales;f__HTCC2089;g__UBA4582;s__UBA4582 sp1	Medium-quality draft
JZB_MAG0836	61.8942	2.69713	28.57	d__Bacteria;p__Proteobacteria;c__Gammaproteobacteria;o__Pseudomonadales;f__HTCC2089;g__UBA9659;s__	Medium-quality draft
JZB_MAG0169	62.8889	1.41975	28.57	d__Bacteria;p__Proteobacteria;c__Gammaproteobacteria;o__Pseudomonadales;f__HTCC2089;g__UBA9659;s__	Medium-quality draft
JZB_MAG0576	60.7589	4.86772	15.38	d__Bacteria;p__Proteobacteria;c__Gammaproteobacteria;o__Pseudomonadales;f__HTCC2089;g__UBA9926;s__	Medium-quality draft
JZB_MAG2015	82.2197	1.77121	41.67	d__Bacteria;p__Proteobacteria;c__Gammaproteobacteria;o__Pseudomonadales;f__HTCC2089;g__UBA9926;s__	Medium-quality draft
JZB_MAG0248	85.6291	1.11111	0	d__Bacteria;p__Proteobacteria;c__Gammaproteobacteria;o__Pseudomonadales;f__HTCC2089;g__UBA9926;s__	Medium-quality draft
JZB_MAG0252	88.2026	1.75926	12.5	d__Bacteria;p__Proteobacteria;c__Gammaproteobacteria;o__Pseudomonadales;f__HTCC2089;g__UBA9926;s__	Medium-quality draft
JZB_MAG0053	88.4722	2.22222	20	d__Bacteria;p__Proteobacteria;c__Gammaproteobacteria;o__Pseudomonadales;f__HTCC2089;g__UBA9926;s__	Medium-quality draft
JZB_MAG0283	89.321	1.2963	0	d__Bacteria;p__Proteobacteria;c__Gammaproteobacteria;o__Pseudomonadales;f__HTCC2089;g__UBA9926;s__	Medium-quality draft
JZB_MAG2207	58.578	2.03704	40	d__Bacteria;p__Proteobacteria;c__Gammaproteobacteria;o__Pseudomonadales;f__HTCC2089;g__UBA9926;s__GCA_002689445.1	Medium-quality draft
JZB_MAG0704	58.848	2.40741	22.22	d__Bacteria;p__Proteobacteria;c__Gammaproteobacteria;o__Pseudomonadales;f__HTCC2089;g__UBA9926;s__GCA_002689445.1	Medium-quality draft
JZB_MAG2246	79.8426	2.32676	53.85	d__Bacteria;p__Proteobacteria;c__Gammaproteobacteria;o__Pseudomonadales;f__HTCC2089;g__UBA9926;s__GCA_002689445.1	Medium-quality draft
JZB_MAG0456	72.6592	1.6358	50	d__Bacteria;p__Proteobacteria;c__Gammaproteobacteria;o__Pseudomonadales;f__HTCC2089;g__UBA9926;s__UBA9926 sp1	Medium-quality draft
JZB_MAG0123	82.7586	0	25	d__Bacteria;p__Proteobacteria;c__Gammaproteobacteria;o__Pseudomonadales;f__IMCC2047;g__IMCC2047;s__	Medium-quality draft
JZB_MAG0451	89.1804	1.11111	40	d__Bacteria;p__Proteobacteria;c__Gammaproteobacteria;o__Pseudomonadales;f__IMCC2047;g__IMCC2047;s__	Medium-quality draft
JZB_MAG0178	97.4074	2.34568	0	d__Bacteria;p__Proteobacteria;c__Gammaproteobacteria;o__Pseudomonadales;f__Ketobacteraceae;g__Ketobacter;s__GCA_002471665.1	Medium-quality draft
JZB_MAG0210	93.5683	0.392157	0	d__Bacteria;p__Proteobacteria;c__Gammaproteobacteria;o__Pseudomonadales;f__Litoricolaceae;g__;s__	Medium-quality draft
JZB_MAG2200	62.4347	3.02469	69.23	d__Bacteria;p__Proteobacteria;c__Gammaproteobacteria;o__Pseudomonadales;f__Litoricolaceae;g__Litoricola;s__	Medium-quality draft
JZB_MAG1099	67.0261	2.79956	41.18	d__Bacteria;p__Proteobacteria;c__Gammaproteobacteria;o__Pseudomonadales;f__Litoricolaceae;g__Litoricola;s__	Medium-quality draft
JZB_MAG0034	68.9655	0	0	d__Bacteria;p__Proteobacteria;c__Gammaproteobacteria;o__Pseudomonadales;f__Litoricolaceae;g__Litoricola;s__	Medium-quality draft
JZB_MAG0718	70.2347	2.17244	50	d__Bacteria;p__Proteobacteria;c__Gammaproteobacteria;o__Pseudomonadales;f__Litoricolaceae;g__Litoricola;s__	Medium-quality draft
JZB_MAG0401	90.8827	0.987654	60	d__Bacteria;p__Proteobacteria;c__Gammaproteobacteria;o__Pseudomonadales;f__Litoricolaceae;g__Litoricola;s__UBA9601	Medium-quality draft
JZB_MAG0751	54.6609	2.46575	54.55	d__Bacteria;p__Proteobacteria;c__Gammaproteobacteria;o__Pseudomonadales;f__Moraxellaceae;g__Acinetobacter;s__	Medium-quality draft
JZB_MAG0956	50.7642	1.27528	63.16	d__Bacteria;p__Proteobacteria;c__Gammaproteobacteria;o__Pseudomonadales;f__Moraxellaceae;g__Acinetobacter;s__Acinetobacter johnsonii	Medium-quality draft
JZB_MAG0928	60.3068	0.410959	66.67	d__Bacteria;p__Proteobacteria;c__Gammaproteobacteria;o__Pseudomonadales;f__Moraxellaceae;g__Acinetobacter;s__Acinetobacter johnsonii	Medium-quality draft
JZB_MAG1033	60.3448	0.862069	100	d__Bacteria;p__Proteobacteria;c__Gammaproteobacteria;o__Pseudomonadales;f__Moraxellaceae;g__Acinetobacter;s__Acinetobacter johnsonii	Medium-quality draft
JZB_MAG0733	65.6165	1.06752	69.23	d__Bacteria;p__Proteobacteria;c__Gammaproteobacteria;o__Pseudomonadales;f__Moraxellaceae;g__Acinetobacter;s__Acinetobacter johnsonii	Medium-quality draft
JZB_MAG1225	69.1119	2.00913	90	d__Bacteria;p__Proteobacteria;c__Gammaproteobacteria;o__Pseudomonadales;f__Moraxellaceae;g__Acinetobacter;s__Acinetobacter johnsonii	Medium-quality draft
JZB_MAG0356	66.9102	0.572852	33.33	d__Bacteria;p__Proteobacteria;c__Gammaproteobacteria;o__Pseudomonadales;f__Moraxellaceae;g__Acinetobacter;s__Acinetobacter junii	Medium-quality draft
JZB_MAG1094	57.4674	2.2665	100	d__Bacteria;p__Proteobacteria;c__Gammaproteobacteria;o__Pseudomonadales;f__Moraxellaceae;g__Acinetobacter;s__Acinetobacter lwoffii_A	Medium-quality draft
JZB_MAG1026	81.4278	2.39934	86.67	d__Bacteria;p__Proteobacteria;c__Gammaproteobacteria;o__Pseudomonadales;f__Moraxellaceae;g__Acinetobacter;s__Acinetobacter lwoffii_A	Medium-quality draft
JZB_MAG2535	51.8339	2.50784	85.71	d__Bacteria;p__Proteobacteria;c__Gammaproteobacteria;o__Pseudomonadales;f__Nitrincolaceae;g__;s__	Medium-quality draft
JZB_MAG2369	56.5727	3.02677	87.5	d__Bacteria;p__Proteobacteria;c__Gammaproteobacteria;o__Pseudomonadales;f__Nitrincolaceae;g__;s__	Medium-quality draft
JZB_MAG0901	61.7132	0.901288	75	d__Bacteria;p__Proteobacteria;c__Gammaproteobacteria;o__Pseudomonadales;f__Nitrincolaceae;g__;s__	Medium-quality draft
JZB_MAG0041	66.7852	0.822604	100	d__Bacteria;p__Proteobacteria;c__Gammaproteobacteria;o__Pseudomonadales;f__Nitrincolaceae;g__;s__	Medium-quality draft
JZB_MAG2524	80.8798	1.27325	88.89	d__Bacteria;p__Proteobacteria;c__Gammaproteobacteria;o__Pseudomonadales;f__Nitrincolaceae;g__;s__	Medium-quality draft
JZB_MAG0433	95.6366	0.228898	0	d__Bacteria;p__Proteobacteria;c__Gammaproteobacteria;o__Pseudomonadales;f__Nitrincolaceae;g__ASP10-02a;s__ASP10-02a sp3	Medium-quality draft
JZB_MAG0130	82.1531	0.622318	40	d__Bacteria;p__Proteobacteria;c__Gammaproteobacteria;o__Pseudomonadales;f__Nitrincolaceae;g__Neptunomonas;s__	Medium-quality draft
JZB_MAG0165	90.006	0	0	d__Bacteria;p__Proteobacteria;c__Gammaproteobacteria;o__Pseudomonadales;f__Porticoccaceae;g__;s__	Medium-quality draft
JZB_MAG0421	91.6975	0.37037	0	d__Bacteria;p__Proteobacteria;c__Gammaproteobacteria;o__Pseudomonadales;f__Porticoccaceae;g__;s__	Medium-quality draft
JZB_MAG0320	92.0988	2.09877	28.57	d__Bacteria;p__Proteobacteria;c__Gammaproteobacteria;o__Pseudomonadales;f__Porticoccaceae;g__;s__	Medium-quality draft
JZB_MAG0692	53.4483	1.72414	100	d__Bacteria;p__Proteobacteria;c__Gammaproteobacteria;o__Pseudomonadales;f__Porticoccaceae;g__HTCC2207;s__	Medium-quality draft
JZB_MAG1283	54.4514	1.72414	100	d__Bacteria;p__Proteobacteria;c__Gammaproteobacteria;o__Pseudomonadales;f__Porticoccaceae;g__HTCC2207;s__	Medium-quality draft
JZB_MAG0891	71.0274	0.972222	60	d__Bacteria;p__Proteobacteria;c__Gammaproteobacteria;o__Pseudomonadales;f__Porticoccaceae;g__HTCC2207;s__	Medium-quality draft
JZB_MAG0239	90.2008	0.37037	0	d__Bacteria;p__Proteobacteria;c__Gammaproteobacteria;o__Pseudomonadales;f__Porticoccaceae;g__HTCC2207;s__	Medium-quality draft
JZB_MAG0406	90.2397	0.973026	77.78	d__Bacteria;p__Proteobacteria;c__Gammaproteobacteria;o__Pseudomonadales;f__Porticoccaceae;g__HTCC2207;s__	Medium-quality draft
JZB_MAG0005	95.2469	0	0	d__Bacteria;p__Proteobacteria;c__Gammaproteobacteria;o__Pseudomonadales;f__Porticoccaceae;g__HTCC2207;s__	Medium-quality draft
JZB_MAG0407	96.5532	0.185185	100	d__Bacteria;p__Proteobacteria;c__Gammaproteobacteria;o__Pseudomonadales;f__Porticoccaceae;g__HTCC2207;s__	Medium-quality draft
JZB_MAG0311	89.731	1.23457	25	d__Bacteria;p__Proteobacteria;c__Gammaproteobacteria;o__Pseudomonadales;f__Porticoccaceae;g__Porticoccus;s__	Medium-quality draft
JZB_MAG0045	98.8889	0.740741	0	d__Bacteria;p__Proteobacteria;c__Gammaproteobacteria;o__Pseudomonadales;f__Porticoccaceae;g__Porticoccus;s__	Medium-quality draft
JZB_MAG1402	75.664	1.9691	91.67	d__Bacteria;p__Proteobacteria;c__Gammaproteobacteria;o__Pseudomonadales;f__Pseudohongiellaceae;g__OM182;s__	Medium-quality draft
JZB_MAG0146	87.3037	1.7284	57.14	d__Bacteria;p__Proteobacteria;c__Gammaproteobacteria;o__Pseudomonadales;f__Pseudohongiellaceae;g__OM182;s__	Medium-quality draft
JZB_MAG0479	89.4495	1.35802	57.14	d__Bacteria;p__Proteobacteria;c__Gammaproteobacteria;o__Pseudomonadales;f__Pseudohongiellaceae;g__OM182;s__	Medium-quality draft
JZB_MAG0108	89.7941	0.58642	75	d__Bacteria;p__Proteobacteria;c__Gammaproteobacteria;o__Pseudomonadales;f__Pseudohongiellaceae;g__OM182;s__	Medium-quality draft
JZB_MAG0191	91.8638	0.37037	100	d__Bacteria;p__Proteobacteria;c__Gammaproteobacteria;o__Pseudomonadales;f__Pseudohongiellaceae;g__OM182;s__	Medium-quality draft
JZB_MAG0157	92.7778	0.617284	66.67	d__Bacteria;p__Proteobacteria;c__Gammaproteobacteria;o__Pseudomonadales;f__Pseudohongiellaceae;g__OM182;s__	Medium-quality draft
JZB_MAG0085	63.7931	0	0	d__Bacteria;p__Proteobacteria;c__Gammaproteobacteria;o__Pseudomonadales;f__Pseudohongiellaceae;g__UBA9145;s__	Medium-quality draft
JZB_MAG0059	82.5667	1.59612	25	d__Bacteria;p__Proteobacteria;c__Gammaproteobacteria;o__Pseudomonadales;f__Pseudohongiellaceae;g__UBA9145;s__GCA_002477465.1	Medium-quality draft
JZB_MAG0106	92.7866	0.925926	0	d__Bacteria;p__Proteobacteria;c__Gammaproteobacteria;o__Pseudomonadales;f__Pseudohongiellaceae;g__UBA9145;s__UBA8143	Medium-quality draft
JZB_MAG0537	50.8621	0	0	d__Bacteria;p__Proteobacteria;c__Gammaproteobacteria;o__Pseudomonadales;f__Pseudomonadaceae;g__Pseudomonas_A;s__	Medium-quality draft
JZB_MAG0266	99.2567	1.58811	60	d__Bacteria;p__Proteobacteria;c__Gammaproteobacteria;o__Pseudomonadales;f__Pseudomonadaceae;g__Pseudomonas_A;s__	Medium-quality draft
JZB_MAG2608	55.6002	1.99655	81.82	d__Bacteria;p__Proteobacteria;c__Gammaproteobacteria;o__Pseudomonadales;f__Pseudomonadaceae;g__Pseudomonas_C;s__	Medium-quality draft
JZB_MAG0374	92.3637	1.62338	63.64	d__Bacteria;p__Proteobacteria;c__Gammaproteobacteria;o__Pseudomonadales;f__Pseudomonadaceae;g__Pseudomonas_E;s__	Medium-quality draft
JZB_MAG2597	64.7043	0.538793	0	d__Bacteria;p__Proteobacteria;c__Gammaproteobacteria;o__Pseudomonadales;f__Pseudomonadaceae;g__Pseudomonas_E;s__GCF_002835605.1	Medium-quality draft
JZB_MAG0003	98.3012	1.5052	17.95	d__Bacteria;p__Proteobacteria;c__Gammaproteobacteria;o__Pseudomonadales;f__Pseudomonadaceae;g__Pseudomonas_E;s__Pseudomonas_E putida	Medium-quality draft
JZB_MAG0029	93.1645	1.3949	33.33	d__Bacteria;p__Proteobacteria;c__Gammaproteobacteria;o__Pseudomonadales;f__Saccharospirillaceae;g__Bermanella;s__	Medium-quality draft
JZB_MAG0382	96.0787	1.38889	16.67	d__Bacteria;p__Proteobacteria;c__Gammaproteobacteria;o__Pseudomonadales;f__Saccharospirillaceae;g__Reinekea;s__Reinekea forsetii	Medium-quality draft
JZB_MAG0264	79.3587	1.97352	53.85	d__Bacteria;p__Proteobacteria;c__Gammaproteobacteria;o__Pseudomonadales;f__Saccharospirillaceae;g__UBA2009;s__	Medium-quality draft
JZB_MAG0164	84.9423	2.28349	26.67	d__Bacteria;p__Proteobacteria;c__Gammaproteobacteria;o__Pseudomonadales;f__Saccharospirillaceae;g__UBA2009;s__	Medium-quality draft
JZB_MAG0244	89.899	2.1645	0	d__Bacteria;p__Proteobacteria;c__Gammaproteobacteria;o__Pseudomonadales;f__Spongiibacteraceae;g__Dasania;s__	Medium-quality draft
JZB_MAG0175	96.1728	0.493827	50	d__Bacteria;p__Proteobacteria;c__Gammaproteobacteria;o__Pseudomonadales;f__UBA7239;g__;s__	Medium-quality draft
JZB_MAG0334	93.642	0.95679	66.67	d__Bacteria;p__Proteobacteria;c__Gammaproteobacteria;o__Pseudomonadales;f__UBA7434;g__UBA7434;s__	Medium-quality draft
JZB_MAG0238	79.3582	1.6962	77.78	d__Bacteria;p__Proteobacteria;c__Gammaproteobacteria;o__SAR86;f__D2472;g__;s__	Medium-quality draft
JZB_MAG0396	66.4751	3.06513	33.33	d__Bacteria;p__Proteobacteria;c__Gammaproteobacteria;o__SAR86;f__D2472;g__D2472;s__	Medium-quality draft
JZB_MAG0096	67.2773	0	0	d__Bacteria;p__Proteobacteria;c__Gammaproteobacteria;o__SAR86;f__D2472;g__D2472;s__	Medium-quality draft
JZB_MAG0400	62.6036	0.354938	50	d__Bacteria;p__Proteobacteria;c__Gammaproteobacteria;o__SAR86;f__SAR86;g__GCA-2707915;s__	Medium-quality draft
JZB_MAG0939	66.832	2.9783	41.67	d__Bacteria;p__Proteobacteria;c__Gammaproteobacteria;o__SAR86;f__SAR86;g__GCA-2707915;s__	Medium-quality draft
JZB_MAG0835	62.8352	4.74138	5	d__Bacteria;p__Proteobacteria;c__Gammaproteobacteria;o__SAR86;f__TMED112;g__TMED112;s__	Medium-quality draft
JZB_MAG0476	87.4695	1.82927	100	d__Bacteria;p__Proteobacteria;c__Gammaproteobacteria;o__Thiomicrospirales;f__;g__;s__	Medium-quality draft
JZB_MAG0468	72.7741	0.794702	100	d__Bacteria;p__Proteobacteria;c__Gammaproteobacteria;o__Thiomicrospirales;f__Thioglobaceae;g__Thioglobus;s__	Medium-quality draft
JZB_MAG0151	91.3907	0	0	d__Bacteria;p__Proteobacteria;c__Gammaproteobacteria;o__Thiomicrospirales;f__Thioglobaceae;g__Thioglobus_A;s__	Medium-quality draft
JZB_MAG0414	81.0772	0	0	d__Bacteria;p__Proteobacteria;c__Gammaproteobacteria;o__Thiomicrospirales;f__Thiomicrospiraceae;g__;s__	Medium-quality draft
JZB_MAG0900	60.8232	0.650407	33.33	d__Bacteria;p__Proteobacteria;c__Gammaproteobacteria;o__UBA10353;f__LS-SOB;g__;s__	Medium-quality draft
JZB_MAG1157	62.2459	1.42276	33.33	d__Bacteria;p__Proteobacteria;c__Gammaproteobacteria;o__UBA10353;f__LS-SOB;g__;s__	Medium-quality draft
JZB_MAG0367	81.1484	3.04878	42.86	d__Bacteria;p__Proteobacteria;c__Gammaproteobacteria;o__UBA10353;f__LS-SOB;g__;s__	Medium-quality draft
JZB_MAG0462	97.5352	1.89865	0	d__Bacteria;p__Proteobacteria;c__Gammaproteobacteria;o__UBA4486;f__UBA4486;g__;s__	Medium-quality draft
JZB_MAG0114	79.6073	0.903662	0	d__Bacteria;p__Proteobacteria;c__Gammaproteobacteria;o__UBA4486;f__UBA4486;g__UBA7359;s__	Medium-quality draft
JZB_MAG0253	97.8873	1.92799	0	d__Bacteria;p__Proteobacteria;c__Gammaproteobacteria;o__UBA4486;f__UBA4486;g__UBA7359;s__GCA_002292815.1	Medium-quality draft
JZB_MAG0174	89.934	0	0	d__Bacteria;p__Proteobacteria;c__Gammaproteobacteria;o__UBA4575;f__UBA4575;g__UBA4575;s__GCA_002386945.1	Medium-quality draft
JZB_MAG1445	77.1073	1.21328	25	d__Bacteria;p__Proteobacteria;c__Gammaproteobacteria;o__UBA6522;f__;g__;s__	Medium-quality draft
JZB_MAG0455	78.4936	1.58451	0	d__Bacteria;p__Proteobacteria;c__Gammaproteobacteria;o__Woeseiales;f__Woeseiaceae;g__;s__	Medium-quality draft
JZB_MAG0643	62.0779	1.74517	14.29	d__Bacteria;p__Proteobacteria;c__Gammaproteobacteria;o__Xanthomonadales;f__;g__;s__	Medium-quality draft
JZB_MAG0457	68.6284	2.86232	15.38	d__Bacteria;p__Proteobacteria;c__Gammaproteobacteria;o__Xanthomonadales;f__;g__;s__	Medium-quality draft
JZB_MAG2073	74.9759	3.52254	35.71	d__Bacteria;p__Proteobacteria;c__Gammaproteobacteria;o__Xanthomonadales;f__;g__;s__	Medium-quality draft
JZB_MAG0422	87.5735	0.84809	20	d__Bacteria;p__Proteobacteria;c__Gammaproteobacteria;o__Xanthomonadales;f__Xanthomonadaceae;g__Arenimonas;s__	Medium-quality draft
JZB_MAG0268	69.4964	0	0	d__Bacteria;p__Spirochaetota;c__Spirochaetia;o__Sphaerochaetales;f__Sphaerochaetaceae;g__UBA9732;s__	Medium-quality draft
JZB_MAG0352	85.1881	0.344828	0	d__Bacteria;p__Thermotogota;c__Thermotogae;o__Petrotogales;f__Petrotogaceae;g__Defluviitoga;s__Defluviitoga tunisiensis	Medium-quality draft
JZB_MAG0133	85.5218	1.3911	66.67	d__Bacteria;p__Verrucomicrobiota;c__Verrucomicrobiae;o__Opitutales;f__;g__;s__	Medium-quality draft
JZB_MAG1045	61.2069	0	0	d__Bacteria;p__Verrucomicrobiota;c__Verrucomicrobiae;o__Opitutales;f__MB11C04;g__MB11C04;s__	Medium-quality draft
JZB_MAG0543	64.6552	0.862069	100	d__Bacteria;p__Verrucomicrobiota;c__Verrucomicrobiae;o__Opitutales;f__MB11C04;g__MB11C04;s__	Medium-quality draft
JZB_MAG0914	66.3584	2.7027	50	d__Bacteria;p__Verrucomicrobiota;c__Verrucomicrobiae;o__Opitutales;f__MB11C04;g__MB11C04;s__	Medium-quality draft
JZB_MAG0415	70.1709	0.881316	37.5	d__Bacteria;p__Verrucomicrobiota;c__Verrucomicrobiae;o__Opitutales;f__MB11C04;g__MB11C04;s__	Medium-quality draft
JZB_MAG2157	72.7477	5	44.44	d__Bacteria;p__Verrucomicrobiota;c__Verrucomicrobiae;o__Opitutales;f__MB11C04;g__MB11C04;s__	Medium-quality draft
JZB_MAG1927	73.9865	3.31392	62.5	d__Bacteria;p__Verrucomicrobiota;c__Verrucomicrobiae;o__Opitutales;f__MB11C04;g__MB11C04;s__	Medium-quality draft
JZB_MAG2569	75.2285	2.09557	21.43	d__Bacteria;p__Verrucomicrobiota;c__Verrucomicrobiae;o__Opitutales;f__MB11C04;g__MB11C04;s__	Medium-quality draft
JZB_MAG0546	76.3299	0.675676	100	d__Bacteria;p__Verrucomicrobiota;c__Verrucomicrobiae;o__Opitutales;f__MB11C04;g__MB11C04;s__	Medium-quality draft
JZB_MAG0890	79.9765	4.22297	71.43	d__Bacteria;p__Verrucomicrobiota;c__Verrucomicrobiae;o__Opitutales;f__MB11C04;g__MB11C04;s__	Medium-quality draft
JZB_MAG0301	85.943	0.705053	0	d__Bacteria;p__Verrucomicrobiota;c__Verrucomicrobiae;o__Opitutales;f__MB11C04;g__MB11C04;s__	Medium-quality draft
JZB_MAG0202	90.163	0.675676	0	d__Bacteria;p__Verrucomicrobiota;c__Verrucomicrobiae;o__Opitutales;f__MB11C04;g__MB11C04;s__	Medium-quality draft
JZB_MAG0084	94.5946	0	0	d__Bacteria;p__Verrucomicrobiota;c__Verrucomicrobiae;o__Opitutales;f__MB11C04;g__MB11C04;s__	Medium-quality draft
JZB_MAG0465	69.6677	1.42047	25	d__Bacteria;p__Verrucomicrobiota;c__Verrucomicrobiae;o__Opitutales;f__Opitutaceae;g__UBA5691;s__	Medium-quality draft
JZB_MAG0371	85.6717	0.675676	0	d__Bacteria;p__Verrucomicrobiota;c__Verrucomicrobiae;o__Opitutales;f__Puniceicoccaceae;g__BACL24;s__	Medium-quality draft
JZB_MAG0211	94.0878	0	0	d__Bacteria;p__Verrucomicrobiota;c__Verrucomicrobiae;o__Opitutales;f__Puniceicoccaceae;g__BACL24;s__	Medium-quality draft
JZB_MAG0167	90.8784	1.35135	0	d__Bacteria;p__Verrucomicrobiota;c__Verrucomicrobiae;o__Pedosphaerales;f__AAA164-E04;g__AAA164-E04;s__	Medium-quality draft
JZB_MAG0380	82.5225	1.35135	0	d__Bacteria;p__Verrucomicrobiota;c__Verrucomicrobiae;o__Pedosphaerales;f__GCA-2715965;g__;s__	Medium-quality draft
JZB_MAG0163	86.4891	3.71622	16.67	d__Bacteria;p__Verrucomicrobiota;c__Verrucomicrobiae;o__Pedosphaerales;f__GCA-2715965;g__GCA-2715965;s__	Medium-quality draft
JZB_MAG0340	64.4442	1.52027	0	d__Bacteria;p__Verrucomicrobiota;c__Verrucomicrobiae;o__Pedosphaerales;f__UBA1096;g__UBA1096;s__	Medium-quality draft
JZB_MAG0351	53.1668	2.02703	33.33	d__Bacteria;p__Verrucomicrobiota;c__Verrucomicrobiae;o__Pedosphaerales;f__UBA1100;g__UBA1100;s__	Medium-quality draft
JZB_MAG0011	95.2409	0.0587544	100	d__Bacteria;p__Verrucomicrobiota;c__Verrucomicrobiae;o__Pedosphaerales;f__UBA1100;g__UBA1100;s__	Medium-quality draft
JZB_MAG0093	88.2993	0.680272	0	d__Bacteria;p__Verrucomicrobiota;c__Verrucomicrobiae;o__Verrucomicrobiales;f__Akkermansiaceae;g__Rubritalea;s__	Medium-quality draft
JZB_MAG1149	70.766	0.680272	0	d__Bacteria;p__Verrucomicrobiota;c__Verrucomicrobiae;o__Verrucomicrobiales;f__Akkermansiaceae;g__UBA985;s__	Medium-quality draft
JZB_MAG0214	85.3554	0.340136	100	d__Bacteria;p__Verrucomicrobiota;c__Verrucomicrobiae;o__Verrucomicrobiales;f__Akkermansiaceae;g__UBA985;s__	Medium-quality draft
JZB_MAG0217	91.8367	1.70068	50	d__Bacteria;p__Verrucomicrobiota;c__Verrucomicrobiae;o__Verrucomicrobiales;f__DEV007;g__Arctic95D-9;s__	High-quality draft
JZB_MAG0481	93.8776	2.04082	50	d__Bacteria;p__Verrucomicrobiota;c__Verrucomicrobiae;o__Verrucomicrobiales;f__DEV007;g__EC70;s__	High-quality draft

## Sheet: Archaea ref 
GTDB id	taxonomy
GB_GCA_000008085.1	d__Archaea;p__Nanoarchaeota;c__Nanoarchaeia;o__Nanoarchaeales;f__Nanoarchaeaceae;g__Nanoarchaeum;s__
GB_GCA_000387965.1	d__Archaea;p__Nanoarchaeota;c__Nanoarchaeia;o__Nanoarchaeales;f__Nanopusillaceae;g__Nanopusillus;s__
GB_GCA_000965745.1	d__Archaea;p__Thermoplasmatota;c__Thermoplasmata;o__Thermoplasmatales;f__Thermoplasmataceae;g__GCA-965745;s__
GB_GCA_001552015.1	d__Archaea;p__Nanoarchaeota;c__Nanoarchaeia;o__Nanoarchaeales;f__Nanopusillaceae;g__Nanopusillus;s__
GB_GCA_001628435.1	d__Archaea;p__Thermoplasmatota;c__MGII;o__MGII;f__MGIIB;g__UBA252;s__
GB_GCA_001784635.1	d__Archaea;p__Nanoarchaeota;c__Aenigmarchaeia;o__CG10238-14;f__CG10238-14;g__RBG-16-49-10;s__
GB_GCA_001940725.1	d__Archaea;p__Asgardarchaeota;c__Heimdallarchaeia;o__LC-2;f__LC-2;g__LC-2;s__
GB_GCA_001940755.1	d__Archaea;p__Asgardarchaeota;c__Heimdallarchaeia;o__UBA460;f__UBA460;g__UBA460;s__
GB_GCA_002204705.1	d__Archaea;p__Thermoplasmatota;c__Thermoplasmata;o__Thermoplasmatales;f__Thermoplasmataceae;g__B-DKE;s__
GB_GCA_002256575.1	d__Archaea;p__Halobacterota;c__Methanosarcinia;o__Methanotrichales;f__Methanotrichaceae;g__Methanothrix;s__
GB_GCA_002256595.1	d__Archaea;p__Halobacterota;c__Methanosarcinia;o__Methanotrichales;f__Methanotrichaceae;g__Methanothrix;s__
GB_GCA_002256665.1	d__Archaea;p__Halobacterota;c__Methanosarcinia;o__Methanotrichales;f__Methanotrichaceae;g__Methanothrix;s__
GB_GCA_002256715.1	d__Archaea;p__Halobacterota;c__Methanosarcinia;o__Methanotrichales;f__Methanotrichaceae;g__Methanothrix;s__
GB_GCA_002457555.1	d__Archaea;p__Thermoplasmatota;c__MGII;o__MGII;f__MGIIB;g__UBA252;s__
GB_GCA_002494645.1	d__Archaea;p__Thermoplasmatota;c__MGII;o__MGII;f__MGIIA;g__UBA253;s__
GB_GCA_002494865.1	d__Archaea;p__Thermoplasmatota;c__MGII;o__MGII;f__MGIIA;g__UBA562;s__
GB_GCA_002495105.1	d__Archaea;p__Thermoplasmatota;c__MGII;o__MGII;f__MGIIA;g__UBA253;s__
GB_GCA_002495525.1	d__Archaea;p__Thermoplasmatota;c__MGII;o__MGII;f__MGIIB;g__UBA9562;s__
GB_GCA_002495645.1	d__Archaea;p__Thermoplasmatota;c__MGII;o__MGII;f__MGIIA;g__UBA253;s__
GB_GCA_002496435.1	d__Archaea;p__Thermoplasmatota;c__MGII;o__MGII;f__MGIIB;g__UBA9562;s__
GB_GCA_002496635.1	d__Archaea;p__Thermoplasmatota;c__MGII;o__MGII;f__MGIIA;g__UBA618;s__
GB_GCA_002496845.1	d__Archaea;p__Thermoplasmatota;c__MGII;o__MGII;f__MGIIA;g__UBA559;s__
GB_GCA_002496905.1	d__Archaea;p__Thermoplasmatota;c__MGII;o__MGII;f__MGIIB;g__UBA252;s__
GB_GCA_002497645.1	d__Archaea;p__Thermoplasmatota;c__MGII;o__MGII;f__MGIIA;g__UBA559;s__
GB_GCA_002499545.1	d__Archaea;p__Thermoplasmatota;c__MGII;o__MGII;f__MGIIA;g__UBA562;s__
GB_GCA_002501975.1	d__Archaea;p__Thermoplasmatota;c__MGII;o__MGII;f__MGIIB;g__UBA252;s__
GB_GCA_002502215.1	d__Archaea;p__Thermoplasmatota;c__MGII;o__MGII;f__MGIIA;g__UBA618;s__
GB_GCA_002502555.1	d__Archaea;p__Thermoplasmatota;c__MGII;o__MGII;f__MGIIA;g__UBA253;s__
GB_GCA_002503205.1	d__Archaea;p__Thermoplasmatota;c__Thermoplasmata;o__Thermoplasmatales;f__Thermoplasmataceae;g__UBA447;s__
GB_GCA_002505645.1	d__Archaea;p__Asgardarchaeota;c__Heimdallarchaeia;o__UBA460;f__UBA460;g__UBA460;s__
GB_GCA_002505805.1	d__Archaea;p__Halobacterota;c__Methanosarcinia;o__Methanotrichales;f__Methanotrichaceae;g__Methanothrix;s__
GB_GCA_002506025.1	d__Archaea;p__Thermoplasmatota;c__MGII;o__MGII;f__MGIIA;g__UBA562;s__
GB_GCA_002506385.1	d__Archaea;p__Thermoplasmatota;c__MGII;o__MGII;f__MGIIA;g__UBA618;s__
GB_GCA_002506665.1	d__Archaea;p__Crenarchaeota;c__Nitrososphaeria;o__Nitrososphaerales;f__Nitrosopumilaceae;g__Nitrosopumilus;s__
GB_GCA_002507305.1	d__Archaea;p__Thermoplasmatota;c__MGII;o__MGII;f__MGIIB;g__UBA252;s__
GB_GCA_002508395.1	d__Archaea;p__Crenarchaeota;c__Nitrososphaeria;o__Nitrososphaerales;f__Nitrosopumilaceae;g__Nitrosopumilus;s__
GB_GCA_002685215.1	d__Archaea;p__Thermoplasmatota;c__MGII;o__MGII;f__MGIIB;g__UBA9562;s__
GB_GCA_002685415.1	d__Archaea;p__Thermoplasmatota;c__MGII;o__MGII;f__MGIIB;g__UBA252;s__
GB_GCA_002690535.1	d__Archaea;p__Crenarchaeota;c__Nitrososphaeria;o__Nitrososphaerales;f__Nitrosopumilaceae;g__Nitrosopumilus;s__
GB_GCA_002690785.1	d__Archaea;p__Thermoplasmatota;c__MGII;o__MGII;f__MGIIA;g__UBA253;s__
GB_GCA_002692775.1	d__Archaea;p__Thermoplasmatota;c__MGII;o__MGII;f__MGIIA;g__UBA12002;s__
GB_GCA_002694585.1	d__Archaea;p__Thermoplasmatota;c__MGII;o__MGII;f__MGIIA;g__UBA559;s__
GB_GCA_002699425.1	d__Archaea;p__Thermoplasmatota;c__MGII;o__MGII;f__MGIIA;g__UBA12002;s__
GB_GCA_002712495.1	d__Archaea;p__Thermoplasmatota;c__MGII;o__MGII;f__MGIIA;g__UBA559;s__
GB_GCA_002716785.1	d__Archaea;p__Thermoplasmatota;c__MGII;o__MGII;f__MGIIA;g__UBA253;s__
GB_GCA_002719815.1	d__Archaea;p__Thermoplasmatota;c__MGII;o__MGII;f__MGIIA;g__UBA618;s__
GB_GCA_002726495.1	d__Archaea;p__Thermoplasmatota;c__MGII;o__MGII;f__MGIIA;g__UBA253;s__
GB_GCA_002727515.1	d__Archaea;p__Thermoplasmatota;c__MGII;o__MGII;f__MGIIA;g__UBA120;s__
GB_GCA_002728275.1	d__Archaea;p__Asgardarchaeota;c__Heimdallarchaeia;o__LC-2;f__LC-2;g__GCA-2728275;s__
GB_GCA_002728595.1	d__Archaea;p__Thermoplasmatota;c__MGII;o__MGII;f__MGIIA;g__UBA12002;s__
GB_GCA_002730005.1	d__Archaea;p__Thermoplasmatota;c__MGII;o__MGII;f__MGIIA;g__UBA562;s__
GB_GCA_002730775.1	d__Archaea;p__Thermoplasmatota;c__MGII;o__MGII;f__MGIIB;g__UBA9562;s__
GB_GCA_002731935.1	d__Archaea;p__Thermoplasmatota;c__MGII;o__MGII;f__MGIIB;g__UBA9562;s__
GB_GCA_002737455.1	d__Archaea;p__Crenarchaeota;c__Nitrososphaeria;o__Nitrososphaerales;f__Nitrosopumilaceae;g__Nitrosopumilus;s__
GB_GCA_002789635.1	d__Archaea;p__Nanoarchaeota;c__Aenigmarchaeia;o__CG10238-14;f__CG10238-14;g__CG10238-14;s__
RS_GCF_000011185.1	d__Archaea;p__Thermoplasmatota;c__Thermoplasmata;o__Thermoplasmatales;f__Thermoplasmataceae;g__Thermoplasma;s__
RS_GCF_000195915.1	d__Archaea;p__Thermoplasmatota;c__Thermoplasmata;o__Thermoplasmatales;f__Thermoplasmataceae;g__Thermoplasma;s__
RS_GCF_000204415.1	d__Archaea;p__Halobacterota;c__Methanosarcinia;o__Methanotrichales;f__Methanotrichaceae;g__Methanothrix;s__
RS_GCF_000299395.1	d__Archaea;p__Crenarchaeota;c__Nitrososphaeria;o__Nitrososphaerales;f__Nitrosopumilaceae;g__Nitrosopumilus;s__
RS_GCF_001541925.1	d__Archaea;p__Crenarchaeota;c__Nitrososphaeria;o__Nitrososphaerales;f__Nitrosopumilaceae;g__Nitrosopumilus;s__
RS_GCF_002156965.1	d__Archaea;p__Crenarchaeota;c__Nitrososphaeria;o__Nitrososphaerales;f__Nitrosopumilaceae;g__Nitrosopumilus;s__
UBA10117	d__Archaea;p__Nanoarchaeota;c__UBA10117;o__UBA10117;f__UBA10117;g__UBA10117;s__
UBA12376	d__Archaea;p__Thermoplasmatota;c__MGII;o__MGII;f__MGIIA;g__UBA12002;s__
UBA7982	d__Archaea;p__Thermoplasmatota;c__MGII;o__MGII;f__MGIIA;g__UBA253;s__
UBA8329	d__Archaea;p__Thermoplasmatota;c__MGII;o__MGII;f__MGIIA;g__UBA559;s__
UBA8574	d__Archaea;p__Thermoplasmatota;c__MGII;o__MGII;f__MGIIA;g__UBA618;s__
UBA8725	d__Archaea;p__Thermoplasmatota;c__MGII;o__MGII;f__MGIIA;g__UBA562;s__
UBA9596	d__Archaea;p__Thermoplasmatota;c__MGII;o__MGII;f__MGIIA;g__UBA562;s__

## Sheet: Bacteria ref
GTDB id	taxonomy
GB_GCA_000018565.1	d__Bacteria;p__Chloroflexota;c__Chloroflexia;o__Chloroflexales;f__Herpetosiphonaceae;g__Herpetosiphon;s__Herpetosiphon aurantiacus
GB_GCA_000170815.1	d__Bacteria;p__Bacteroidota;c__Bacteroidia;o__Flavobacteriales;f__Flavobacteriaceae;g__HC6-5;s__
GB_GCA_000218745.1	d__Bacteria;p__Cyanobacteriota;c__Cyanobacteriia;o__Synechococcales_A;f__Cyanobiaceae;g__Prochlorococcus_A;s__Prochlorococcus_A sp7
GB_GCA_000252525.1	d__Bacteria;p__Proteobacteria;c__Gammaproteobacteria;o__SAR86;f__D2472;g__SAR86A;s__
GB_GCA_000263195.1	d__Bacteria;p__Bacteroidota;c__Bacteroidia;o__Cytophagales;f__Spirosomaceae;g__Emticicia;s__Emticicia oligotrophica
GB_GCA_000276965.1	d__Bacteria;p__Campylobacterota;c__Campylobacteria;o__Campylobacterales;f__Thiovulaceae;g__Thiovulum;s__
GB_GCA_000307935.1	d__Bacteria;p__Proteobacteria;c__Gammaproteobacteria;o__SAR86;f__D2472;g__D2472;s__
GB_GCA_000333235.1	d__Bacteria;p__Proteobacteria;c__Gammaproteobacteria;o__Enterobacterales;f__Alteromonadaceae;g__Pseudoalteromonas;s__Pseudoalteromonas luteoviolacea_D
GB_GCA_000364545.1	d__Bacteria;p__Proteobacteria;c__Alphaproteobacteria;o__Pelagibacterales;f__Pelagibacteraceae;g__Fonsibacter;s__
GB_GCA_000371825.1	d__Bacteria;p__Proteobacteria;c__Alphaproteobacteria;o__Pelagibacterales;f__Pelagibacteraceae;g__Fonsibacter;s__
GB_GCA_000371845.1	d__Bacteria;p__Proteobacteria;c__Alphaproteobacteria;o__Pelagibacterales;f__Pelagibacteraceae;g__Fonsibacter;s__
GB_GCA_000371865.1	d__Bacteria;p__Proteobacteria;c__Alphaproteobacteria;o__Pelagibacterales;f__Pelagibacteraceae;g__Fonsibacter;s__
GB_GCA_000383115.1	d__Bacteria;p__Proteobacteria;c__Alphaproteobacteria;o__Puniceispirillales;f__AAA536-G10;g__AAA536-G10;s__
GB_GCA_000383355.1	d__Bacteria;p__Bacteroidota;c__Bacteroidia;o__Flavobacteriales;f__Flavobacteriaceae;g__SCGC-AAA160-P02;s__
GB_GCA_000383735.1	d__Bacteria;p__Verrucomicrobiota;c__Verrucomicrobiae;o__Verrucomicrobiales;f__Akkermansiaceae;g__SW10;s__
GB_GCA_000384615.1	d__Bacteria;p__Proteobacteria;c__Alphaproteobacteria;o__Puniceispirillales;f__AAA536-G10;g__AAA536-G10;s__
GB_GCA_000384935.1	d__Bacteria;p__Proteobacteria;c__Gammaproteobacteria;o__SAR86;f__D2472;g__SCGC-AAA076-P13;s__
GB_GCA_000384995.1	d__Bacteria;p__Proteobacteria;c__Gammaproteobacteria;o__Pseudomonadales;f__Porticoccaceae;g__AAA300-D14;s__AAA300-D14 sp1
GB_GCA_000385055.1	d__Bacteria;p__Proteobacteria;c__Gammaproteobacteria;o__SAR86;f__D2472;g__SCGC-AAA076-P13;s__SCGC-AAA076-P13 sp1
GB_GCA_000402655.1	d__Bacteria;p__Marinisomatota;c__Marinisomatia;o__Marinisomatales;f__Marinisomataceae;g__Marinisoma;s__
GB_GCA_000402755.1	d__Bacteria;p__Marinisomatota;c__Marinisomatia;o__Marinisomatales;f__Marinisomataceae;g__Marinisoma;s__
GB_GCA_000402815.1	d__Bacteria;p__Marinisomatota;c__Marinisomatia;o__Marinisomatales;f__Marinisomataceae;g__Marinisoma;s__Marinisoma atlanticum
GB_GCA_000416275.1	d__Bacteria;p__Proteobacteria;c__Gammaproteobacteria;o__Pseudomonadales;f__Nitrincolaceae;g__Rs1;s__
GB_GCA_000416315.1	d__Bacteria;p__Proteobacteria;c__Gammaproteobacteria;o__Pseudomonadales;f__Nitrincolaceae;g__Rs1;s__
GB_GCA_000419545.1	d__Bacteria;p__Proteobacteria;c__Alphaproteobacteria;o__Pelagibacterales;f__Pelagibacteraceae;g__Pelagibacter_A;s__Pelagibacter_A ubique
GB_GCA_000421325.1	d__Bacteria;p__Proteobacteria;c__Alphaproteobacteria;o__Puniceispirillales;f__AAA536-G10;g__AAA536-G10;s__
GB_GCA_000432155.1	d__Bacteria;p__Firmicutes_A;c__Clostridia;o__Lachnospirales;f__CAG-274;g__CAG-274;s__
GB_GCA_000432735.1	d__Bacteria;p__Bacteroidota;c__Bacteroidia;o__Bacteroidales;f__Bacteroidaceae;g__Bacteroides_A;s__
GB_GCA_000433715.1	d__Bacteria;p__Bacteroidota;c__Bacteroidia;o__Bacteroidales;f__Bacteroidaceae;g__Bacteroides_A;s__Bacteroides_A plebeius_A
GB_GCA_000433815.1	d__Bacteria;p__Firmicutes_A;c__Clostridia;o__Lachnospirales;f__Lachnospiraceae;g__Blautia_A;s__
GB_GCA_000434275.1	d__Bacteria;p__Firmicutes_A;c__Clostridia;o__Lachnospirales;f__Lachnospiraceae;g__Agathobacter;s__
GB_GCA_000434515.1	d__Bacteria;p__Bacteroidota;c__Bacteroidia;o__Bacteroidales;f__Bacteroidaceae;g__Prevotella;s__
GB_GCA_000434735.1	d__Bacteria;p__Bacteroidota;c__Bacteroidia;o__Bacteroidales;f__Bacteroidaceae;g__Bacteroides_A;s__
GB_GCA_000435555.1	d__Bacteria;p__Firmicutes_A;c__Clostridia;o__Oscillospirales;f__Oscillospiraceae;g__CAG-83;s__
GB_GCA_000436035.1	d__Bacteria;p__Bacteroidota;c__Bacteroidia;o__Bacteroidales;f__Bacteroidaceae;g__Prevotella;s__
GB_GCA_000436095.1	d__Bacteria;p__Firmicutes_C;c__Negativicutes;o__Acidaminococcales;f__Acidaminococcaceae;g__CAG-207;s__
GB_GCA_000436295.1	d__Bacteria;p__Firmicutes_C;c__Negativicutes;o__Acidaminococcales;f__Acidaminococcaceae;g__CAG-207;s__
GB_GCA_000436615.1	d__Bacteria;p__Firmicutes_A;c__Clostridia;o__Lachnospirales;f__Lachnospiraceae;g__Blautia_A;s__
GB_GCA_000436795.1	d__Bacteria;p__Bacteroidota;c__Bacteroidia;o__Bacteroidales;f__Bacteroidaceae;g__Bacteroides_A;s__
GB_GCA_000437975.1	d__Bacteria;p__Firmicutes_A;c__Clostridia;o__Oscillospirales;f__DTU089;g__Ruminococcus_E;s__
GB_GCA_000493945.1	d__Bacteria;p__Hydrogenedentota;c__Hydrogenedentia;o__Hydrogenedentiales;f__Hydrogenedensaceae;g__Hydrogenedens;s__Hydrogenedens terephthalicus
GB_GCA_000495595.1	d__Bacteria;p__Desulfobacterota;c__Desulfobulbia;o__Desulfobulbales;f__Desulfocapsaceae;g__PB-SRB1;s__PB-SRB1 sp1
GB_GCA_000504625.1	d__Bacteria;p__Proteobacteria;c__Alphaproteobacteria;o__Pelagibacterales;f__Pelagibacteraceae;g__AAA240-E13;s__
GB_GCA_000508525.1	d__Bacteria;p__Firmicutes_C;c__Negativicutes;o__Veillonellales;f__Negativicoccaceae;g__Negativicoccus;s__Negativicoccus succinicivorans
GB_GCA_000513055.1	d__Bacteria;p__Proteobacteria;c__Alphaproteobacteria;o__Pelagibacterales;f__Pelagibacteraceae;g__AAA240-E13;s__
GB_GCA_000583815.1	d__Bacteria;p__Proteobacteria;c__Gammaproteobacteria;o__Ectothiorhodospirales;f__Ectothiorhodospiraceae;g__Ectothiorhodospira;s__Ectothiorhodospira halochloris
GB_GCA_000614125.1	d__Bacteria;p__Bacteroidota;c__Bacteroidia;o__Bacteroidales;f__Bacteroidaceae;g__Bacteroides;s__Bacteroides rodentium
GB_GCA_000614185.1	d__Bacteria;p__Bacteroidota;c__Bacteroidia;o__Bacteroidales;f__Bacteroidaceae;g__Bacteroides_B;s__Bacteroides_B sartorii
GB_GCA_000724175.1	d__Bacteria;p__Bacteroidota;c__Chlorobia;o__Chlorobiales;f__Chloroherpetonaceae;g__GBChlB;s__
GB_GCA_000738065.1	d__Bacteria;p__Bacteroidota;c__Bacteroidia;o__Bacteroidales;f__Bacteroidaceae;g__Bacteroides_B;s__Bacteroides_B dorei
GB_GCA_000754445.1	d__Bacteria;p__Actinobacteriota;c__Actinobacteria;o__Actinomycetales;f__Microbacteriaceae;g__BACL25;s__BACL25 sp2
GB_GCA_000817095.1	d__Bacteria;p__Actinobacteriota;c__Acidimicrobiia;o__Microtrichales;f__UBA11606;g__MedAcidi-G2A;s__
GB_GCA_000817105.1	d__Bacteria;p__Actinobacteriota;c__Acidimicrobiia;o__Microtrichales;f__TK06;g__MedAcidi-G3;s__
GB_GCA_000830255.1	d__Bacteria;p__Campylobacterota;c__Campylobacteria;o__Campylobacterales;f__Thiovulaceae;g__PC08-66;s__
GB_GCA_000961645.1	d__Bacteria;p__Proteobacteria;c__Gammaproteobacteria;o__Pseudomonadales;f__Porticoccaceae;g__BRH-c0;s__
GB_GCA_000961695.1	d__Bacteria;p__Proteobacteria;c__Alphaproteobacteria;o__Caulobacterales;f__Hyphomonadaceae;g__Hyphomonas;s__
GB_GCA_000961795.1	d__Bacteria;p__Proteobacteria;c__Alphaproteobacteria;o__Caulobacterales;f__Hyphomonadaceae;g__Hyphomonas;s__
GB_GCA_000981645.1	d__Bacteria;p__Bacteroidota;c__Bacteroidia;o__Flavobacteriales;f__UA16;g__ASP10-05a;s__
GB_GCA_000981705.1	d__Bacteria;p__Proteobacteria;c__Alphaproteobacteria;o__Rhodobacterales;f__Rhodobacteraceae;g__Planktomarina;s__Planktomarina sp1
GB_GCA_001180065.1	d__Bacteria;p__Proteobacteria;c__Alphaproteobacteria;o__Pelagibacterales;f__Pelagibacteraceae;g__Pelagibacter;s__Pelagibacter ubique_G
GB_GCA_001303245.1	d__Bacteria;p__Proteobacteria;c__Gammaproteobacteria;o__Steroidobacterales;f__Steroidobacteraceae;g__SG8-30;s__
GB_GCA_001304425.1	d__Bacteria;p__Proteobacteria;c__Gammaproteobacteria;o__Betaproteobacteriales;f__SG8-40;g__SG8-40;s__
GB_GCA_001310855.1	d__Bacteria;p__Proteobacteria;c__Alphaproteobacteria;o__Rhizobiales;f__Beijerinckiaceae;g__Methylobacterium;s__Methylobacterium rhodinum
GB_GCA_001312485.1	d__Bacteria;p__Firmicutes_C;c__Negativicutes;o__Veillonellales;f__Veillonellaceae;g__Veillonella;s__Veillonella rogosae
GB_GCA_001314545.1	d__Bacteria;p__Bacteroidota;c__Rhodothermia;o__Balneolales;f__HLUCCA01;g__HLUCCA01;s__
GB_GCA_001314625.1	d__Bacteria;p__Proteobacteria;c__Alphaproteobacteria;o__Caulobacterales;f__Maricaulaceae;g__Oceanicaulis;s__Oceanicaulis sp2
GB_GCA_001314655.1	d__Bacteria;p__Proteobacteria;c__Alphaproteobacteria;o__Rhodobacterales;f__Rhodobacteraceae;g__HLUCCA08;s__
GB_GCA_001314705.1	d__Bacteria;p__Proteobacteria;c__Alphaproteobacteria;o__Rhodobacterales;f__Rhodobacteraceae;g__HLUCCO07;s__
GB_GCA_001314805.1	d__Bacteria;p__Proteobacteria;c__Alphaproteobacteria;o__Rhodobacterales;f__Rhodobacteraceae;g__Roseibacterium;s__
GB_GCA_001314845.1	d__Bacteria;p__Proteobacteria;c__Gammaproteobacteria;o__Pseudomonadales;f__Hahellaceae;g__Marinobacter;s__Marinobacter excellens_A
GB_GCA_001321855.1	d__Bacteria;p__Proteobacteria;c__Alphaproteobacteria;o__Pelagibacterales;f__Pelagibacteraceae;g__Pelagibacter_A;s__
GB_GCA_001437935.1	d__Bacteria;p__Actinobacteriota;c__Acidimicrobiia;o__Microtrichales;f__Ilumatobacteraceae;g__UBA3006;s__
GB_GCA_001438005.1	d__Bacteria;p__Verrucomicrobiota;c__Verrucomicrobiae;o__Methylacidiphilales;f__UBA3015;g__UBA3015;s__UBA3015 sp1
GB_GCA_001438015.1	d__Bacteria;p__Bacteroidota;c__Bacteroidia;o__Flavobacteriales;f__Cryomorphaceae;g__Coccinistipes;s__Coccinistipes sp3
GB_GCA_001438125.1	d__Bacteria;p__Bacteroidota;c__Bacteroidia;o__Flavobacteriales;f__Flavobacteriaceae;g__BACL21;s__
GB_GCA_001438205.1	d__Bacteria;p__Bacteroidota;c__Bacteroidia;o__Flavobacteriales;f__Cryomorphaceae;g__Coccinistipes;s__
GB_GCA_001438335.1	d__Bacteria;p__Proteobacteria;c__Alphaproteobacteria;o__Pelagibacterales;f__Pelagibacteraceae;g__Pelagibacter;s__Pelagibacter sp1
GB_GCA_001438415.1	d__Bacteria;p__Cyanobacteriota;c__Cyanobacteriia;o__Synechococcales_A;f__Cyanobiaceae;g__Cyanobium;s__
GB_GCA_001438605.1	d__Bacteria;p__Proteobacteria;c__Gammaproteobacteria;o__Pseudomonadales;f__Porticoccaceae;g__HTCC2207;s__
GB_GCA_001438945.1	d__Bacteria;p__Actinobacteriota;c__Acidimicrobiia;o__Microtrichales;f__Ilumatobacteraceae;g__AG-120924-bin39;s__
GB_GCA_001438965.1	d__Bacteria;p__Actinobacteriota;c__Actinobacteria;o__Actinomycetales;f__Microbacteriaceae;g__BACL25;s__BACL25 sp1
GB_GCA_001438985.1	d__Bacteria;p__Actinobacteriota;c__Acidimicrobiia;o__Microtrichales;f__Ilumatobacteraceae;g__UBA3006;s__UBA3006 sp1
GB_GCA_001439205.1	d__Bacteria;p__Bacteroidota;c__Bacteroidia;o__Flavobacteriales;f__Flavobacteriaceae;g__MAG-121220-bin8;s__
GB_GCA_001439215.1	d__Bacteria;p__Bacteroidota;c__Bacteroidia;o__Flavobacteriales;f__Flavobacteriaceae;g__MAG-120531;s__
GB_GCA_001462225.1	d__Bacteria;p__Fibrobacterota;c__Fibrobacteria;o__Fibrobacterales;f__Fibrobacteraceae;g__Fibromonas;s__
GB_GCA_001462235.1	d__Bacteria;p__Fibrobacterota;c__Fibrobacteria;o__Fibrobacterales;f__Fibrobacteraceae;g__Fibromonas;s__
GB_GCA_001462245.1	d__Bacteria;p__Fibrobacterota;c__Fibrobacteria;o__Fibrobacterales;f__Fibrobacteraceae;g__Fibromonas;s__Fibromonas termitidis
GB_GCA_001464275.1	d__Bacteria;p__Actinobacteriota;c__Thermoleophilia;o__Ga0077560;f__Ga0077560;g__Ga0077560;s__
GB_GCA_001464755.1	d__Bacteria;p__Proteobacteria;c__Alphaproteobacteria;o__Rhizobiales;f__Hyphomicrobiaceae;g__Ga0077555;s__
GB_GCA_001464935.1	d__Bacteria;p__Proteobacteria;c__Gammaproteobacteria;o__Ga0077536;f__Ga0077536;g__Ga0077536;s__
GB_GCA_001464955.1	d__Bacteria;p__Proteobacteria;c__Alphaproteobacteria;o__Rhizobiales;f__Hyphomicrobiaceae;g__Ga0077555;s__
GB_GCA_001464995.1	d__Bacteria;p__Actinobacteriota;c__Thermoleophilia;o__Ga0077560;f__Ga0077560;g__Ga0077541;s__
GB_GCA_001465025.1	d__Bacteria;p__Proteobacteria;c__Gammaproteobacteria;o__Pseudomonadales;f__Pseudomonadaceae;g__Pseudomonas_E;s__
GB_GCA_001507855.1	d__Bacteria;p__Proteobacteria;c__Gammaproteobacteria;o__Pseudomonadales;f__Halomonadaceae;g__Halomonas;s__
GB_GCA_001508055.1	d__Bacteria;p__Thermotogota;c__Thermotogae;o__Petrotogales;f__Petrotogaceae;g__Petrotoga;s__Petrotoga sp1
GB_GCA_001509385.1	d__Bacteria;p__Thermotogota;c__Thermotogae;o__Petrotogales;f__Petrotogaceae;g__Petrotoga;s__Petrotoga mobilis_A
GB_GCA_001510135.1	d__Bacteria;p__Proteobacteria;c__Alphaproteobacteria;o__Rhodobacterales;f__Rhodobacteraceae;g__HIMB11;s__
GB_GCA_001510335.1	d__Bacteria;p__Actinobacteriota;c__Acidimicrobiia;o__Microtrichales;f__Ilumatobacteraceae;g__Casp-actino8;s__
GB_GCA_001510385.1	d__Bacteria;p__Actinobacteriota;c__Acidimicrobiia;o__Microtrichales;f__Ilumatobacteraceae;g__Casp-actino5;s__
GB_GCA_001510415.1	d__Bacteria;p__Actinobacteriota;c__Actinobacteria;o__Corynebacteriales;f__Corynebacteriaceae;g__Mycobacterium;s__
GB_GCA_001510455.1	d__Bacteria;p__Actinobacteriota;c__Acidimicrobiia;o__Microtrichales;f__Ilumatobacteraceae;g__Casp-actino8;s__
GB_GCA_001513025.1	d__Bacteria;p__Proteobacteria;c__Gammaproteobacteria;o__Pseudomonadales;f__Pseudomonadaceae;g__Pseudomonas_C;s__
GB_GCA_001513435.1	d__Bacteria;p__Proteobacteria;c__Gammaproteobacteria;o__Pseudomonadales;f__Pseudomonadaceae;g__Pseudomonas_C;s__
GB_GCA_001515985.1	d__Bacteria;p__Proteobacteria;c__Alphaproteobacteria;o__Sphingomonadales;f__Sphingomonadaceae;g__Altererythrobacter;s__
GB_GCA_001516125.1	d__Bacteria;p__Proteobacteria;c__Alphaproteobacteria;o__Sphingomonadales;f__Sphingomonadaceae;g__Altererythrobacter;s__
GB_GCA_001564065.1	d__Bacteria;p__Bacteroidota;c__Rhodothermia;o__Balneolales;f__Balneolaceae;g__Rhodohalobacter;s__
GB_GCA_001567255.1	d__Bacteria;p__Bacteroidota;c__Bacteroidia;o__Chitinophagales;f__Saprospiraceae;g__OLB9;s__
GB_GCA_001567275.1	d__Bacteria;p__Bacteroidota;c__Bacteroidia;o__AKYH767-A;f__OLB10;g__OLB10;s__
GB_GCA_001567405.1	d__Bacteria;p__Bacteroidota;c__Bacteroidia;o__Chitinophagales;f__Saprospiraceae;g__OLB8;s__
GB_GCA_001593685.1	d__Bacteria;p__Proteobacteria;c__Gammaproteobacteria;o__Pseudomonadales;f__IMCC2047;g__IMCC2047;s__IMCC2047 sp1
GB_GCA_001602745.1	d__Bacteria;p__Proteobacteria;c__Alphaproteobacteria;o__Rhodobacterales;f__Rhodobacteraceae;g__Paenirhodobacter;s__
GB_GCA_001603275.1	d__Bacteria;p__Actinobacteriota;c__Actinobacteria;o__Propionibacteriales;f__Propionibacteriaceae;g__Propionicimonas;s__
GB_GCA_001603875.1	d__Bacteria;p__Fibrobacterota;c__Fibrobacteria;o__Fibrobacterales;f__Fibrobacteraceae;g__Fibro-01;s__
GB_GCA_001604135.1	d__Bacteria;p__Firmicutes_A;c__Clostridia;o__Saccharofermentanales;f__Saccharofermentanaceae;g__Saccharofermentans;s__
GB_GCA_001610875.1	d__Bacteria;p__Planctomycetota;c__Planctomycetes;o__Pirellulales;f__Pirellulaceae;g__Pirellula;s__
GB_GCA_001626125.1	d__Bacteria;p__Actinobacteriota;c__Acidimicrobiia;o__Microtrichales;f__MedAcidi-G1;g__S20-B6;s__
GB_GCA_001626195.1	d__Bacteria;p__Actinobacteriota;c__Actinobacteria;o__Nanopelagicales;f__S36-B12;g__S36-B12;s__
GB_GCA_001627375.1	d__Bacteria;p__Proteobacteria;c__Alphaproteobacteria;o__Rhodobacterales;f__Rhodobacteraceae;g__TMED111;s__TMED111 sp1
GB_GCA_001627395.1	d__Bacteria;p__Actinobacteriota;c__Actinobacteria;o__Propionibacteriales;f__Nocardioidaceae;g__Nocardioides;s__Nocardioides sp1
GB_GCA_001627655.1	d__Bacteria;p__Proteobacteria;c__Alphaproteobacteria;o__Puniceispirillales;f__Puniceispirillaceae;g__UBA8309;s__UBA8309 sp3
GB_GCA_001627925.1	d__Bacteria;p__Proteobacteria;c__Alphaproteobacteria;o__Rhodobacterales;f__Rhodobacteraceae;g__TMED111;s__
GB_GCA_001628035.1	d__Bacteria;p__Proteobacteria;c__Gammaproteobacteria;o__SAR86;f__SAR86;g__AEGEAN-183;s__AEGEAN-183 sp1
GB_GCA_001628405.1	d__Bacteria;p__Proteobacteria;c__Gammaproteobacteria;o__Thiomicrospirales;f__Thioglobaceae;g__Thioglobus;s__Thioglobus sp1
GB_GCA_001628575.1	d__Bacteria;p__Actinobacteriota;c__Acidimicrobiia;o__Microtrichales;f__MedAcidi-G1;g__S20-B6;s__
GB_GCA_001628605.1	d__Bacteria;p__Actinobacteriota;c__Acidimicrobiia;o__Microtrichales;f__MedAcidi-G1;g__S20-B6;s__
GB_GCA_001657295.1	d__Bacteria;p__Proteobacteria;c__Alphaproteobacteria;o__Caulobacterales;f__Maricaulaceae;g__Oceanicaulis;s__
GB_GCA_001664005.1	d__Bacteria;p__Proteobacteria;c__Alphaproteobacteria;o__Sneathiellales;f__NRL2;g__NRL2;s__
GB_GCA_001704065.1	d__Bacteria;p__Proteobacteria;c__Alphaproteobacteria;o__Pelagibacterales;f__Pelagibacteraceae;g__Pelagibacter;s__
GB_GCA_001723645.1	d__Bacteria;p__Proteobacteria;c__Gammaproteobacteria;o__Pseudomonadales;f__Cellvibrionaceae;g__Endobugula;s__Endobugula sertula
GB_GCA_001724215.1	d__Bacteria;p__Proteobacteria;c__Alphaproteobacteria;o__Sphingomonadales;f__Sphingomonadaceae;g__Porphyrobacter;s__
GB_GCA_001724785.1	d__Bacteria;p__Proteobacteria;c__Gammaproteobacteria;o__Betaproteobacteriales;f__Burkholderiaceae;g__SCN-68-22;s__
GB_GCA_001724795.1	d__Bacteria;p__Proteobacteria;c__Gammaproteobacteria;o__Betaproteobacteriales;f__Burkholderiaceae;g__Acidovorax;s__Acidovorax sp3
GB_GCA_001724815.1	d__Bacteria;p__Proteobacteria;c__Gammaproteobacteria;o__Xanthomonadales;f__Xanthomonadaceae;g__Arenimonas;s__
GB_GCA_001724985.1	d__Bacteria;p__Proteobacteria;c__Alphaproteobacteria;o__Caulobacterales;f__Caulobacteraceae;g__Phenylobacterium;s__
GB_GCA_001750645.1	d__Bacteria;p__Proteobacteria;c__Gammaproteobacteria;o__AqS3;f__AqS3;g__AqS3;s__
GB_GCA_001767855.1	d__Bacteria;p__Proteobacteria;c__Alphaproteobacteria;o__UBA10121;f__UBA5542;g__2-01-FULL-41-14;s__
GB_GCA_001769275.1	d__Bacteria;p__Bacteroidota;c__Bacteroidia;o__Bacteroidales;f__DTU049;g__GWF2-43-63;s__
GB_GCA_001770725.1	d__Bacteria;p__Proteobacteria;c__Gammaproteobacteria;o__Betaproteobacteriales;f__Burkholderiaceae;g__Aquabacterium;s__
GB_GCA_001770775.1	d__Bacteria;p__Proteobacteria;c__Gammaproteobacteria;o__Betaproteobacteriales;f__Burkholderiaceae;g__Aquabacterium;s__
GB_GCA_001771505.1	d__Bacteria;p__Margulisbacteria;c__WOR-1;o__XYC2-FULL-46-14;f__XYC2-FULL-37-10;g__XYB2-FULL-36-35;s__XYB2-FULL-36-35 sp1
GB_GCA_001771535.1	d__Bacteria;p__Margulisbacteria;c__WOR-1;o__XYC2-FULL-46-14;f__XYC2-FULL-37-10;g__XYC2-FULL-37-10;s__XYC2-FULL-37-10 sp1
GB_GCA_001795365.1	d__Bacteria;p__Proteobacteria;c__Gammaproteobacteria;o__Enterobacterales;f__Alteromonadaceae;g__Rheinheimera_A;s__
GB_GCA_001796045.1	d__Bacteria;p__Proteobacteria;c__Alphaproteobacteria;o__Caulobacterales;f__Caulobacteraceae;g__Brevundimonas;s__
GB_GCA_001797255.1	d__Bacteria;p__Firmicutes_A;c__Clostridia;o__Lachnospirales;f__UBA12420;g__UBA12420;s__
GB_GCA_001797985.1	d__Bacteria;p__Myxococcota;c__UBA727;o__UBA727;f__RBG-16-71-12;g__RBG-16-71-12;s__
GB_GCA_001798655.1	d__Bacteria;p__Myxococcota;c__XYA12-FULL-58-9;o__XYA12-FULL-58-9;f__XYA12-FULL-58-9;g__XYA12-FULL-58-9;s__XYA12-FULL-58-9 sp1
GB_GCA_001799505.1	d__Bacteria;p__Desulfuromonadota;c__Desulfuromonadia;o__Geobacterales;f__Pelobacteraceae;g__Pelobacter_C;s__Pelobacter_C sp1
GB_GCA_001800835.1	d__Bacteria;p__Firmicutes;c__Bacilli;o__Erysipelotrichales;f__Erysipelotrichaceae;g__GWE2-51-13;s__
GB_GCA_001800975.1	d__Bacteria;p__Bacteroidota;c__Bacteroidia;o__Flavobacteriales;f__Flavobacteriaceae;g__Lutibacter;s__
GB_GCA_001801305.1	d__Bacteria;p__Proteobacteria;c__Gammaproteobacteria;o__UBA12402;f__UBA12402;g__UBA12402;s__UBA12402 sp1
GB_GCA_001801315.1	d__Bacteria;p__Proteobacteria;c__Gammaproteobacteria;o__UBA12402;f__UBA12402;g__UBA12402;s__
GB_GCA_001801405.1	d__Bacteria;p__Proteobacteria;c__Gammaproteobacteria;o__UBA12402;f__UBA12402;g__O2-02-FULL-42-9;s__O2-02-FULL-42-9 sp1
GB_GCA_001801465.1	d__Bacteria;p__Proteobacteria;c__Gammaproteobacteria;o__UBA12402;f__UBA12402;g__2-12-FULL-35-23;s__
GB_GCA_001801685.1	d__Bacteria;p__Proteobacteria;c__Gammaproteobacteria;o__Xanthomonadales;f__Xanthomonadaceae;g__Arenimonas;s__
GB_GCA_001801885.1	d__Bacteria;p__Proteobacteria;c__Gammaproteobacteria;o__UBA4486;f__UBA4486;g__2-02-FULL-47-50;s__2-02-FULL-47-50 sp1
GB_GCA_001802375.1	d__Bacteria;p__Proteobacteria;c__Gammaproteobacteria;o__UBA4486;f__UBA4486;g__RBG-16-51-14;s__
GB_GCA_001802565.1	d__Bacteria;p__Proteobacteria;c__Gammaproteobacteria;o__Pseudomonadales;f__Pseudohongiellaceae;g__UBA5078;s__
GB_GCA_001803395.1	d__Bacteria;p__Proteobacteria;c__Gammaproteobacteria;o__Betaproteobacteriales;f__Methylophilaceae;g__Methylotenera;s__
GB_GCA_001804735.1	d__Bacteria;p__Proteobacteria;c__Gammaproteobacteria;o__Legionellales;f__Legionellaceae;g__2-12-FULL-37-14;s__
GB_GCA_001824475.1	d__Bacteria;p__Proteobacteria;c__Alphaproteobacteria;o__Caulobacterales;f__Caulobacteraceae;g__Phenylobacterium;s__
GB_GCA_001825585.1	d__Bacteria;p__Proteobacteria;c__Alphaproteobacteria;o__Caulobacterales;f__Caulobacteraceae;g__Phenylobacterium;s__
GB_GCA_001828745.1	d__Bacteria;p__Proteobacteria;c__Gammaproteobacteria;o__Pseudomonadales;f__Pseudomonadaceae;g__Pseudomonas_E;s__
GB_GCA_001829455.1	d__Bacteria;p__Spirochaetota;c__UBA4802;o__UBA4802;f__UBA5550;g__RBG-16-49-21;s__
GB_GCA_001829495.1	d__Bacteria;p__Spirochaetota;c__UBA4802;o__UBA4802;f__UBA5550;g__RBG-16-49-21;s__
GB_GCA_001829625.1	d__Bacteria;p__Campylobacterota;c__Campylobacteria;o__Campylobacterales;f__Thiovulaceae;g__Sulfurimonas;s__
GB_GCA_001830235.1	d__Bacteria;p__Proteobacteria;c__Gammaproteobacteria;o__Xanthomonadales;f__Xanthomonadaceae;g__Arenimonas;s__
GB_GCA_001830425.1	d__Bacteria;p__Proteobacteria;c__Alphaproteobacteria;o__Rhodospirillales;f__2-02-FULL-58-16;g__2-02-FULL-58-16;s__
GB_GCA_001830475.1	d__Bacteria;p__Proteobacteria;c__Alphaproteobacteria;o__Rhodospirillales;f__2-12-FULL-67-15;g__2-12-FULL-67-15;s__
GB_GCA_001831055.1	d__Bacteria;p__Verrucomicrobiota;c__Verrucomicrobiae;o__Opitutales;f__GWC2-42-7-A;g__GWC2-42-7-A;s__
GB_GCA_001871275.1	d__Bacteria;p__Bacteroidota;c__Bacteroidia;o__Flavobacteriales;f__Flavobacteriaceae;g__CG1-02-35-72;s__
GB_GCA_001872735.1	d__Bacteria;p__Verrucomicrobiota;c__Verrucomicrobiae;o__Opitutales;f__CG1-02-43-26;g__CG1-02-43-26;s__
GB_GCA_001873075.1	d__Bacteria;p__Fibrobacterota;c__Fibrobacteria;o__Fibrobacterales;f__Fibrobacteraceae;g__UBA1313;s__
GB_GCA_001873105.1	d__Bacteria;p__Bacteroidota;c__Bacteroidia;o__Flavobacteriales;f__Flavobacteriaceae;g__CG2-30-34-30;s__
GB_GCA_001873135.1	d__Bacteria;p__Campylobacterota;c__Campylobacteria;o__Campylobacterales;f__Thiovulaceae;g__Sulfurimonas;s__
GB_GCA_001873585.1	d__Bacteria;p__Proteobacteria;c__Alphaproteobacteria;o__Rhodobacterales;f__Rhodobacteraceae;g__Maritimibacter;s__
GB_GCA_001874255.1	d__Bacteria;p__Proteobacteria;c__Alphaproteobacteria;o__Rhodobacterales;f__Rhodobacteraceae;g__Ruegeria_A;s__
GB_GCA_001896885.1	d__Bacteria;p__Proteobacteria;c__Alphaproteobacteria;o__Rhizobiales;f__Rhizobiaceae;g__65-79;s__
GB_GCA_001897005.1	d__Bacteria;p__Proteobacteria;c__Alphaproteobacteria;o__Rhizobiales;f__Rhizobiaceae;g__68-8;s__
GB_GCA_001897355.1	d__Bacteria;p__Actinobacteriota;c__Thermoleophilia;o__Solirubrobacterales;f__70-9;g__67-14;s__
GB_GCA_001897535.1	d__Bacteria;p__Bacteroidota;c__Bacteroidia;o__Chitinophagales;f__LD1;g__UBA7692;s__
GB_GCA_001897585.1	d__Bacteria;p__Proteobacteria;c__Gammaproteobacteria;o__Betaproteobacteriales;f__Burkholderiaceae;g__Acidovorax;s__
GB_GCA_001897615.1	d__Bacteria;p__Proteobacteria;c__Gammaproteobacteria;o__Betaproteobacteriales;f__Burkholderiaceae;g__Ottowia;s__
GB_GCA_001898075.1	d__Bacteria;p__Proteobacteria;c__Alphaproteobacteria;o__Holosporales;f__Holosporaceae;g__40-19;s__
GB_GCA_001898095.1	d__Bacteria;p__Actinobacteriota;c__Thermoleophilia;o__Solirubrobacterales;f__70-9;g__70-9;s__
GB_GCA_001898225.1	d__Bacteria;p__Chloroflexota;c__Chloroflexia;o__54-19;f__54-19;g__54-19;s__
GB_GCA_001898835.1	d__Bacteria;p__Actinobacteriota;c__Actinobacteria;o__Actinomycetales;f__Microbacteriaceae;g__UBA1487;s__
GB_GCA_001898855.1	d__Bacteria;p__Actinobacteriota;c__Actinobacteria;o__Actinomycetales;f__Microbacteriaceae;g__73-13;s__
GB_GCA_001899045.1	d__Bacteria;p__Proteobacteria;c__Alphaproteobacteria;o__Rhizobiales;f__Devosiaceae;g__Devosia;s__
GB_GCA_001899145.1	d__Bacteria;p__Bacteroidota;c__Bacteroidia;o__Flavobacteriales;f__Crocinitomicaceae;g__40-80;s__
GB_GCA_001899285.1	d__Bacteria;p__Proteobacteria;c__Alphaproteobacteria;o__Rhizobiales;f__Xanthobacteraceae;g__Pseudolabrys;s__
GB_GCA_001899765.1	d__Bacteria;p__Proteobacteria;c__Gammaproteobacteria;o__Betaproteobacteriales;f__Hydrogenophilaceae;g__Thiobacillus;s__
GB_GCA_001914695.1	d__Bacteria;p__Proteobacteria;c__Gammaproteobacteria;o__Steroidobacterales;f__Steroidobacteraceae;g__13-2-20CM-66-19;s__
GB_GCA_001914705.1	d__Bacteria;p__Actinobacteriota;c__Thermoleophilia;o__20CM-4-69-9;f__20CM-4-69-9;g__13-2-20CM-68-14;s__
GB_GCA_001916625.1	d__Bacteria;p__Firmicutes_A;c__Clostridia;o__Oscillospirales;f__Oscillospiraceae;g__ER4;s__ER4 sp1
GB_GCA_001920085.1	d__Bacteria;p__Actinobacteriota;c__Thermoleophilia;o__20CM-4-69-9;f__20CM-4-69-9;g__3-1-20CM-4-69-9;s__
GB_GCA_001940825.1	d__Bacteria;p__Spirochaetota;c__Spirochaetia;o__Sphaerochaetales;f__Sphaerochaetaceae;g__UBA9732;s__
GB_GCA_001941025.1	d__Bacteria;p__Firmicutes_A;c__Clostridia;o__Lachnospirales;f__Lachnospiraceae;g__Eubacterium_I;s__
GB_GCA_001969245.1	d__Bacteria;p__Proteobacteria;c__Gammaproteobacteria;o__Betaproteobacteriales;f__Burkholderiaceae;g__Delftia;s__Delftia acidovorans
GB_GCA_002007405.1	d__Bacteria;p__Proteobacteria;c__Gammaproteobacteria;o__Thiomicrospirales;f__Thioglobaceae;g__Gsub;s__
GB_GCA_002007425.1	d__Bacteria;p__Proteobacteria;c__Gammaproteobacteria;o__UBA7966;f__UBA7966;g__USCg-Taylor;s__
GB_GCA_002083525.1	d__Bacteria;p__Proteobacteria;c__Alphaproteobacteria;o__Rhizobiales;f__Xanthobacteraceae;g__SG-bin9;s__
GB_GCA_002083635.1	d__Bacteria;p__Proteobacteria;c__Gammaproteobacteria;o__Betaproteobacteriales;f__Methylophilaceae;g__Methylotenera_A;s__
GB_GCA_002085305.1	d__Bacteria;p__Campylobacterota;c__Campylobacteria;o__Campylobacterales;f__Sulfurovaceae;g__Sulfurovum;s__
GB_GCA_002101205.1	d__Bacteria;p__Proteobacteria;c__Gammaproteobacteria;o__Methylococcales;f__Cycloclasticaceae;g__Cycloclasticus;s__
GB_GCA_002101225.1	d__Bacteria;p__Proteobacteria;c__Gammaproteobacteria;o__Methylococcales;f__Cycloclasticaceae;g__Cycloclasticus;s__
GB_GCA_002101235.1	d__Bacteria;p__Proteobacteria;c__Gammaproteobacteria;o__Methylococcales;f__Cycloclasticaceae;g__Cycloclasticus;s__
GB_GCA_002162675.1	d__Bacteria;p__Proteobacteria;c__Gammaproteobacteria;o__Enterobacterales;f__Alteromonadaceae;g__Colwellia;s__
GB_GCA_002162695.1	d__Bacteria;p__Proteobacteria;c__Gammaproteobacteria;o__Methylococcales;f__Cycloclasticaceae;g__Cycloclasticus;s__
GB_GCA_002162705.1	d__Bacteria;p__Proteobacteria;c__Gammaproteobacteria;o__Methylococcales;f__Cycloclasticaceae;g__Cycloclasticus;s__
GB_GCA_002162755.1	d__Bacteria;p__Proteobacteria;c__Gammaproteobacteria;o__Pseudomonadales;f__Porticoccaceae;g__50-400-T64;s__
GB_GCA_002162795.1	d__Bacteria;p__Proteobacteria;c__Alphaproteobacteria;o__Rhodobacterales;f__Rhodobacteraceae;g__56-14-T64;s__
GB_GCA_002162815.1	d__Bacteria;p__Proteobacteria;c__Gammaproteobacteria;o__Pseudomonadales;f__Porticoccaceae;g__50-400-T64;s__
GB_GCA_002162825.1	d__Bacteria;p__Proteobacteria;c__Gammaproteobacteria;o__Pseudomonadales;f__Porticoccaceae;g__50-400-T64;s__
GB_GCA_002162835.1	d__Bacteria;p__Bacteroidota;c__Bacteroidia;o__Flavobacteriales;f__Flavobacteriaceae;g__Nonlabens;s__Nonlabens dokdonensis
GB_GCA_002162885.1	d__Bacteria;p__Proteobacteria;c__Alphaproteobacteria;o__Rhodobacterales;f__Rhodobacteraceae;g__59-46-T64;s__
GB_GCA_002162955.1	d__Bacteria;p__Proteobacteria;c__Gammaproteobacteria;o__Pseudomonadales;f__Ketobacteraceae;g__45-16-T64;s__
GB_GCA_002162965.1	d__Bacteria;p__Proteobacteria;c__Gammaproteobacteria;o__Pseudomonadales;f__Saccharospirillaceae;g__Oleispira;s__Oleispira antarctica
GB_GCA_002162985.1	d__Bacteria;p__Proteobacteria;c__Gammaproteobacteria;o__Pseudomonadales;f__Saccharospirillaceae;g__Bermanella;s__
GB_GCA_002163025.1	d__Bacteria;p__Proteobacteria;c__Gammaproteobacteria;o__Pseudomonadales;f__Nitrincolaceae;g__Rs1;s__
GB_GCA_002163085.1	d__Bacteria;p__Proteobacteria;c__Gammaproteobacteria;o__Nitrosococcales;f__Methylophagaceae;g__41-12-T18;s__
GB_GCA_002163115.1	d__Bacteria;p__Proteobacteria;c__Gammaproteobacteria;o__Nitrosococcales;f__Methylophagaceae;g__41-12-T18;s__
GB_GCA_002163245.1	d__Bacteria;p__Proteobacteria;c__Gammaproteobacteria;o__Pseudomonadales;f__Ketobacteraceae;g__42-54-T18;s__
GB_GCA_002167265.1	d__Bacteria;p__Verrucomicrobiota;c__Verrucomicrobiae;o__Opitutales;f__MB11C04;g__MB11C04;s__
GB_GCA_002167275.1	d__Bacteria;p__Proteobacteria;c__Alphaproteobacteria;o__Puniceispirillales;f__AAA536-G10;g__TMED54;s__
GB_GCA_002167365.1	d__Bacteria;p__Proteobacteria;c__Gammaproteobacteria;o__Betaproteobacteriales;f__Burkholderiaceae;g__UBA7377;s__
GB_GCA_002167385.1	d__Bacteria;p__Proteobacteria;c__Alphaproteobacteria;o__Rhizobiales;f__TMED25;g__TMED25;s__
GB_GCA_002167525.1	d__Bacteria;p__Bacteroidota;c__Bacteroidia;o__Flavobacteriales;f__Flavobacteriaceae;g__MS024-2A;s__
GB_GCA_002167605.1	d__Bacteria;p__Verrucomicrobiota;c__Verrucomicrobiae;o__Opitutales;f__MB11C04;g__MB11C04;s__
GB_GCA_002167745.1	d__Bacteria;p__Proteobacteria;c__Gammaproteobacteria;o__Betaproteobacteriales;f__SG8-40;g__UBA3031;s__
GB_GCA_002167765.1	d__Bacteria;p__Proteobacteria;c__Gammaproteobacteria;o__Pseudomonadales;f__Halieaceae;g__Luminiphilus;s__
GB_GCA_002167775.1	d__Bacteria;p__Bacteroidota;c__Bacteroidia;o__Flavobacteriales;f__Crocinitomicaceae;g__UBA952;s__
GB_GCA_002167945.1	d__Bacteria;p__Bacteroidota;c__Bacteroidia;o__Flavobacteriales;f__Flavobacteriaceae;g__MS024-2A;s__
GB_GCA_002168015.1	d__Bacteria;p__Verrucomicrobiota;c__Verrucomicrobiae;o__Opitutales;f__MB11C04;g__MB11C04;s__
GB_GCA_002168035.1	d__Bacteria;p__Proteobacteria;c__Gammaproteobacteria;o__UBA11654;f__UBA11654;g__UBA11654;s__
GB_GCA_002168075.1	d__Bacteria;p__Proteobacteria;c__Alphaproteobacteria;o__Rhizobiales;f__TMED25;g__TMED25;s__
GB_GCA_002168115.1	d__Bacteria;p__Proteobacteria;c__Alphaproteobacteria;o__Rhodospirillales;f__UBA2165;g__UBA2165;s__
GB_GCA_002169105.1	d__Bacteria;p__Proteobacteria;c__Gammaproteobacteria;o__SAR86;f__D2472;g__SAR86A;s__
GB_GCA_002169365.1	d__Bacteria;p__Proteobacteria;c__Alphaproteobacteria;o__Pelagibacterales;f__HIMB59;g__HIMB59;s__
GB_GCA_002169705.1	d__Bacteria;p__Proteobacteria;c__Gammaproteobacteria;o__Thiomicrospirales;f__Thioglobaceae;g__Thioglobus;s__Thioglobus sp2
GB_GCA_002169845.1	d__Bacteria;p__Actinobacteriota;c__Acidimicrobiia;o__TMED189;f__TMED189;g__TMED189;s__
GB_GCA_002169865.1	d__Bacteria;p__Bacteroidota;c__Bacteroidia;o__Flavobacteriales;f__Flavobacteriaceae;g__MS024-2A;s__
GB_GCA_002170125.1	d__Bacteria;p__Proteobacteria;c__Alphaproteobacteria;o__Pelagibacterales;f__Pelagibacteraceae;g__Pelagibacter_A;s__
GB_GCA_002170165.1	d__Bacteria;p__Bacteroidota;c__Bacteroidia;o__Flavobacteriales;f__BACL11;g__TMED123;s__
GB_GCA_002170245.1	d__Bacteria;p__Proteobacteria;c__Gammaproteobacteria;o__SAR86;f__TMED112;g__TMED112;s__
GB_GCA_002170285.1	d__Bacteria;p__Proteobacteria;c__Gammaproteobacteria;o__Betaproteobacteriales;f__Burkholderiaceae;g__UBA7377;s__
GB_GCA_002170395.1	d__Bacteria;p__Proteobacteria;c__Gammaproteobacteria;o__Betaproteobacteriales;f__Burkholderiaceae;g__UBA7377;s__UBA7377 sp1
GB_GCA_002170535.1	d__Bacteria;p__Proteobacteria;c__Gammaproteobacteria;o__Ga0077536;f__TMED69;g__TMED69;s__
GB_GCA_002170595.1	d__Bacteria;p__Proteobacteria;c__Alphaproteobacteria;o__TMED109;f__TMED131;g__TMED62;s__TMED62 sp1
GB_GCA_002171085.1	d__Bacteria;p__Proteobacteria;c__Alphaproteobacteria;o__Pelagibacterales;f__Pelagibacteraceae;g__HIMB114;s__HIMB114 sp1
GB_GCA_002171115.1	d__Bacteria;p__Planctomycetota;c__Planctomycetes;o__Pirellulales;f__UBA1268;g__UBA1268;s__
GB_GCA_002171155.1	d__Bacteria;p__Proteobacteria;c__Gammaproteobacteria;o__Betaproteobacteriales;f__Burkholderiaceae;g__UBA7377;s__
GB_GCA_002171515.1	d__Bacteria;p__Myxococcota;c__UBA9160;o__UBA9160;f__UBA4427;g__TMED88;s__TMED88 sp1
GB_GCA_002171575.1	d__Bacteria;p__Bacteroidota;c__Bacteroidia;o__Flavobacteriales;f__Flavobacteriaceae;g__UBA724;s__
GB_GCA_002171605.1	d__Bacteria;p__Actinobacteriota;c__Acidimicrobiia;o__Microtrichales;f__UBA11606;g__MedAcidi-G2A;s__
GB_GCA_002171615.1	d__Bacteria;p__Proteobacteria;c__Gammaproteobacteria;o__UBA6522;f__UBA6522;g__TMED78;s__
GB_GCA_002171735.1	d__Bacteria;p__Proteobacteria;c__Gammaproteobacteria;o__UBA10353;f__LS-SOB;g__UBA5682;s__UBA5682 sp3
GB_GCA_002171995.1	d__Bacteria;p__Cyanobacteriota;c__Cyanobacteriia;o__Synechococcales_A;f__Cyanobiaceae;g__Synechococcus_C;s__
GB_GCA_002172385.1	d__Bacteria;p__Dadabacteria;c__UBA1144;o__UBA1144;f__UBA1144;g__TMED126;s__
GB_GCA_002172485.1	d__Bacteria;p__Bacteroidota;c__Bacteroidia;o__Flavobacteriales;f__UA16;g__UBA8752;s__
GB_GCA_002172585.1	d__Bacteria;p__Actinobacteriota;c__Actinobacteria;o__Actinomycetales;f__Microbacteriaceae;g__BACL25;s__
GB_GCA_002172625.1	d__Bacteria;p__Verrucomicrobiota;c__Verrucomicrobiae;o__Verrucomicrobiales;f__Akkermansiaceae;g__SW10;s__
GB_GCA_002172915.1	d__Bacteria;p__Proteobacteria;c__Alphaproteobacteria;o__Caulobacterales;f__Hyphomonadaceae;g__Henriciella;s__
GB_GCA_002172935.1	d__Bacteria;p__Cyanobacteriota;c__Cyanobacteriia;o__Synechococcales_A;f__Cyanobiaceae;g__Synechococcus_C;s__
GB_GCA_002173095.1	d__Bacteria;p__Proteobacteria;c__Alphaproteobacteria;o__Caulobacterales;f__Hyphomonadaceae;g__Ponticaulis;s__
GB_GCA_002215675.1	d__Bacteria;p__Bacteroidota;c__Bacteroidia;o__AKYH767-A;f__2013-40CM-41-45;g__2013-40CM-41-45;s__
GB_GCA_002221445.1	d__Bacteria;p__Proteobacteria;c__Alphaproteobacteria;o__Caulobacterales;f__Caulobacteraceae;g__Phenylobacterium;s__Phenylobacterium zucineum
GB_GCA_002238525.1	d__Bacteria;p__Bacteroidota;c__Bacteroidia;o__Flavobacteriales;f__Flavobacteriaceae;g__bin25;s__
GB_GCA_002238565.1	d__Bacteria;p__Proteobacteria;c__Alphaproteobacteria;o__Rhodobacterales;f__Rhodobacteraceae;g__bin36;s__
GB_GCA_002238645.1	d__Bacteria;p__Proteobacteria;c__Alphaproteobacteria;o__Nisaeales;f__Nisaeaceae;g__bin52;s__
GB_GCA_002238685.1	d__Bacteria;p__Proteobacteria;c__Alphaproteobacteria;o__UBA828;f__bin56;g__bin56;s__
GB_GCA_002238725.1	d__Bacteria;p__Proteobacteria;c__Alphaproteobacteria;o__bin65;f__bin65;g__bin65;s__
GB_GCA_002238785.1	d__Bacteria;p__Actinobacteriota;c__Acidimicrobiia;o__bin76;f__bin76;g__bin76;s__
GB_GCA_002238805.1	d__Bacteria;p__Bacteroidota;c__Rhodothermia;o__Rhodothermales;f__bin80;g__bin80;s__
GB_GCA_002238885.1	d__Bacteria;p__Proteobacteria;c__Alphaproteobacteria;o__bin95;f__bin95;g__bin95;s__
GB_GCA_002238905.1	d__Bacteria;p__Proteobacteria;c__Alphaproteobacteria;o__bin98;f__bin98;g__bin98;s__
GB_GCA_002239065.1	d__Bacteria;p__Proteobacteria;c__Alphaproteobacteria;o__Defluviicoccales;f__Defluviicoccaceae;g__Defluviicoccus;s__
GB_GCA_002239085.1	d__Bacteria;p__Proteobacteria;c__Alphaproteobacteria;o__Rhodobacterales;f__Rhodobacteraceae;g__bin36;s__
GB_GCA_002239105.1	d__Bacteria;p__Actinobacteriota;c__Acidimicrobiia;o__Microtrichales;f__Bin134;g__Bin134;s__
GB_GCA_002255365.1	d__Bacteria;p__Proteobacteria;c__Gammaproteobacteria;o__21-64-14;f__21-64-14;g__21-64-14;s__
GB_GCA_002255955.1	d__Bacteria;p__Proteobacteria;c__Gammaproteobacteria;o__Betaproteobacteriales;f__Burkholderiaceae;g__Paucibacter;s__
GB_GCA_002256425.1	d__Bacteria;p__Proteobacteria;c__Alphaproteobacteria;o__Caulobacterales;f__Caulobacteraceae;g__Phenylobacterium;s__
GB_GCA_002257025.1	d__Bacteria;p__Bacteroidota;c__Bacteroidia;o__Sphingobacteriales;f__Sphingobacteriaceae;g__Pedobacter_A;s__
GB_GCA_002279005.1	d__Bacteria;p__Proteobacteria;c__Gammaproteobacteria;o__Enterobacterales;f__Alteromonadaceae;g__Idiomarina;s__
GB_GCA_002280515.1	d__Bacteria;p__Proteobacteria;c__Alphaproteobacteria;o__Rhodobacterales;f__Rhodobacteraceae;g__UBA6273;s__
GB_GCA_002281095.1	d__Bacteria;p__Proteobacteria;c__Gammaproteobacteria;o__Thiomicrospirales;f__GCA-002282575;g__GCA-002282575;s__GCA-002282575 sp1
GB_GCA_002281755.1	d__Bacteria;p__Campylobacterota;c__Campylobacteria;o__Campylobacterales;f__Sulfurovaceae;g__Sulfurovum;s__
GB_GCA_002282555.1	d__Bacteria;p__Proteobacteria;c__Alphaproteobacteria;o__Rhodobacterales;f__Rhodobacteraceae;g__EhC02;s__
GB_GCA_002291565.1	d__Bacteria;p__Proteobacteria;c__Gammaproteobacteria;o__Nevskiales;f__Salinisphaeraceae;g__Salinisphaera;s__Salinisphaera sp1
GB_GCA_002292265.1	d__Bacteria;p__Bacteroidota;c__Bacteroidia;o__Flavobacteriales;f__Flavobacteriaceae;g__MS024-2A;s__
GB_GCA_002292285.1	d__Bacteria;p__Proteobacteria;c__Gammaproteobacteria;o__Ga0077536;f__UBA981;g__UBA981;s__
GB_GCA_002292325.1	d__Bacteria;p__Bacteroidota;c__Bacteroidia;o__Flavobacteriales;f__UA16;g__UA16;s__
GB_GCA_002292345.1	d__Bacteria;p__Verrucomicrobiota;c__Verrucomicrobiae;o__Opitutales;f__Puniceicoccaceae;g__BACL24;s__
GB_GCA_002292375.1	d__Bacteria;p__Proteobacteria;c__Gammaproteobacteria;o__Methylococcales;f__Cycloclasticaceae;g__Cycloclasticus;s__
GB_GCA_002292815.1	d__Bacteria;p__Proteobacteria;c__Gammaproteobacteria;o__UBA4486;f__UBA4486;g__UBA7359;s__
GB_GCA_002292855.1	d__Bacteria;p__Bacteroidota;c__Bacteroidia;o__Flavobacteriales;f__Cryomorphaceae;g__Coccinistipes;s__
GB_GCA_002292945.1	d__Bacteria;p__Proteobacteria;c__Gammaproteobacteria;o__Steroidobacterales;f__Steroidobacteraceae;g__UBA964;s__
GB_GCA_002293105.1	d__Bacteria;p__Bacteroidota;c__Bacteroidia;o__NS11-12g;f__UBA955;g__UBA955;s__
GB_GCA_002293145.1	d__Bacteria;p__Verrucomicrobiota;c__Verrucomicrobiae;o__Verrucomicrobiales;f__Akkermansiaceae;g__UBA956;s__
GB_GCA_002293155.1	d__Bacteria;p__Proteobacteria;c__Gammaproteobacteria;o__Betaproteobacteriales;f__Burkholderiaceae;g__UBA954;s__
GB_GCA_002293185.1	d__Bacteria;p__Bacteroidota;c__Bacteroidia;o__Flavobacteriales;f__Crocinitomicaceae;g__UBA952;s__
GB_GCA_002293345.1	d__Bacteria;p__Bacteroidota;c__Bacteroidia;o__Bacteroidales;f__Rikenellaceae;g__Alistipes;s__
GB_GCA_002293765.1	d__Bacteria;p__Bdellovibrionota;c__Bacteriovoracia;o__UBA1018;f__UBA923;g__UBA923;s__
GB_GCA_002295045.1	d__Bacteria;p__Gemmatimonadota;c__Gemmatimonadetes;o__SG8-23;f__UBA6960;g__UBA887;s__UBA887 sp1
GB_GCA_002295635.1	d__Bacteria;p__Proteobacteria;c__Alphaproteobacteria;o__Defluviicoccales;f__Defluviicoccaceae;g__UBA830;s__
GB_GCA_002295925.1	d__Bacteria;p__Bacteroidota;c__Bacteroidia;o__Flavobacteriales;f__koll-22;g__UBA852;s__
GB_GCA_002296185.1	d__Bacteria;p__Proteobacteria;c__Alphaproteobacteria;o__UBA828;f__UBA828;g__UBA828;s__
GB_GCA_002296235.1	d__Bacteria;p__Proteobacteria;c__Gammaproteobacteria;o__Pseudomonadales;f__Saccharospirillaceae;g__Oceanobacter;s__
GB_GCA_002296285.1	d__Bacteria;p__Margulisbacteria;c__ZB3;o__UBA817;f__UBA817;g__UBA817;s__UBA817 sp1
GB_GCA_002296665.1	d__Bacteria;p__Proteobacteria;c__Gammaproteobacteria;o__HK1;f__HK1;g__HK1;s__HK1 sp1
GB_GCA_002296725.1	d__Bacteria;p__Bacteroidota;c__Bacteroidia;o__Bacteroidales;f__Bacteroidaceae;g__Prevotella;s__Prevotella sp12
GB_GCA_002297965.1	d__Bacteria;p__Bacteroidota;c__Bacteroidia;o__Bacteroidales;f__Bacteroidaceae;g__Prevotella;s__
GB_GCA_002298925.1	d__Bacteria;p__Desulfuromonadota;c__Desulfuromonadia;o__Geobacterales;f__Pelobacteraceae;g__Pelobacter_C;s__
GB_GCA_002299005.1	d__Bacteria;p__Proteobacteria;c__Alphaproteobacteria;o__Puniceispirillales;f__Puniceispirillaceae;g__UBA685;s__
GB_GCA_002299245.1	d__Bacteria;p__Proteobacteria;c__Gammaproteobacteria;o__Thiomicrospirales;f__Thiomicrospiraceae;g__Thiomicrorhabdus;s__Thiomicrorhabdus sp1
GB_GCA_002299785.1	d__Bacteria;p__Verrucomicrobiota;c__Verrucomicrobiae;o__Pedosphaerales;f__UBA1096;g__UBA1096;s__
GB_GCA_002299915.1	d__Bacteria;p__Proteobacteria;c__Gammaproteobacteria;o__Nitrosococcales;f__Methylophagaceae;g__UBA652;s__
GB_GCA_002304785.1	d__Bacteria;p__Proteobacteria;c__Gammaproteobacteria;o__Betaproteobacteriales;f__Rhodocyclaceae;g__Propionivibrio;s__
GB_GCA_002306375.1	d__Bacteria;p__Firmicutes_A;c__Clostridia;o__Oscillospirales;f__Ruminococcaceae;g__Subdoligranulum;s__
GB_GCA_002306635.1	d__Bacteria;p__Verrucomicrobiota;c__Verrucomicrobiae;o__Pedosphaerales;f__UBA1096;g__UBA1096;s__
GB_GCA_002306815.1	d__Bacteria;p__Chloroflexota;c__Dehalococcoidia;o__UBA1151;f__bin127;g__UBA1328;s__
GB_GCA_002307035.1	d__Bacteria;p__Bacteroidota;c__Bacteroidia;o__Bacteroidales;f__Bacteroidaceae;g__Bacteroides;s__
GB_GCA_002307065.1	d__Bacteria;p__Verrucomicrobiota;c__Verrucomicrobiae;o__Verrucomicrobiales;f__Akkermansiaceae;g__UBA1315;s__
GB_GCA_002307115.1	d__Bacteria;p__Fibrobacterota;c__Fibrobacteria;o__Fibrobacterales;f__Fibrobacteraceae;g__UBA1313;s__
GB_GCA_002308035.1	d__Bacteria;p__Planctomycetota;c__Planctomycetes;o__Pirellulales;f__UBA1268;g__UBA1268;s__
GB_GCA_002308055.1	d__Bacteria;p__Planctomycetota;c__Planctomycetes;o__Pirellulales;f__UBA1268;g__UBA1268;s__
GB_GCA_002308475.1	d__Bacteria;p__Spirochaetota;c__Spirochaetia;o__Sphaerochaetales;f__Sphaerochaetaceae;g__UBA1265;s__
GB_GCA_002308735.1	d__Bacteria;p__Verrucomicrobiota;c__Verrucomicrobiae;o__Opitutales;f__MB11C04;g__MB11C04;s__MB11C04 sp2
GB_GCA_002309395.1	d__Bacteria;p__Firmicutes_A;c__Clostridia;o__Oscillospirales;f__Oscillospiraceae;g__CAG-83;s__
GB_GCA_002311005.1	d__Bacteria;p__Proteobacteria;c__Alphaproteobacteria;o__Puniceispirillales;f__UBA1172;g__UBA1172;s__UBA1172 sp1
GB_GCA_002311835.1	d__Bacteria;p__Proteobacteria;c__Gammaproteobacteria;o__UBA6522;f__UBA6522;g__UBA6522;s__
GB_GCA_002311855.1	d__Bacteria;p__Dadabacteria;c__UBA1144;o__UBA1144;f__UBA1144;g__UBA1144;s__
GB_GCA_002311865.1	d__Bacteria;p__Chloroflexota;c__Dehalococcoidia;o__UBA1151;f__UBA1151;g__UBA1151;s__
GB_GCA_002311915.1	d__Bacteria;p__Campylobacterota;c__Campylobacteria;o__Campylobacterales;f__Sulfurovaceae;g__UBA1140;s__
GB_GCA_002311925.1	d__Bacteria;p__Planctomycetota;c__UBA1135;o__UBA1135;f__UBA1135;g__UBA1135;s__
GB_GCA_002311975.1	d__Bacteria;p__Marinisomatota;c__Marinisomatia;o__Marinisomatales;f__S15-B10;g__UBA2146;s__
GB_GCA_002312935.1	d__Bacteria;p__Proteobacteria;c__Gammaproteobacteria;o__Pseudomonadales;f__Nitrincolaceae;g__ASP10-02a;s__ASP10-02a sp2
GB_GCA_002313265.1	d__Bacteria;p__Proteobacteria;c__Gammaproteobacteria;o__Pseudomonadales;f__Cellvibrionaceae;g__UBA1124;s__
GB_GCA_002313325.1	d__Bacteria;p__Bacteroidota;c__Bacteroidia;o__Flavobacteriales;f__Flavobacteriaceae;g__UBA7446;s__UBA7446 sp1
GB_GCA_002313335.1	d__Bacteria;p__Proteobacteria;c__Gammaproteobacteria;o__Pseudomonadales;f__Porticoccaceae;g__HTCC2207;s__
GB_GCA_002313415.1	d__Bacteria;p__Bacteroidota;c__Bacteroidia;o__Flavobacteriales;f__UA16;g__UBA11663;s__
GB_GCA_002313575.1	d__Bacteria;p__Proteobacteria;c__Gammaproteobacteria;o__Enterobacterales;f__Alteromonadaceae;g__Alteromonas_A;s__
GB_GCA_002313655.1	d__Bacteria;p__Proteobacteria;c__Gammaproteobacteria;o__Pseudomonadales;f__Alcanivoracaceae;g__Alcanivorax;s__
GB_GCA_002313925.1	d__Bacteria;p__Gemmatimonadota;c__Gemmatimonadetes;o__SG8-23;f__UBA6960;g__UBA887;s__
GB_GCA_002314145.1	d__Bacteria;p__Proteobacteria;c__Gammaproteobacteria;o__Pseudomonadales;f__Saccharospirillaceae;g__UBA2009;s__
GB_GCA_002314265.1	d__Bacteria;p__Bacteroidota;c__Bacteroidia;o__Flavobacteriales;f__UBA1820;g__UBA1820;s__
GB_GCA_002314325.1	d__Bacteria;p__Firmicutes_C;c__Negativicutes;o__Selenomonadales;f__Selenomonadaceae;g__Megamonas;s__Megamonas hypermegale_A
GB_GCA_002314675.1	d__Bacteria;p__Fibrobacterota;c__Fibrobacteria;o__Fibrobacterales;f__Fibrobacteraceae;g__UBA1765;s__
GB_GCA_002319795.1	d__Bacteria;p__Firmicutes_C;c__Negativicutes;o__Selenomonadales;f__Selenomonadaceae;g__UBA1796;s__
GB_GCA_002319815.1	d__Bacteria;p__Firmicutes_C;c__Negativicutes;o__Selenomonadales;f__Selenomonadaceae;g__UBA1799;s__
GB_GCA_002320455.1	d__Bacteria;p__Proteobacteria;c__Gammaproteobacteria;o__Nevskiales;f__Salinisphaeraceae;g__Salinisphaera;s__
GB_GCA_002321055.1	d__Bacteria;p__Proteobacteria;c__Gammaproteobacteria;o__Pseudomonadales;f__Pseudomonadaceae;g__Pseudomonas_A;s__Pseudomonas_A stutzeri_V
GB_GCA_002323015.1	d__Bacteria;p__Proteobacteria;c__Gammaproteobacteria;o__Pseudomonadales;f__Pseudomonadaceae;g__Pseudomonas_A;s__Pseudomonas_A stutzeri_Y
GB_GCA_002323325.1	d__Bacteria;p__Proteobacteria;c__Gammaproteobacteria;o__Coxiellales;f__Coxiellaceae;g__UBA9148;s__
GB_GCA_002323495.1	d__Bacteria;p__Bacteroidota;c__Bacteroidia;o__Flavobacteriales;f__Flavobacteriaceae;g__Olleya;s__
GB_GCA_002323545.1	d__Bacteria;p__Bacteroidota;c__Bacteroidia;o__Flavobacteriales;f__UA16;g__UA16;s__UA16 sp1
GB_GCA_002323575.1	d__Bacteria;p__Proteobacteria;c__Alphaproteobacteria;o__Puniceispirillales;f__Puniceispirillaceae;g__UBA8309;s__UBA8309 sp2
GB_GCA_002323795.1	d__Bacteria;p__Bacteroidota;c__Bacteroidia;o__Flavobacteriales;f__UA16;g__UA16;s__
GB_GCA_002323805.1	d__Bacteria;p__Proteobacteria;c__Gammaproteobacteria;o__Pseudomonadales;f__Pseudohongiellaceae;g__UBA9145;s__UBA9145 sp7
GB_GCA_002323875.1	d__Bacteria;p__Actinobacteriota;c__Actinobacteria;o__Nanopelagicales;f__S36-B12;g__S36-B12;s__
GB_GCA_002323995.1	d__Bacteria;p__Verrucomicrobiota;c__Verrucomicrobiae;o__Verrucomicrobiales;f__DEV007;g__Arctic95D-9;s__
GB_GCA_002325245.1	d__Bacteria;p__Actinobacteriota;c__Actinobacteria;o__Actinomycetales;f__Microbacteriaceae;g__UBA1487;s__
GB_GCA_002325265.1	d__Bacteria;p__Proteobacteria;c__Alphaproteobacteria;o__Caulobacterales;f__Maricaulaceae;g__UBA8713;s__UBA8713 sp1
GB_GCA_002325375.1	d__Bacteria;p__Proteobacteria;c__Alphaproteobacteria;o__Rhodospirillales;f__Casp-alpha2;g__UBA1479;s__UBA1479 sp1
GB_GCA_002327525.1	d__Bacteria;p__Proteobacteria;c__Gammaproteobacteria;o__Pseudomonadales;f__HTCC2089;g__UBA2168;s__
GB_GCA_002327565.1	d__Bacteria;p__Proteobacteria;c__Alphaproteobacteria;o__Rhodospirillales;f__UBA2165;g__UBA2165;s__
GB_GCA_002327625.1	d__Bacteria;p__Proteobacteria;c__Alphaproteobacteria;o__Pelagibacterales;f__Pelagibacteraceae;g__UBA2154;s__
GB_GCA_002327725.1	d__Bacteria;p__Proteobacteria;c__Gammaproteobacteria;o__UBA10353;f__LS-SOB;g__UBA5682;s__
GB_GCA_002327925.1	d__Bacteria;p__Chloroflexota;c__Anaerolineae;o__UBA2200;f__UBA2200;g__UBA2200;s__
GB_GCA_002328585.1	d__Bacteria;p__Spirochaetota;c__UBA4802;o__UBA4802;f__UBA2205;g__UBA2205;s__
GB_GCA_002329525.1	d__Bacteria;p__Firmicutes_C;c__Negativicutes;o__UBA1444;f__UBA1444;g__UBA1444;s__
GB_GCA_002331425.1	d__Bacteria;p__Bacteroidota;c__Bacteroidia;o__Flavobacteriales;f__Cryomorphaceae;g__Owenweeksia;s__
GB_GCA_002332615.1	d__Bacteria;p__Bacteroidota;c__Bacteroidia;o__Sphingobacteriales;f__Sphingobacteriaceae;g__UBA2059;s__
GB_GCA_002332715.1	d__Bacteria;p__Bacteroidota;c__Bacteroidia;o__Flavobacteriales;f__Crocinitomicaceae;g__UBA2040;s__
GB_GCA_002333095.1	d__Bacteria;p__Proteobacteria;c__Gammaproteobacteria;o__Pseudomonadales;f__UBA7239;g__UBA7239;s__UBA7239 sp1
GB_GCA_002333405.1	d__Bacteria;p__Actinobacteriota;c__Actinobacteria;o__Actinomycetales;f__Microbacteriaceae;g__Aquiluna;s__
GB_GCA_002334915.1	d__Bacteria;p__Proteobacteria;c__Gammaproteobacteria;o__Pseudomonadales;f__Porticoccaceae;g__HTCC2207;s__
GB_GCA_002335055.1	d__Bacteria;p__Campylobacterota;c__Campylobacteria;o__Campylobacterales;f__Thiovulaceae;g__Sulfurimonas;s__
GB_GCA_002335115.1	d__Bacteria;p__Proteobacteria;c__Gammaproteobacteria;o__Pseudomonadales;f__Nitrincolaceae;g__ASP10-02a;s__ASP10-02a sp1
GB_GCA_002335285.1	d__Bacteria;p__Proteobacteria;c__Gammaproteobacteria;o__Pseudomonadales;f__Saccharospirillaceae;g__UBA2009;s__
GB_GCA_002335345.1	d__Bacteria;p__Bacteroidota;c__Bacteroidia;o__Flavobacteriales;f__Flavobacteriaceae;g__BACL21;s__BACL21 sp2
GB_GCA_002335865.1	d__Bacteria;p__Bacteroidota;c__Bacteroidia;o__Chitinophagales;f__Saprospiraceae;g__UBA1994;s__
GB_GCA_002335925.1	d__Bacteria;p__Proteobacteria;c__Gammaproteobacteria;o__Enterobacterales;f__Alteromonadaceae;g__Alteromonas_A;s__
GB_GCA_002335945.1	d__Bacteria;p__Proteobacteria;c__Gammaproteobacteria;o__Pseudomonadales;f__Porticoccaceae;g__HTCC2207;s__
GB_GCA_002336035.1	d__Bacteria;p__Proteobacteria;c__Gammaproteobacteria;o__Pseudomonadales;f__UBA7434;g__UBA7434;s__
GB_GCA_002336085.1	d__Bacteria;p__Bacteroidota;c__Bacteroidia;o__Flavobacteriales;f__UA16;g__UA16;s__
GB_GCA_002336195.1	d__Bacteria;p__Bacteroidota;c__Bacteroidia;o__Cytophagales;f__Cyclobacteriaceae;g__Fabibacter;s__Fabibacter sp1
GB_GCA_002336265.1	d__Bacteria;p__Verrucomicrobiota;c__Verrucomicrobiae;o__Opitutales;f__UBA1977;g__UBA1977;s__
GB_GCA_002336305.1	d__Bacteria;p__Bacteroidota;c__Bacteroidia;o__Flavobacteriales;f__Flavobacteriaceae;g__MS024-2A;s__
GB_GCA_002336405.1	d__Bacteria;p__Proteobacteria;c__Alphaproteobacteria;o__Rhodobacterales;f__Rhodobacteraceae;g__HIMB11;s__
GB_GCA_002336475.1	d__Bacteria;p__Bacteroidota;c__Bacteroidia;o__Flavobacteriales;f__UA16;g__UBA8752;s__
GB_GCA_002336485.1	d__Bacteria;p__Bacteroidota;c__Bacteroidia;o__Flavobacteriales;f__1G12;g__SHAN690;s__
GB_GCA_002336525.1	d__Bacteria;p__Actinobacteriota;c__Actinobacteria;o__Nanopelagicales;f__S36-B12;g__S36-B12;s__
GB_GCA_002336595.1	d__Bacteria;p__Proteobacteria;c__Gammaproteobacteria;o__Pseudomonadales;f__HTCC2089;g__UBA4421;s__UBA4421 sp3
GB_GCA_002336645.1	d__Bacteria;p__Proteobacteria;c__Gammaproteobacteria;o__Pseudomonadales;f__HTCC2089;g__UBA4421;s__
GB_GCA_002336655.1	d__Bacteria;p__Bacteroidota;c__Bacteroidia;o__Flavobacteriales;f__UA16;g__UBA974;s__
GB_GCA_002336675.1	d__Bacteria;p__Bacteroidota;c__Bacteroidia;o__Flavobacteriales;f__UA16;g__ASP10-05a;s__
GB_GCA_002336975.1	d__Bacteria;p__Proteobacteria;c__Alphaproteobacteria;o__Rhizobiales;f__Rhizobiaceae;g__Mesorhizobium_A;s__
GB_GCA_002337055.1	d__Bacteria;p__Proteobacteria;c__Gammaproteobacteria;o__Betaproteobacteriales;f__Rhodocyclaceae;g__UBA1934;s__
GB_GCA_002337205.1	d__Bacteria;p__Bacteroidota;c__Bacteroidia;o__Flavobacteriales;f__Flavobacteriaceae;g__Dokdonia;s__Dokdonia sp1
GB_GCA_002337465.1	d__Bacteria;p__Proteobacteria;c__Gammaproteobacteria;o__Pseudomonadales;f__Alcanivoracaceae;g__Alcanivorax;s__
GB_GCA_002338335.1	d__Bacteria;p__Bacteroidota;c__Rhodothermia;o__Balneolales;f__Balneolaceae;g__UBA8296;s__UBA8296 sp1
GB_GCA_002338385.1	d__Bacteria;p__Proteobacteria;c__Gammaproteobacteria;o__UBA4575;f__UBA4575;g__UBA1858;s__
GB_GCA_002338445.1	d__Bacteria;p__Proteobacteria;c__Gammaproteobacteria;o__Pseudomonadales;f__Porticoccaceae;g__TMED48;s__
GB_GCA_002338515.1	d__Bacteria;p__Proteobacteria;c__Gammaproteobacteria;o__Enterobacterales;f__Alteromonadaceae;g__Glaciecola;s__
GB_GCA_002338605.1	d__Bacteria;p__Proteobacteria;c__Gammaproteobacteria;o__Woeseiales;f__Woeseiaceae;g__UBA1847;s__
GB_GCA_002338615.1	d__Bacteria;p__Proteobacteria;c__Gammaproteobacteria;o__Woeseiales;f__Woeseiaceae;g__UBA1844;s__
GB_GCA_002339015.1	d__Bacteria;p__Proteobacteria;c__Gammaproteobacteria;o__Betaproteobacteriales;f__Burkholderiaceae;g__Aquabacterium;s__Aquabacterium sp1
GB_GCA_002339085.1	d__Bacteria;p__Proteobacteria;c__Gammaproteobacteria;o__Pseudomonadales;f__UBA7434;g__UBA7434;s__
GB_GCA_002339135.1	d__Bacteria;p__Bacteroidota;c__Bacteroidia;o__Flavobacteriales;f__UA16;g__UBA974;s__
GB_GCA_002339165.1	d__Bacteria;p__Proteobacteria;c__Gammaproteobacteria;o__Pseudomonadales;f__Porticoccaceae;g__TMED48;s__
GB_GCA_002339265.1	d__Bacteria;p__Proteobacteria;c__Gammaproteobacteria;o__Betaproteobacteriales;f__Burkholderiaceae;g__Massilia;s__
GB_GCA_002339385.1	d__Bacteria;p__Gemmatimonadota;c__Gemmatimonadetes;o__SG8-23;f__UBA6960;g__UBA2589;s__
GB_GCA_002339565.1	d__Bacteria;p__Bacteroidota;c__Bacteroidia;o__Flavobacteriales;f__Cryomorphaceae;g__UBA10364;s__UBA10364 sp3
GB_GCA_002339595.1	d__Bacteria;p__Planctomycetota;c__Planctomycetes;o__Pirellulales;f__Pirellulaceae;g__UBA721;s__UBA721 sp1
GB_GCA_002339675.1	d__Bacteria;p__Proteobacteria;c__Gammaproteobacteria;o__Pseudomonadales;f__Pseudomonadaceae;g__Pseudomonas_A;s__Pseudomonas_A stutzeri_O
GB_GCA_002340095.1	d__Bacteria;p__Proteobacteria;c__Gammaproteobacteria;o__Betaproteobacteriales;f__Rhodocyclaceae;g__Azovibrio;s__
GB_GCA_002340325.1	d__Bacteria;p__Proteobacteria;c__Gammaproteobacteria;o__Enterobacterales;f__Alteromonadaceae;g__Glaciecola;s__
GB_GCA_002340515.1	d__Bacteria;p__Proteobacteria;c__Alphaproteobacteria;o__Rhodobacterales;f__Rhodobacteraceae;g__Aliiroseovarius;s__
GB_GCA_002340675.1	d__Bacteria;p__Proteobacteria;c__Gammaproteobacteria;o__Betaproteobacteriales;f__Burkholderiaceae;g__RS62;s__RS62 sp1
GB_GCA_002341585.1	d__Bacteria;p__Proteobacteria;c__Alphaproteobacteria;o__Caulobacterales;f__Caulobacteraceae;g__Brevundimonas;s__
GB_GCA_002341805.1	d__Bacteria;p__Aquificota;c__Aquificae;o__Aquificales;f__Hydrogenobaculaceae;g__Hydrogenobaculum;s__
GB_GCA_002342105.1	d__Bacteria;p__Proteobacteria;c__Gammaproteobacteria;o__Pseudomonadales;f__Pseudomonadaceae;g__Pseudomonas_A;s__Pseudomonas_A stutzeri_X
GB_GCA_002342255.1	d__Bacteria;p__Actinobacteriota;c__Actinobacteria;o__Actinomycetales;f__Microbacteriaceae;g__Rhodoluna;s__Rhodoluna sp1
GB_GCA_002342285.1	d__Bacteria;p__Proteobacteria;c__Gammaproteobacteria;o__Betaproteobacteriales;f__UBA3065;g__UBA3065;s__UBA3065 sp1
GB_GCA_002342295.1	d__Bacteria;p__Proteobacteria;c__Gammaproteobacteria;o__Betaproteobacteriales;f__Burkholderiaceae;g__UBA2463;s__
GB_GCA_002342705.1	d__Bacteria;p__Proteobacteria;c__Gammaproteobacteria;o__Pseudomonadales;f__Pseudomonadaceae;g__Pseudomonas_C;s__
GB_GCA_002342985.1	d__Bacteria;p__Bacteroidota;c__Bacteroidia;o__Flavobacteriales;f__PHOS-HE28;g__PHOS-HE28;s__
GB_GCA_002343265.1	d__Bacteria;p__Proteobacteria;c__Alphaproteobacteria;o__Micavibrionales;f__UBA2400;g__UBA2400;s__
GB_GCA_002343455.1	d__Bacteria;p__Myxococcota;c__UBA796;o__UBA796;f__UBA8465;g__UBA2385;s__
GB_GCA_002343805.1	d__Bacteria;p__Planctomycetota;c__UBA8742;o__UBA2392;f__UBA2392;g__UBA2392;s__
GB_GCA_002343845.1	d__Bacteria;p__Planctomycetota;c__UBA1135;o__UBA2386;f__UBA2386;g__UBA2386;s__
GB_GCA_002344215.1	d__Bacteria;p__Verrucomicrobiota;c__Verrucomicrobiae;o__Verrucomicrobiales;f__DEV007;g__Arctic95D-9;s__
GB_GCA_002344345.1	d__Bacteria;p__Bacteroidota;c__Bacteroidia;o__Chitinophagales;f__Saprospiraceae;g__UBA2365;s__
GB_GCA_002344885.1	d__Bacteria;p__Proteobacteria;c__Gammaproteobacteria;o__Betaproteobacteriales;f__Burkholderiaceae;g__UBA2334;s__
GB_GCA_002344975.1	d__Bacteria;p__Bacteroidota;c__Bacteroidia;o__Chitinophagales;f__Saprospiraceae;g__UBA2329;s__
GB_GCA_002346275.1	d__Bacteria;p__Proteobacteria;c__Gammaproteobacteria;o__Pseudomonadales;f__Halieaceae;g__IMCC3088;s__IMCC3088 sp1
GB_GCA_002346305.1	d__Bacteria;p__Actinobacteriota;c__Actinobacteria;o__Nanopelagicales;f__Nanopelagicaceae;g__UBA3012;s__
GB_GCA_002346535.1	d__Bacteria;p__Verrucomicrobiota;c__Verrucomicrobiae;o__Opitutales;f__UBA2995;g__UBA2995;s__
GB_GCA_002347035.1	d__Bacteria;p__Gemmatimonadota;c__Gemmatimonadetes;o__SG8-23;f__UBA6960;g__UBA2982;s__
GB_GCA_002347475.1	d__Bacteria;p__Firmicutes_B;c__Desulfitobacteriia;o__Desulfitobacteriales;f__Desulfitobacteriaceae;g__UBA2264;s__
GB_GCA_002347985.1	d__Bacteria;p__Bacteroidota;c__Bacteroidia;o__NS11-12g;f__UBA955;g__UBA955;s__
GB_GCA_002348045.1	d__Bacteria;p__Chloroflexota;c__Anaerolineae;o__UBA2200;f__UBA2200;g__UBA2232;s__
GB_GCA_002348095.1	d__Bacteria;p__Firmicutes;c__Bacilli;o__Erysipelotrichales;f__Erysipelotrichaceae;g__UBA2227;s__
GB_GCA_002348185.1	d__Bacteria;p__Hydrogenedentota;c__Hydrogenedentia;o__Hydrogenedentiales;f__UBA2224;g__UBA2224;s__
GB_GCA_002348235.1	d__Bacteria;p__Chloroflexota;c__Dehalococcoidia;o__UBA1151;f__bin127;g__UBA1328;s__
GB_GCA_002348265.1	d__Bacteria;p__Gemmatimonadota;c__Gemmatimonadetes;o__SG8-23;f__UBA6960;g__UBA2589;s__
GB_GCA_002348345.1	d__Bacteria;p__Verrucomicrobiota;c__Verrucomicrobiae;o__Pedosphaerales;f__AAA164-E04;g__UBA2970;s__
GB_GCA_002348365.1	d__Bacteria;p__Proteobacteria;c__Alphaproteobacteria;o__Sneathiellales;f__UBA2966;g__UBA2966;s__
GB_GCA_002348375.1	d__Bacteria;p__Actinobacteriota;c__Actinobacteria;o__Nanopelagicales;f__S36-B12;g__S36-B12;s__
GB_GCA_002348385.1	d__Bacteria;p__Proteobacteria;c__Gammaproteobacteria;o__Pseudomonadales;f__HTCC2089;g__UBA2965;s__
GB_GCA_002348425.1	d__Bacteria;p__Proteobacteria;c__Alphaproteobacteria;o__Defluviicoccales;f__UBA2964;g__UBA2964;s__
GB_GCA_002348465.1	d__Bacteria;p__Gemmatimonadota;c__Gemmatimonadetes;o__SG8-23;f__UBA6960;g__UBA2589;s__UBA2589 sp2
GB_GCA_002348535.1	d__Bacteria;p__Myxococcota;c__UBA796;o__UBA796;f__UBA796;g__UBA796;s__
GB_GCA_002348585.1	d__Bacteria;p__Proteobacteria;c__Alphaproteobacteria;o__Puniceispirillales;f__Puniceispirillaceae;g__HIMB100;s__
GB_GCA_002348725.1	d__Bacteria;p__Marinisomatota;c__Marinisomatia;o__Marinisomatales;f__Marinisomataceae;g__Marinisoma;s__Marinisoma sp1
GB_GCA_002351185.1	d__Bacteria;p__Firmicutes_C;c__Negativicutes;o__Selenomonadales;f__Selenomonadaceae;g__Selenomonas_C;s__
GB_GCA_002351275.1	d__Bacteria;p__Firmicutes_A;c__Clostridia;o__Lachnospirales;f__Lachnospiraceae;g__Agathobacter;s__
GB_GCA_002351955.1	d__Bacteria;p__Bacteroidota;c__Bacteroidia;o__Flavobacteriales;f__UBA2798;g__UBA2798;s__
GB_GCA_002352265.1	d__Bacteria;p__Proteobacteria;c__Gammaproteobacteria;o__Betaproteobacteriales;f__Rhodocyclaceae;g__Accumulibacter;s__Accumulibacter phosphatis_D
GB_GCA_002352445.1	d__Bacteria;p__Desulfobacterota;c__Desulfobulbia;o__Desulfobulbales;f__Desulfocapsaceae;g__UBA2775;s__
GB_GCA_002352565.1	d__Bacteria;p__Proteobacteria;c__Gammaproteobacteria;o__UBA2770;f__UBA2770;g__UBA2770;s__
GB_GCA_002352665.1	d__Bacteria;p__Bacteroidota;c__Bacteroidia;o__Flavobacteriales;f__Flavobacteriaceae;g__UBA7949;s__
GB_GCA_002353935.1	d__Bacteria;p__Firmicutes_A;c__Clostridia;o__Oscillospirales;f__DTU089;g__Ruminococcus_E;s__
GB_GCA_002354415.1	d__Bacteria;p__Proteobacteria;c__Gammaproteobacteria;o__Nitrosococcales;f__Methylophagaceae;g__Methylophaga;s__
GB_GCA_002354555.1	d__Bacteria;p__Proteobacteria;c__Gammaproteobacteria;o__Nitrosococcales;f__Methylophagaceae;g__Methylophaga;s__
GB_GCA_002354655.1	d__Bacteria;p__Proteobacteria;c__Gammaproteobacteria;o__Pseudomonadales;f__Pseudomonadaceae;g__Pseudomonas_E;s__
GB_GCA_002354735.1	d__Bacteria;p__Proteobacteria;c__Gammaproteobacteria;o__Pseudomonadales;f__Hahellaceae;g__UBA2679;s__
GB_GCA_002358345.1	d__Bacteria;p__Proteobacteria;c__Gammaproteobacteria;o__SAR86;f__D2472;g__D2472;s__D2472 sp1
GB_GCA_002359085.1	d__Bacteria;p__Firmicutes;c__Bacilli;o__Erysipelotrichales;f__Erysipelotrichaceae;g__Erysipelothrix;s__
GB_GCA_002359185.1	d__Bacteria;p__Planctomycetota;c__Planctomycetes;o__Planctomycetales;f__Planctomycetaceae;g__UBA9033;s__
GB_GCA_002359215.1	d__Bacteria;p__Bacteroidota;c__Bacteroidia;o__Flavobacteriales;f__koll-22;g__BRH-c54;s__
GB_GCA_002359315.1	d__Bacteria;p__Bacteroidota;c__Rhodothermia;o__Balneolales;f__Balneolaceae;g__UBA2664;s__
GB_GCA_002359675.1	d__Bacteria;p__Verrucomicrobiota;c__Verrucomicrobiae;o__Methylacidiphilales;f__UBA3015;g__UBA3015;s__UBA3015 sp2
GB_GCA_002359715.1	d__Bacteria;p__Actinobacteriota;c__Actinobacteria;o__Nanopelagicales;f__S36-B12;g__S36-B12;s__S36-B12 sp2
GB_GCA_002360455.1	d__Bacteria;p__Bacteroidota;c__Bacteroidia;o__Chitinophagales;f__Saprospiraceae;g__UBA3362;s__
GB_GCA_002360495.1	d__Bacteria;p__Bacteroidota;c__Bacteroidia;o__Flavobacteriales;f__PHOS-HE28;g__PHOS-HE28;s__
GB_GCA_002360755.1	d__Bacteria;p__Proteobacteria;c__Gammaproteobacteria;o__Pseudomonadales;f__Pseudomonadaceae;g__Pseudomonas_A;s__Pseudomonas_A stutzeri_M
GB_GCA_002363865.1	d__Bacteria;p__Proteobacteria;c__Alphaproteobacteria;o__Caulobacterales;f__Caulobacteraceae;g__Phenylobacterium;s__
GB_GCA_002363955.1	d__Bacteria;p__Proteobacteria;c__Gammaproteobacteria;o__Nitrosococcales;f__Methylophagaceae;g__Methylophaga;s__
GB_GCA_002364245.1	d__Bacteria;p__Bacteroidota;c__Bacteroidia;o__Flavobacteriales;f__Flavobacteriaceae;g__UBA2674;s__
GB_GCA_002364315.1	d__Bacteria;p__Proteobacteria;c__Gammaproteobacteria;o__Pseudomonadales;f__Halomonadaceae;g__Halomonas;s__
GB_GCA_002364335.1	d__Bacteria;p__Bacteroidota;c__Bacteroidia;o__Flavobacteriales;f__Flavobacteriaceae;g__Winogradskyella;s__
GB_GCA_002364405.1	d__Bacteria;p__Bacteroidota;c__Bacteroidia;o__Flavobacteriales;f__Flavobacteriaceae;g__Leeuwenhoekiella;s__Leeuwenhoekiella sp1
GB_GCA_002364415.1	d__Bacteria;p__Actinobacteriota;c__Acidimicrobiia;o__Microtrichales;f__MedAcidi-G1;g__MedAcidi-G1;s__MedAcidi-G1 sp2
GB_GCA_002364535.1	d__Bacteria;p__Bacteroidota;c__Bacteroidia;o__Flavobacteriales;f__Flavobacteriaceae;g__MS024-2A;s__MS024-2A sp1
GB_GCA_002364975.1	d__Bacteria;p__Verrucomicrobiota;c__Verrucomicrobiae;o__Opitutales;f__MB11C04;g__MB11C04;s__
GB_GCA_002365735.1	d__Bacteria;p__Actinobacteriota;c__Actinobacteria;o__Nanopelagicales;f__S36-B12;g__UBA4592;s__
GB_GCA_002366595.1	d__Bacteria;p__Chloroflexota;c__Anaerolineae;o__UBA7937;f__UBA7937;g__UBA7937;s__
GB_GCA_002366675.1	d__Bacteria;p__Bacteroidota;c__Bacteroidia;o__Flavobacteriales;f__Flavobacteriaceae;g__Xanthomarina;s__
GB_GCA_002366795.1	d__Bacteria;p__Proteobacteria;c__Alphaproteobacteria;o__Rhodobacterales;f__Rhodobacteraceae;g__UBA3069;s__
GB_GCA_002366885.1	d__Bacteria;p__Verrucomicrobiota;c__Verrucomicrobiae;o__Methylacidiphilales;f__UBA3015;g__UBA3015;s__
GB_GCA_002367235.1	d__Bacteria;p__Proteobacteria;c__Gammaproteobacteria;o__Pseudomonadales;f__Porticoccaceae;g__Porticoccus;s__
GB_GCA_002367285.1	d__Bacteria;p__Proteobacteria;c__Alphaproteobacteria;o__Rhodobacterales;f__Rhodobacteraceae;g__Aliiroseovarius;s__
GB_GCA_002367435.1	d__Bacteria;p__Verrucomicrobiota;c__Verrucomicrobiae;o__Methylacidiphilales;f__UBA3015;g__UBA3015;s__
GB_GCA_002367635.1	d__Bacteria;p__Proteobacteria;c__Gammaproteobacteria;o__Betaproteobacteriales;f__SG8-40;g__UBA3031;s__
GB_GCA_002367695.1	d__Bacteria;p__Actinobacteriota;c__Acidimicrobiia;o__Microtrichales;f__Ilumatobacteraceae;g__UBA3006;s__UBA3006 sp2
GB_GCA_002375495.1	d__Bacteria;p__Bacteroidota;c__Bacteroidia;o__Flavobacteriales;f__Flavobacteriaceae;g__UBA3611;s__
GB_GCA_002376625.1	d__Bacteria;p__Proteobacteria;c__Gammaproteobacteria;o__Pseudomonadales;f__Pseudomonadaceae;g__Pseudomonas_A;s__Pseudomonas_A stutzeri_Z
GB_GCA_002376875.1	d__Bacteria;p__Verrucomicrobiota;c__Verrucomicrobiae;o__Opitutales;f__UBA3534;g__UBA3534;s__
GB_GCA_002377055.1	d__Bacteria;p__Proteobacteria;c__Alphaproteobacteria;o__Sphingomonadales;f__Sphingomonadaceae;g__Erythrobacter_A;s__
GB_GCA_002377445.1	d__Bacteria;p__Myxococcota;c__UBA9042;o__UBA3505;f__UBA3505;g__UBA3505;s__
GB_GCA_002377985.1	d__Bacteria;p__Proteobacteria;c__Gammaproteobacteria;o__Pseudomonadales;f__Halieaceae;g__Luminiphilus;s__
GB_GCA_002378005.1	d__Bacteria;p__Bacteroidota;c__Bacteroidia;o__Flavobacteriales;f__Cryomorphaceae;g__UBA10364;s__
GB_GCA_002378565.1	d__Bacteria;p__Bacteroidota;c__Bacteroidia;o__Flavobacteriales;f__Cryomorphaceae;g__UBA3442;s__
GB_GCA_002378585.1	d__Bacteria;p__Bacteroidota;c__Bacteroidia;o__Flavobacteriales;f__Flavobacteriaceae;g__MAG-120531;s__MAG-120531 sp2
GB_GCA_002378605.1	d__Bacteria;p__Proteobacteria;c__Alphaproteobacteria;o__Puniceispirillales;f__Puniceispirillaceae;g__Puniceispirillum;s__Puniceispirillum sp1
GB_GCA_002378645.1	d__Bacteria;p__Proteobacteria;c__Gammaproteobacteria;o__Pseudomonadales;f__Porticoccaceae;g__HTCC2207;s__HTCC2207 sp1
GB_GCA_002378885.1	d__Bacteria;p__Bacteroidota;c__Bacteroidia;o__Flavobacteriales;f__Cryomorphaceae;g__UBA10364;s__UBA10364 sp2
GB_GCA_002379495.1	d__Bacteria;p__Bdellovibrionota;c__Bacteriovoracia;o__Bacteriovoracales;f__Bacteriovoracaceae;g__UBA4207;s__UBA4207 sp1
GB_GCA_002379985.1	d__Bacteria;p__Bacteroidota;c__Bacteroidia;o__Flavobacteriales;f__Flavobacteriaceae;g__UBA2674;s__
GB_GCA_002380655.1	d__Bacteria;p__Myxococcota;c__UBA727;o__UBA4151;f__UBA4151;g__UBA4151;s__UBA4151 sp1
GB_GCA_002381155.1	d__Bacteria;p__Bacteroidota;c__Bacteroidia;o__Flavobacteriales;f__Flavobacteriaceae;g__UBA3478;s__
GB_GCA_002381225.1	d__Bacteria;p__Bacteroidota;c__Bacteroidia;o__Flavobacteriales;f__Cryomorphaceae;g__Coccinistipes;s__
GB_GCA_002382325.1	d__Bacteria;p__Campylobacterota;c__Campylobacteria;o__Campylobacterales;f__Arcobacteraceae;g__Arcobacter;s__
GB_GCA_002382385.1	d__Bacteria;p__Proteobacteria;c__Gammaproteobacteria;o__Pseudomonadales;f__Pseudohongiellaceae;g__OM182;s__OM182 sp1
GB_GCA_002382445.1	d__Bacteria;p__Proteobacteria;c__Gammaproteobacteria;o__Pseudomonadales;f__Porticoccaceae;g__HTCC2207;s__
GB_GCA_002382705.1	d__Bacteria;p__Desulfuromonadota;c__Desulfuromonadia;o__Geobacterales;f__Pelobacteraceae;g__Pelobacter_C;s__
GB_GCA_002383415.1	d__Bacteria;p__Desulfuromonadota;c__Desulfuromonadia;o__Geobacterales;f__Pelobacteraceae;g__Geobacter_C;s__
GB_GCA_002384205.1	d__Bacteria;p__Bacteroidota;c__Bacteroidia;o__NS11-12g;f__UBA9320;g__UBA9320;s__UBA9320 sp1
GB_GCA_002384685.1	d__Bacteria;p__Proteobacteria;c__Gammaproteobacteria;o__Betaproteobacteriales;f__Methylophilaceae;g__BACL14;s__
GB_GCA_002384725.1	d__Bacteria;p__Bacteroidota;c__Bacteroidia;o__Flavobacteriales;f__Crocinitomicaceae;g__UBA2040;s__UBA2040 sp1
GB_GCA_002386945.1	d__Bacteria;p__Proteobacteria;c__Gammaproteobacteria;o__UBA4575;f__UBA4575;g__UBA4575;s__
GB_GCA_002387205.1	d__Bacteria;p__Proteobacteria;c__Gammaproteobacteria;o__Pseudomonadales;f__Pseudomonadaceae;g__Pseudomonas_A;s__Pseudomonas_A stutzeri_N
GB_GCA_002387535.1	d__Bacteria;p__Proteobacteria;c__Alphaproteobacteria;o__Rhodobacterales;f__Rhodobacteraceae;g__Amylibacter;s__
GB_GCA_002387605.1	d__Bacteria;p__Proteobacteria;c__Alphaproteobacteria;o__Puniceispirillales;f__Puniceispirillaceae;g__UBA4588;s__
GB_GCA_002387615.1	d__Bacteria;p__Bacteroidota;c__Bacteroidia;o__Flavobacteriales;f__Cryomorphaceae;g__UBA10364;s__UBA10364 sp1
GB_GCA_002388705.1	d__Bacteria;p__Bacteroidota;c__Bacteroidia;o__Flavobacteriales;f__Flavobacteriaceae;g__UBA3611;s__UBA3611 sp1
GB_GCA_002388905.1	d__Bacteria;p__Proteobacteria;c__Gammaproteobacteria;o__Pseudomonadales;f__Porticoccaceae;g__BRH-c0;s__
GB_GCA_002389045.1	d__Bacteria;p__Proteobacteria;c__Gammaproteobacteria;o__UBA4486;f__UBA4486;g__UBA4486;s__
GB_GCA_002389055.1	d__Bacteria;p__Proteobacteria;c__Gammaproteobacteria;o__Pseudomonadales;f__Alcanivoracaceae;g__Alcanivorax;s__
GB_GCA_002389175.1	d__Bacteria;p__Proteobacteria;c__Alphaproteobacteria;o__Rhodospirillales;f__Casp-alpha2;g__UBA4479;s__
GB_GCA_002389265.1	d__Bacteria;p__Proteobacteria;c__Gammaproteobacteria;o__Pseudomonadales;f__HTCC2089;g__UBA4582;s__UBA4582 sp1
GB_GCA_002389415.1	d__Bacteria;p__Bacteroidota;c__Bacteroidia;o__Flavobacteriales;f__Crocinitomicaceae;g__UBA4466;s__
GB_GCA_002389505.1	d__Bacteria;p__Proteobacteria;c__Gammaproteobacteria;o__Pseudomonadales;f__Halieaceae;g__Luminiphilus;s__
GB_GCA_002389645.1	d__Bacteria;p__Bacteroidota;c__Bacteroidia;o__Flavobacteriales;f__1G12;g__SHAN690;s__
GB_GCA_002389675.1	d__Bacteria;p__Proteobacteria;c__Gammaproteobacteria;o__Pseudomonadales;f__HTCC2089;g__UBA4421;s__
GB_GCA_002389785.1	d__Bacteria;p__Bacteroidota;c__Bacteroidia;o__AKYH767;f__UBA4408;g__UBA4408;s__
GB_GCA_002390045.1	d__Bacteria;p__Fibrobacterota;c__Fibrobacteria;o__Fibrobacterales;f__Fibrobacteraceae;g__Fibrobacter_A;s__
GB_GCA_002390155.1	d__Bacteria;p__Proteobacteria;c__Alphaproteobacteria;o__Rhizobiales;f__Methyloligellaceae;g__Methyloceanibacter;s__
GB_GCA_002390205.1	d__Bacteria;p__Proteobacteria;c__Gammaproteobacteria;o__Ga0077536;f__UBA4457;g__UBA4457;s__
GB_GCA_002390225.1	d__Bacteria;p__Gemmatimonadota;c__Gemmatimonadetes;o__SG8-23;f__UBA6960;g__UBA2589;s__
GB_GCA_002390285.1	d__Bacteria;p__Proteobacteria;c__Gammaproteobacteria;o__Pseudomonadales;f__Porticoccaceae;g__Porticoccus;s__
GB_GCA_002390305.1	d__Bacteria;p__Actinobacteriota;c__Actinobacteria;o__Actinomycetales;f__Microbacteriaceae;g__Aquiluna;s__Aquiluna sp2
GB_GCA_002390405.1	d__Bacteria;p__Bacteroidota;c__Bacteroidia;o__Flavobacteriales;f__UA16;g__UA16;s__UA16 sp3
GB_GCA_002390455.1	d__Bacteria;p__Bacteroidota;c__Bacteroidia;o__Flavobacteriales;f__Flavobacteriaceae;g__MS024-2A;s__MS024-2A sp2
GB_GCA_002390485.1	d__Bacteria;p__Proteobacteria;c__Gammaproteobacteria;o__Pseudomonadales;f__Halieaceae;g__Luminiphilus;s__
GB_GCA_002390525.1	d__Bacteria;p__Proteobacteria;c__Gammaproteobacteria;o__Pseudomonadales;f__Porticoccaceae;g__Porticoccus;s__
GB_GCA_002390555.1	d__Bacteria;p__Proteobacteria;c__Gammaproteobacteria;o__Pseudomonadales;f__HTCC2089;g__UBA4421;s__
GB_GCA_002390615.1	d__Bacteria;p__Bacteroidota;c__Bacteroidia;o__Flavobacteriales;f__UA16;g__UA16;s__UA16 sp5
GB_GCA_002390645.1	d__Bacteria;p__Bacteroidota;c__Bacteroidia;o__Flavobacteriales;f__UA16;g__UBA8752;s__UBA8752 sp1
GB_GCA_002390675.1	d__Bacteria;p__Myxococcota;c__UBA9160;o__UBA9160;f__UBA4427;g__UBA4427;s__
GB_GCA_002390705.1	d__Bacteria;p__Actinobacteriota;c__Actinobacteria;o__Nanopelagicales;f__S36-B12;g__UBA4592;s__
GB_GCA_002392625.1	d__Bacteria;p__Firmicutes_A;c__Clostridia;o__Oscillospirales;f__Oscillospiraceae;g__CAG-83;s__CAG-83 sp5
GB_GCA_002394235.1	d__Bacteria;p__Firmicutes_A;c__Clostridia;o__Lachnospirales;f__Lachnospiraceae;g__Eubacterium_H;s__
GB_GCA_002394725.1	d__Bacteria;p__Firmicutes_A;c__Clostridia;o__Oscillospirales;f__DTU089;g__Ruminococcus_E;s__
GB_GCA_002396255.1	d__Bacteria;p__Firmicutes_A;c__Clostridia;o__Lachnospirales;f__Lachnospiraceae;g__Eubacterium_H;s__Eubacterium_H sp2
GB_GCA_002396505.1	d__Bacteria;p__Cyanobacteriota;c__Cyanobacteriia;o__Synechococcales_A;f__Cyanobiaceae;g__Cyanobium;s__
GB_GCA_002396625.1	d__Bacteria;p__Proteobacteria;c__Gammaproteobacteria;o__Pseudomonadales;f__UBA5518;g__UBA5518;s__UBA5518 sp1
GB_GCA_002400365.1	d__Bacteria;p__Chloroflexota;c__Anaerolineae;o__UBA4142;f__UBA4142;g__UBA4142;s__UBA4142 sp1
GB_GCA_002400805.1	d__Bacteria;p__Proteobacteria;c__Gammaproteobacteria;o__Nitrosococcales;f__Methylophagaceae;g__41-12-T18;s__
GB_GCA_002400975.1	d__Bacteria;p__Bacteroidota;c__Bacteroidia;o__Flavobacteriales;f__GCA-2400975;g__GCA-2400975;s__
GB_GCA_002401045.1	d__Bacteria;p__Proteobacteria;c__Alphaproteobacteria;o__Rhodobacterales;f__Rhodobacteraceae;g__Amylibacter;s__
GB_GCA_002401365.1	d__Bacteria;p__Proteobacteria;c__Gammaproteobacteria;o__Methylococcales;f__Cycloclasticaceae;g__Cycloclasticus;s__
GB_GCA_002401655.1	d__Bacteria;p__Proteobacteria;c__Gammaproteobacteria;o__Enterobacterales;f__Kangiellaceae;g__GCA-002733465;s__
GB_GCA_002401725.1	d__Bacteria;p__Proteobacteria;c__Gammaproteobacteria;o__Enterobacterales;f__Alteromonadaceae;g__GCA-2401725;s__
GB_GCA_002401735.1	d__Bacteria;p__Proteobacteria;c__Gammaproteobacteria;o__Betaproteobacteriales;f__Methylophilaceae;g__GCA-2401735;s__
GB_GCA_002401855.1	d__Bacteria;p__Proteobacteria;c__Alphaproteobacteria;o__Rhizobiales;f__OSC116;g__OCS116;s__
GB_GCA_002401885.1	d__Bacteria;p__Proteobacteria;c__Gammaproteobacteria;o__Pseudomonadales;f__Pseudohongiellaceae;g__UBA9145;s__
GB_GCA_002401945.1	d__Bacteria;p__Proteobacteria;c__Alphaproteobacteria;o__Rhodobacterales;f__Rhodobacteraceae;g__56-14-T64;s__
GB_GCA_002401955.1	d__Bacteria;p__Bacteroidota;c__Bacteroidia;o__Flavobacteriales;f__koll-22;g__GCA-002793235;s__
GB_GCA_002402005.1	d__Bacteria;p__Proteobacteria;c__Alphaproteobacteria;o__Rhizobiales;f__OSC116;g__OCS116;s__
GB_GCA_002402175.1	d__Bacteria;p__Proteobacteria;c__Gammaproteobacteria;o__Pseudomonadales;f__Pseudohongiellaceae;g__UBA9145;s__
GB_GCA_002402195.1	d__Bacteria;p__Proteobacteria;c__Alphaproteobacteria;o__Rickettsiales;f__Rickettsiaceae;g__GCA-2402195;s__
GB_GCA_002402245.1	d__Bacteria;p__Proteobacteria;c__Gammaproteobacteria;o__Nitrosococcales;f__Methylophagaceae;g__GCA-002733105;s__
GB_GCA_002403445.1	d__Bacteria;p__Proteobacteria;c__Gammaproteobacteria;o__Nevskiales;f__Salinisphaeraceae;g__UBA4764;s__
GB_GCA_002403855.1	d__Bacteria;p__Actinobacteriota;c__Acidimicrobiia;o__UBA5794;f__UBA4744;g__UBA4744;s__
GB_GCA_002403895.1	d__Bacteria;p__Actinobacteriota;c__Acidimicrobiia;o__Microtrichales;f__UBA8139;g__UBA4742;s__
GB_GCA_002404055.1	d__Bacteria;p__Chloroflexota;c__UBA4733;o__UBA4733;f__UBA4733;g__UBA4733;s__
GB_GCA_002405195.1	d__Bacteria;p__Spirochaetota;c__Spirochaetia;o__Sphaerochaetales;f__Sphaerochaetaceae;g__UBA5920;s__
GB_GCA_002405435.1	d__Bacteria;p__Bacteroidota;c__Bacteroidia;o__Flavobacteriales;f__UA16;g__UBA4660;s__
GB_GCA_002405475.1	d__Bacteria;p__Proteobacteria;c__Gammaproteobacteria;o__Betaproteobacteriales;f__Burkholderiaceae;g__UBA4657;s__
GB_GCA_002405515.1	d__Bacteria;p__Planctomycetota;c__Planctomycetes;o__Pirellulales;f__UBA1268;g__UBA4655;s__
GB_GCA_002405995.1	d__Bacteria;p__Firmicutes_A;c__Clostridia;o__Oscillospirales;f__Oscillospiraceae;g__ER4;s__
GB_GCA_002407865.1	d__Bacteria;p__Spirochaetota;c__UBA4802;o__UBA4802;f__UBA5368;g__UBA5368;s__
GB_GCA_002408125.1	d__Bacteria;p__Proteobacteria;c__Alphaproteobacteria;o__Caulobacterales;f__Hyphomonadaceae;g__UBA5336;s__
GB_GCA_002409405.1	d__Bacteria;p__Bacteroidota;c__Bacteroidia;o__Flavobacteriales;f__Crocinitomicaceae;g__UBA5422;s__
GB_GCA_002409525.1	d__Bacteria;p__Firmicutes_A;c__Clostridia;o__Lachnospirales;f__Lachnospiraceae;g__UBA5416;s__
GB_GCA_002410145.1	d__Bacteria;p__Proteobacteria;c__Gammaproteobacteria;o__UBA5335;f__UBA5335;g__UBA5335;s__
GB_GCA_002413265.1	d__Bacteria;p__Chloroflexota;c__UBA5177;o__UBA5177;f__UBA5177;g__UBA5177;s__UBA5177 sp1
GB_GCA_002414145.1	d__Bacteria;p__Proteobacteria;c__Gammaproteobacteria;o__Betaproteobacteriales;f__Methylophilaceae;g__Methylophilus;s__Methylophilus sp3
GB_GCA_002414385.1	d__Bacteria;p__Proteobacteria;c__Gammaproteobacteria;o__Pseudomonadales;f__Pseudohongiellaceae;g__UBA5109;s__
GB_GCA_002414505.1	d__Bacteria;p__Proteobacteria;c__Alphaproteobacteria;o__Caulobacterales;f__Hyphomonadaceae;g__Hyphomonas;s__Hyphomonas sp3
GB_GCA_002415025.1	d__Bacteria;p__Proteobacteria;c__Gammaproteobacteria;o__Pseudomonadales;f__Spongiibacteraceae;g__UBA5047;s__
GB_GCA_002415305.1	d__Bacteria;p__Proteobacteria;c__Gammaproteobacteria;o__Pseudomonadales;f__Pseudomonadaceae;g__Pseudomonas_A;s__Pseudomonas_A stutzeri_R
GB_GCA_002415785.1	d__Bacteria;p__Bacteroidota;c__Bacteroidia;o__Flavobacteriales;f__koll-22;g__UBA1494;s__
GB_GCA_002416505.1	d__Bacteria;p__Proteobacteria;c__Gammaproteobacteria;o__Pseudomonadales;f__Pseudohongiellaceae;g__UBA5078;s__
GB_GCA_002417965.1	d__Bacteria;p__Firmicutes_C;c__Negativicutes;o__Veillonellales;f__Dialisteraceae;g__UBA5809;s__UBA5809 sp1
GB_GCA_002418265.1	d__Bacteria;p__Actinobacteriota;c__Acidimicrobiia;o__UBA5794;f__UBA5794;g__UBA5794;s__
GB_GCA_002418765.1	d__Bacteria;p__Firmicutes_B;c__TC1;o__TC1;f__UBA5767;g__UBA5767;s__
GB_GCA_002418965.1	d__Bacteria;p__Firmicutes_B;c__Dehalobacteriia;o__UBA4068;f__UBA4068;g__UBA5757;s__
GB_GCA_002419465.1	d__Bacteria;p__Desulfuromonadota;c__Desulfuromonadia;o__Geobacterales;f__Pelobacteraceae;g__Geobacter_C;s__
GB_GCA_002420185.1	d__Bacteria;p__Verrucomicrobiota;c__Verrucomicrobiae;o__Opitutales;f__Opitutaceae;g__UBA5691;s__
GB_GCA_002420235.1	d__Bacteria;p__Bacteroidota;c__Bacteroidia;o__Flavobacteriales;f__UA16;g__UA16;s__UA16 sp2
GB_GCA_002420265.1	d__Bacteria;p__Verrucomicrobiota;c__Verrucomicrobiae;o__Opitutales;f__Opitutaceae;g__UBA5691;s__
GB_GCA_002421605.1	d__Bacteria;p__Proteobacteria;c__Alphaproteobacteria;o__Rhodobacterales;f__Rhodobacteraceae;g__UBA6197;s__
GB_GCA_002421945.1	d__Bacteria;p__Firmicutes;c__Bacilli;o__Erysipelotrichales;f__Erysipelotrichaceae;g__UBA2212;s__
GB_GCA_002422085.1	d__Bacteria;p__Proteobacteria;c__Alphaproteobacteria;o__Rhodobacterales;f__Rhodobacteraceae;g__UBA6197;s__
GB_GCA_002422315.1	d__Bacteria;p__Bacteroidota;c__Bacteroidia;o__NS11-12g;f__UBA955;g__UBA6161;s__
GB_GCA_002422525.1	d__Bacteria;p__Hydrogenedentota;c__Hydrogenedentia;o__Hydrogenedentiales;f__UBA2224;g__UBA6118;s__
GB_GCA_002422745.1	d__Bacteria;p__Proteobacteria;c__Alphaproteobacteria;o__UBA998;f__UBA3002;g__UBA6189;s__
GB_GCA_002422875.1	d__Bacteria;p__Proteobacteria;c__Alphaproteobacteria;o__Rickettsiales;f__UBA6177;g__UBA6177;s__
GB_GCA_002422905.1	d__Bacteria;p__Verrucomicrobiota;c__Verrucomicrobiae;o__Pedosphaerales;f__UBA9464;g__UBA6176;s__
GB_GCA_002423075.1	d__Bacteria;p__Actinobacteriota;c__Actinobacteria;o__Actinomycetales;f__Microbacteriaceae;g__Yonghaparkia;s__
GB_GCA_002424475.1	d__Bacteria;p__Campylobacterota;c__Campylobacteria;o__Campylobacterales;f__Sulfurovaceae;g__Sulfurovum_A;s__
GB_GCA_002425225.1	d__Bacteria;p__Proteobacteria;c__Gammaproteobacteria;o__Thiotrichales;f__Thiotrichaceae;g__Thiothrix;s__
GB_GCA_002425355.1	d__Bacteria;p__Myxococcota;c__UBA796;o__UBA796;f__UBA796;g__UBA796;s__UBA796 sp1
GB_GCA_002426105.1	d__Bacteria;p__Bacteroidota;c__Bacteroidia;o__Flavobacteriales;f__PHOS-HE28;g__PHOS-HE28;s__PHOS-HE28 sp1
GB_GCA_002426825.1	d__Bacteria;p__Proteobacteria;c__Alphaproteobacteria;o__UBA10121;f__UBA5542;g__UBA5542;s__
GB_GCA_002427735.1	d__Bacteria;p__Bacteroidota;c__Bacteroidia;o__Flavobacteriales;f__Crocinitomicaceae;g__UBA4466;s__
GB_GCA_002427745.1	d__Bacteria;p__Bacteroidota;c__Bacteroidia;o__Cytophagales;f__Cyclobacteriaceae;g__Roseivirga;s__
GB_GCA_002427755.1	d__Bacteria;p__Bacteroidota;c__Bacteroidia;o__Cytophagales;f__Cyclobacteriaceae;g__Fabibacter;s__
GB_GCA_002428365.1	d__Bacteria;p__Actinobacteriota;c__Actinobacteria;o__Propionibacteriales;f__Propionibacteriaceae;g__Propionicimonas;s__
GB_GCA_002428625.1	d__Bacteria;p__Spirochaetota;c__Spirochaetia;o__Sphaerochaetales;f__Sphaerochaetaceae;g__UBA8525;s__
GB_GCA_002428935.1	d__Bacteria;p__Proteobacteria;c__Gammaproteobacteria;o__Pseudomonadales;f__Halieaceae;g__Congregibacter;s__
GB_GCA_002428995.1	d__Bacteria;p__Bacteroidota;c__Bacteroidia;o__Flavobacteriales;f__1G12;g__UBA6057;s__
GB_GCA_002429085.1	d__Bacteria;p__Bacteroidota;c__Bacteroidia;o__Flavobacteriales;f__1G12;g__UBA6049;s__
GB_GCA_002429455.1	d__Bacteria;p__Proteobacteria;c__Gammaproteobacteria;o__Betaproteobacteriales;f__Methylophilaceae;g__Methylotenera;s__
GB_GCA_002430285.1	d__Bacteria;p__Firmicutes_A;c__Clostridia;o__Lachnospirales;f__UBA5962;g__UBA5962;s__
GB_GCA_002430445.1	d__Bacteria;p__Bacteroidota;c__Bacteroidia;o__Flavobacteriales;f__Flavobacteriaceae;g__UBA7446;s__UBA7446 sp2
GB_GCA_002430515.1	d__Bacteria;p__Proteobacteria;c__Alphaproteobacteria;o__Puniceispirillales;f__Puniceispirillaceae;g__UBA5951;s__UBA5951 sp1
GB_GCA_002430545.1	d__Bacteria;p__Bacteroidota;c__Bacteroidia;o__Flavobacteriales;f__Flavobacteriaceae;g__UBA724;s__UBA724 sp2
GB_GCA_002430605.1	d__Bacteria;p__Verrucomicrobiota;c__Verrucomicrobiae;o__Opitutales;f__Puniceicoccaceae;g__BACL24;s__
GB_GCA_002430755.1	d__Bacteria;p__Bacteroidota;c__Bacteroidia;o__Flavobacteriales;f__Cryomorphaceae;g__UBA10364;s__
GB_GCA_002430835.1	d__Bacteria;p__Proteobacteria;c__Alphaproteobacteria;o__Caulobacterales;f__Caulobacteraceae;g__Brevundimonas;s__
GB_GCA_002431005.1	d__Bacteria;p__Proteobacteria;c__Gammaproteobacteria;o__Pseudomonadales;f__Moraxellaceae;g__Acinetobacter;s__
GB_GCA_002431545.1	d__Bacteria;p__Proteobacteria;c__Gammaproteobacteria;o__Pseudomonadales;f__Porticoccaceae;g__HB2-32-21;s__
GB_GCA_002431635.1	d__Bacteria;p__Thermotogota;c__Thermotogae;o__Petrotogales;f__Petrotogaceae;g__UBA5851;s__
GB_GCA_002432085.1	d__Bacteria;p__Bacteroidota;c__Bacteroidia;o__Flavobacteriales;f__Crocinitomicaceae;g__Fluviicola;s__
GB_GCA_002432095.1	d__Bacteria;p__Proteobacteria;c__Gammaproteobacteria;o__Pseudomonadales;f__Cellvibrionaceae;g__UBA5868;s__
GB_GCA_002433205.1	d__Bacteria;p__Proteobacteria;c__Alphaproteobacteria;o__UBA6615;f__UBA6615;g__UBA6615;s__
GB_GCA_002433465.1	d__Bacteria;p__Proteobacteria;c__Gammaproteobacteria;o__Nevskiales;f__Salinisphaeraceae;g__Salinisphaera;s__
GB_GCA_002433485.1	d__Bacteria;p__Myxococcota;c__UBA796;o__UBA9615;f__UBA9615;g__UBA6601;s__
GB_GCA_002433655.1	d__Bacteria;p__Proteobacteria;c__Gammaproteobacteria;o__Pseudomonadales;f__Saccharospirillaceae;g__UBA2009;s__
GB_GCA_002433675.1	d__Bacteria;p__Proteobacteria;c__Gammaproteobacteria;o__Pseudomonadales;f__Halomonadaceae;g__Halomonas;s__Halomonas salina
GB_GCA_002434505.1	d__Bacteria;p__Proteobacteria;c__Alphaproteobacteria;o__Caulobacterales;f__Caulobacteraceae;g__Brevundimonas;s__
GB_GCA_002434595.1	d__Bacteria;p__Proteobacteria;c__Alphaproteobacteria;o__UBA8366;f__UBA8366;g__UBA6544;s__
GB_GCA_002434645.1	d__Bacteria;p__Actinobacteriota;c__Acidimicrobiia;o__Microtrichales;f__TK06;g__MedAcidi-G3;s__
GB_GCA_002434835.1	d__Bacteria;p__Marinisomatota;c__Marinisomatia;o__Marinisomatales;f__S15-B10;g__UBA2146;s__UBA2146 sp1
GB_GCA_002435045.1	d__Bacteria;p__Bacteroidota;c__Bacteroidia;o__Flavobacteriales;f__Flavobacteriaceae;g__UBA724;s__UBA724 sp1
GB_GCA_002435245.1	d__Bacteria;p__Proteobacteria;c__Gammaproteobacteria;o__Pseudomonadales;f__HTCC2089;g__UBA11889;s__UBA11889 sp3
GB_GCA_002435785.1	d__Bacteria;p__Bacteroidota;c__Bacteroidia;o__Chitinophagales;f__Saprospiraceae;g__UBA6168;s__
GB_GCA_002435795.1	d__Bacteria;p__Bdellovibrionota;c__Bacteriovoracia;o__Bacteriovoracales;f__Bacteriovoracaceae;g__UBA6166;s__
GB_GCA_002435875.1	d__Bacteria;p__Chloroflexota;c__Anaerolineae;o__UBA2200;f__UBA2200;g__UBA6131;s__
GB_GCA_002437735.1	d__Bacteria;p__Firmicutes_A;c__Clostridia;o__Oscillospirales;f__Oscillospiraceae;g__ER4;s__ER4 sp2
GB_GCA_002438575.1	d__Bacteria;p__Firmicutes_A;c__Clostridia;o__Oscillospirales;f__Oscillospiraceae;g__CAG-83;s__CAG-83 sp3
GB_GCA_002439605.1	d__Bacteria;p__Bacteroidota;c__Bacteroidia;o__Bacteroidales;f__Bacteroidaceae;g__Prevotella;s__Prevotella sp14
GB_GCA_002440225.1	d__Bacteria;p__Bacteroidota;c__Bacteroidia;o__Bacteroidales;f__Bacteroidaceae;g__Prevotella;s__Prevotella sp11
GB_GCA_002440665.1	d__Bacteria;p__Proteobacteria;c__Gammaproteobacteria;o__Betaproteobacteriales;f__Rhodocyclaceae;g__Dechloromonas;s__
GB_GCA_002440705.1	d__Bacteria;p__Bacteroidota;c__Bacteroidia;o__Flavobacteriales;f__Flavobacteriaceae;g__BACL21;s__
GB_GCA_002441055.1	d__Bacteria;p__Proteobacteria;c__Alphaproteobacteria;o__Caulobacterales;f__Caulobacteraceae;g__Phenylobacterium;s__
GB_GCA_002441465.1	d__Bacteria;p__Actinobacteriota;c__Actinobacteria;o__Propionibacteriales;f__Propionibacteriaceae;g__Propionicimonas;s__
GB_GCA_002441475.1	d__Bacteria;p__Bacteroidota;c__Bacteroidia;o__Flavobacteriales;f__Weeksellaceae;g__Chryseobacterium_D;s__
GB_GCA_002448495.1	d__Bacteria;p__Firmicutes_C;c__Negativicutes;o__Selenomonadales;f__Selenomonadaceae;g__Selenomonas_A;s__Selenomonas_A ruminantium_I
GB_GCA_002448555.1	d__Bacteria;p__Bacteroidota;c__Bacteroidia;o__Flavobacteriales;f__UA16;g__UA16;s__
GB_GCA_002450155.1	d__Bacteria;p__Firmicutes_A;c__Clostridia;o__Saccharofermentanales;f__Saccharofermentanaceae;g__Saccharofermentans;s__
GB_GCA_002450235.1	d__Bacteria;p__Bacteroidota;c__Bacteroidia;o__Flavobacteriales;f__UA16;g__UBA11663;s__UBA11663 sp1
GB_GCA_002450255.1	d__Bacteria;p__Proteobacteria;c__Gammaproteobacteria;o__Pseudomonadales;f__HTCC2089;g__UBA4421;s__UBA4421 sp1
GB_GCA_002450335.1	d__Bacteria;p__Proteobacteria;c__Alphaproteobacteria;o__Parvibaculales;f__RS24;g__IMCC14465;s__
GB_GCA_002450395.1	d__Bacteria;p__Verrucomicrobiota;c__Verrucomicrobiae;o__Opitutales;f__Opitutaceae;g__UBA5691;s__UBA5691 sp1
GB_GCA_002450715.1	d__Bacteria;p__Bdellovibrionota;c__Bacteriovoracia;o__UBA1018;f__UBA6935;g__UBA6935;s__
GB_GCA_002450755.1	d__Bacteria;p__Myxococcota;c__UBA9160;o__UBA9160;f__UBA6930;g__UBA6930;s__
GB_GCA_002450985.1	d__Bacteria;p__Actinobacteriota;c__Acidimicrobiia;o__UBA5794;f__UBA5794;g__UBA6912;s__
GB_GCA_002451285.1	d__Bacteria;p__Actinobacteriota;c__Acidimicrobiia;o__Microtrichales;f__Ilumatobacteraceae;g__UBA2093;s__UBA2093 sp1
GB_GCA_002452215.1	d__Bacteria;p__Spirochaetota;c__Spirochaetia;o__Sphaerochaetales;f__Sphaerochaetaceae;g__UBA5920;s__
GB_GCA_002452815.1	d__Bacteria;p__Proteobacteria;c__Alphaproteobacteria;o__Rhodobacterales;f__Rhodobacteraceae;g__UBA6796;s__
GB_GCA_002452915.1	d__Bacteria;p__Campylobacterota;c__Campylobacteria;o__Campylobacterales;f__Arcobacteraceae;g__Arcobacter;s__
GB_GCA_002453255.1	d__Bacteria;p__Bacteroidota;c__Bacteroidia;o__Flavobacteriales;f__1G12;g__UBA6770;s__
GB_GCA_002453985.1	d__Bacteria;p__Proteobacteria;c__Gammaproteobacteria;o__UBA11654;f__UBA11654;g__UBA6731;s__
GB_GCA_002454015.1	d__Bacteria;p__Proteobacteria;c__Gammaproteobacteria;o__UBA6729;f__UBA6729;g__UBA6729;s__UBA6729 sp1
GB_GCA_002454225.1	d__Bacteria;p__Proteobacteria;c__Gammaproteobacteria;o__Pseudomonadales;f__Pseudomonadaceae;g__Pseudomonas_E;s__
GB_GCA_002454335.1	d__Bacteria;p__Bacteroidota;c__Bacteroidia;o__Cytophagales;f__Spirosomaceae;g__UBA6715;s__UBA6715 sp1
GB_GCA_002454425.1	d__Bacteria;p__Bacteroidota;c__Bacteroidia;o__Sphingobacteriales;f__Sphingobacteriaceae;g__UBA6709;s__
GB_GCA_002455375.1	d__Bacteria;p__Bacteroidota;c__Bacteroidia;o__AKYH767-A;f__OLB10;g__OLB10;s__
GB_GCA_002456985.1	d__Bacteria;p__Proteobacteria;c__Gammaproteobacteria;o__UBA10353;f__LS-SOB;g__UBA5682;s__
GB_GCA_002456995.1	d__Bacteria;p__Proteobacteria;c__Gammaproteobacteria;o__UBA10353;f__LS-SOB;g__REDSEA-S09-B13;s__
GB_GCA_002457035.1	d__Bacteria;p__Bacteroidota;c__Bacteroidia;o__Cytophagales;f__Marinoscillaceae;g__MED-G16;s__
GB_GCA_002457055.1	d__Bacteria;p__Proteobacteria;c__Alphaproteobacteria;o__Rhodobacterales;f__Rhodobacteraceae;g__TMED111;s__TMED111 sp3
GB_GCA_002457075.1	d__Bacteria;p__Bacteroidota;c__Bacteroidia;o__Flavobacteriales;f__Flavobacteriaceae;g__MED-G11;s__MED-G11 sp1
GB_GCA_002457215.1	d__Bacteria;p__Proteobacteria;c__Gammaproteobacteria;o__Pseudomonadales;f__Pseudohongiellaceae;g__UBA9145;s__
GB_GCA_002457245.1	d__Bacteria;p__Proteobacteria;c__Gammaproteobacteria;o__Pseudomonadales;f__Porticoccaceae;g__HTCC2207;s__HTCC2207 sp3
GB_GCA_002457295.1	d__Bacteria;p__Bacteroidota;c__Bacteroidia;o__Flavobacteriales;f__Flavobacteriaceae;g__MS024-2A;s__
GB_GCA_002457315.1	d__Bacteria;p__Bacteroidota;c__Bacteroidia;o__Cytophagales;f__Marinoscillaceae;g__MED-G16;s__
GB_GCA_002457485.1	d__Bacteria;p__Proteobacteria;c__Alphaproteobacteria;o__Pelagibacterales;f__Pelagibacteraceae;g__Pelagibacter;s__
GB_GCA_002457515.1	d__Bacteria;p__Proteobacteria;c__Alphaproteobacteria;o__Pelagibacterales;f__Pelagibacteraceae;g__MED-G40;s__
GB_GCA_002457645.1	d__Bacteria;p__Bacteroidota;c__Bacteroidia;o__Flavobacteriales;f__UBA10066;g__MED-G20;s__
GB_GCA_002457675.1	d__Bacteria;p__Bacteroidota;c__Bacteroidia;o__NS11-12g;f__UBA9320;g__MED-G17;s__
GB_GCA_002457685.1	d__Bacteria;p__Bacteroidota;c__Bacteroidia;o__Cytophagales;f__Marinoscillaceae;g__Marinoscillum;s__
GB_GCA_002457715.1	d__Bacteria;p__Bacteroidota;c__Bacteroidia;o__Flavobacteriales;f__Flavobacteriaceae;g__MED-G14;s__
GB_GCA_002457735.1	d__Bacteria;p__Bacteroidota;c__Bacteroidia;o__Flavobacteriales;f__Flavobacteriaceae;g__MED-G13;s__
GB_GCA_002457745.1	d__Bacteria;p__Proteobacteria;c__Alphaproteobacteria;o__Puniceispirillales;f__Puniceispirillaceae;g__UBA8309;s__UBA8309 sp4
GB_GCA_002469525.1	d__Bacteria;p__Actinobacteriota;c__Actinobacteria;o__Nanopelagicales;f__S36-B12;g__UBA4592;s__UBA4592 sp1
GB_GCA_002469545.1	d__Bacteria;p__Proteobacteria;c__Alphaproteobacteria;o__Rhodobacterales;f__Rhodobacteraceae;g__Amylibacter;s__
GB_GCA_002469765.1	d__Bacteria;p__Bacteroidota;c__Bacteroidia;o__Flavobacteriales;f__UA16;g__UBA11663;s__
GB_GCA_002469785.1	d__Bacteria;p__Proteobacteria;c__Gammaproteobacteria;o__Pseudomonadales;f__Halieaceae;g__Luminiphilus;s__
GB_GCA_002469805.1	d__Bacteria;p__Proteobacteria;c__Alphaproteobacteria;o__Parvibaculales;f__RS24;g__UBA7378;s__UBA7378 sp2
GB_GCA_002469845.1	d__Bacteria;p__Proteobacteria;c__Gammaproteobacteria;o__Pseudomonadales;f__Porticoccaceae;g__HTCC2207;s__HTCC2207 sp2
GB_GCA_002469885.1	d__Bacteria;p__Proteobacteria;c__Gammaproteobacteria;o__UBA7366;f__UBA7366;g__UBA7366;s__
GB_GCA_002469915.1	d__Bacteria;p__Bacteroidota;c__Rhodothermia;o__Rhodothermales;f__UBA10348;g__UBA10348;s__UBA10348 sp1
GB_GCA_002469975.1	d__Bacteria;p__Proteobacteria;c__Gammaproteobacteria;o__SAR86;f__D2472;g__D2472;s__D2472 sp2
GB_GCA_002470185.1	d__Bacteria;p__Campylobacterota;c__Campylobacteria;o__Campylobacterales;f__Arcobacteraceae;g__Arcobacter;s__
GB_GCA_002470275.1	d__Bacteria;p__Proteobacteria;c__Gammaproteobacteria;o__Pseudomonadales;f__HTCC2089;g__UBA4421;s__
GB_GCA_002470355.1	d__Bacteria;p__Bacteroidota;c__Bacteroidia;o__Flavobacteriales;f__UA16;g__UBA974;s__UBA974 sp1
GB_GCA_002470485.1	d__Bacteria;p__Verrucomicrobiota;c__Verrucomicrobiae;o__Verrucomicrobiales;f__Akkermansiaceae;g__UBA985;s__UBA985 sp2
GB_GCA_002470565.1	d__Bacteria;p__Proteobacteria;c__Gammaproteobacteria;o__Pseudomonadales;f__Nitrincolaceae;g__ASP10-02a;s__ASP10-02a sp3
GB_GCA_002470745.1	d__Bacteria;p__Bacteroidota;c__Bacteroidia;o__Flavobacteriales;f__Flavobacteriaceae;g__UBA7446;s__
GB_GCA_002470785.1	d__Bacteria;p__Bacteroidota;c__Bacteroidia;o__Flavobacteriales;f__UA16;g__UA16;s__UA16 sp4
GB_GCA_002470825.1	d__Bacteria;p__Proteobacteria;c__Gammaproteobacteria;o__UBA4486;f__UBA4486;g__UBA7359;s__
GB_GCA_002471305.1	d__Bacteria;p__Verrucomicrobiota;c__Verrucomicrobiae;o__Verrucomicrobiales;f__Akkermansiaceae;g__UBA985;s__UBA985 sp1
GB_GCA_002471325.1	d__Bacteria;p__Proteobacteria;c__Alphaproteobacteria;o__Nisaeales;f__Nisaeaceae;g__UBA7326;s__
GB_GCA_002471345.1	d__Bacteria;p__Bacteroidota;c__Bacteroidia;o__Chitinophagales;f__Saprospiraceae;g__UBA7328;s__
GB_GCA_002471375.1	d__Bacteria;p__Bacteroidota;c__Bacteroidia;o__Flavobacteriales;f__Crocinitomicaceae;g__UBA4466;s__
GB_GCA_002471405.1	d__Bacteria;p__Margulisbacteria;c__ZB3;o__UBA6595;f__UBA6595;g__UBA6595;s__UBA6595 sp1
GB_GCA_002471415.1	d__Bacteria;p__Actinobacteriota;c__Acidimicrobiia;o__Microtrichales;f__Ilumatobacteraceae;g__Ilumatobacter;s__Ilumatobacter sp1
GB_GCA_002471575.1	d__Bacteria;p__Proteobacteria;c__Alphaproteobacteria;o__Defluviicoccales;f__Defluviicoccaceae;g__UBA830;s__
GB_GCA_002471665.1	d__Bacteria;p__Proteobacteria;c__Gammaproteobacteria;o__Pseudomonadales;f__Ketobacteraceae;g__Ketobacter;s__
GB_GCA_002471805.1	d__Bacteria;p__Marinisomatota;c__Marinisomatia;o__Marinisomatales;f__UBA8229;g__UBA2134;s__UBA2134 sp1
GB_GCA_002471825.1	d__Bacteria;p__Bacteroidota;c__Bacteroidia;o__Flavobacteriales;f__Flavobacteriaceae;g__UBA7302;s__
GB_GCA_002472155.1	d__Bacteria;p__Firmicutes_C;c__Negativicutes;o__Selenomonadales;f__Selenomonadaceae;g__Selenomonas_C;s__
GB_GCA_002474415.1	d__Bacteria;p__Firmicutes_A;c__Clostridia;o__Lachnospirales;f__Lachnospiraceae;g__Agathobacter;s__
GB_GCA_002476945.1	d__Bacteria;p__Proteobacteria;c__Gammaproteobacteria;o__Pseudomonadales;f__Pseudomonadaceae;g__Pseudomonas_A;s__Pseudomonas_A stutzeri_Q
GB_GCA_002477435.1	d__Bacteria;p__Planctomycetota;c__Planctomycetes;o__Pirellulales;f__UBA1268;g__UBA1268;s__
GB_GCA_002477465.1	d__Bacteria;p__Proteobacteria;c__Gammaproteobacteria;o__Pseudomonadales;f__Pseudohongiellaceae;g__UBA9145;s__
GB_GCA_002477515.1	d__Bacteria;p__Verrucomicrobiota;c__Verrucomicrobiae;o__Opitutales;f__MB11C04;g__MB11C04;s__
GB_GCA_002477565.1	d__Bacteria;p__Bacteroidota;c__Bacteroidia;o__Flavobacteriales;f__Flavobacteriaceae;g__UBA7433;s__
GB_GCA_002477625.1	d__Bacteria;p__Bacteroidota;c__Bacteroidia;o__Flavobacteriales;f__Flavobacteriaceae;g__MS024-2A;s__
GB_GCA_002478565.1	d__Bacteria;p__Bacteroidota;c__Bacteroidia;o__Flavobacteriales;f__Crocinitomicaceae;g__UBA952;s__
GB_GCA_002478665.1	d__Bacteria;p__Proteobacteria;c__Gammaproteobacteria;o__Pseudomonadales;f__HTCC2089;g__UBA7451;s__UBA7451 sp1
GB_GCA_002478685.1	d__Bacteria;p__Bacteroidota;c__Bacteroidia;o__Flavobacteriales;f__Flavobacteriaceae;g__UBA7446;s__
GB_GCA_002478745.1	d__Bacteria;p__Proteobacteria;c__Alphaproteobacteria;o__Rhodobacterales;f__Rhodobacteraceae;g__Sulfitobacter_C;s__Sulfitobacter_C sp1
GB_GCA_002479325.1	d__Bacteria;p__Proteobacteria;c__Alphaproteobacteria;o__Caulobacterales;f__Caulobacteraceae;g__Brevundimonas;s__
GB_GCA_002479785.1	d__Bacteria;p__Bacteroidota;c__Bacteroidia;o__Cytophagales;f__Spirosomaceae;g__UBA6715;s__UBA6715 sp2
GB_GCA_002479805.1	d__Bacteria;p__Actinobacteriota;c__Actinobacteria;o__Actinomycetales;f__Microbacteriaceae;g__Aquiluna;s__
GB_GCA_002480015.1	d__Bacteria;p__Verrucomicrobiota;c__Verrucomicrobiae;o__Opitutales;f__Puniceicoccaceae;g__BACL24;s__
GB_GCA_002480045.1	d__Bacteria;p__Proteobacteria;c__Gammaproteobacteria;o__Pseudomonadales;f__UBA7434;g__UBA7434;s__UBA7434 sp1
GB_GCA_002480215.1	d__Bacteria;p__Bacteroidota;c__Bacteroidia;o__Flavobacteriales;f__Crocinitomicaceae;g__UBA952;s__UBA952 sp1
GB_GCA_002480495.1	d__Bacteria;p__Proteobacteria;c__Alphaproteobacteria;o__Parvibaculales;f__Parvibaculaceae;g__Parvibaculum;s__
GB_GCA_002480525.1	d__Bacteria;p__Proteobacteria;c__Gammaproteobacteria;o__Pseudomonadales;f__HTCC2089;g__UBA7803;s__UBA7803 sp1
GB_GCA_002482535.1	d__Bacteria;p__Firmicutes_B;c__Dehalobacteriia;o__UBA7702;f__UBA7702;g__UBA7702;s__
GB_GCA_002482715.1	d__Bacteria;p__Proteobacteria;c__Gammaproteobacteria;o__Betaproteobacteriales;f__Burkholderiaceae;g__UBA7693;s__
GB_GCA_002482765.1	d__Bacteria;p__Proteobacteria;c__Alphaproteobacteria;o__Sneathiellales;f__Ferrovibrionaceae;g__Ferrovibrio;s__
GB_GCA_002482775.1	d__Bacteria;p__Bacteroidota;c__Bacteroidia;o__Flavobacteriales;f__PHOS-HE28;g__PHOS-HE28;s__
GB_GCA_002482845.1	d__Bacteria;p__Bacteroidota;c__Bacteroidia;o__Chitinophagales;f__Saprospiraceae;g__OLB9;s__
GB_GCA_002482885.1	d__Bacteria;p__Bacteroidota;c__Bacteroidia;o__Flavobacteriales;f__Flavobacteriaceae;g__UBA7684;s__
GB_GCA_002483005.1	d__Bacteria;p__Proteobacteria;c__Gammaproteobacteria;o__Pseudomonadales;f__Pseudomonadaceae;g__Pseudomonas_E;s__
GB_GCA_002483265.1	d__Bacteria;p__Bacteroidota;c__Bacteroidia;o__Flavobacteriales;f__Crocinitomicaceae;g__Fluviicola;s__
GB_GCA_002484265.1	d__Bacteria;p__Proteobacteria;c__Alphaproteobacteria;o__Caulobacterales;f__Caulobacteraceae;g__Brevundimonas;s__
GB_GCA_002491225.1	d__Bacteria;p__Firmicutes_A;c__Clostridia;o__Oscillospirales;f__Ruminococcaceae;g__UBA7177;s__
GB_GCA_002491635.1	d__Bacteria;p__Bacteroidota;c__Bacteroidia;o__Bacteroidales;f__Bacteroidaceae;g__Bacteroides;s__
GB_GCA_002493005.1	d__Bacteria;p__Firmicutes_A;c__Clostridia;o__Oscillospirales;f__DTU089;g__Ruminococcus_E;s__
GB_GCA_002493635.1	d__Bacteria;p__Firmicutes_A;c__Clostridia;o__Oscillospirales;f__DTU089;g__Ruminococcus_E;s__
GB_GCA_002500205.1	d__Bacteria;p__Cyanobacteriota;c__Cyanobacteriia;o__Synechococcales_A;f__Cyanobiaceae;g__Synechococcus_C;s__Synechococcus_C sp1
GB_GCA_002500505.1	d__Bacteria;p__Planctomycetota;c__UBA1135;o__UBA1135;f__UBA1135;g__UBA7888;s__
GB_GCA_002500565.1	d__Bacteria;p__Proteobacteria;c__Alphaproteobacteria;o__UBA7879;f__UBA7879;g__UBA7879;s__
GB_GCA_002500585.1	d__Bacteria;p__Actinobacteriota;c__Acidimicrobiia;o__Microtrichales;f__MedAcidi-G1;g__MedAcidi-G1;s__MedAcidi-G1 sp4
GB_GCA_002501045.1	d__Bacteria;p__Chloroflexota;c__Dehalococcoidia;o__UBA1151;f__bin127;g__UBA1328;s__
GB_GCA_002501105.1	d__Bacteria;p__Proteobacteria;c__Alphaproteobacteria;o__UBA7887;f__UBA7887;g__UBA7887;s__
GB_GCA_002501205.1	d__Bacteria;p__Bacteroidota;c__Bacteroidia;o__Flavobacteriales;f__Cryomorphaceae;g__UBA7878;s__
GB_GCA_002501455.1	d__Bacteria;p__Proteobacteria;c__Gammaproteobacteria;o__Betaproteobacteriales;f__Burkholderiaceae;g__Comamonas;s__
GB_GCA_002501485.1	d__Bacteria;p__Actinobacteriota;c__Acidimicrobiia;o__Microtrichales;f__Ilumatobacteraceae;g__Casp-actino5;s__
GB_GCA_002591625.1	d__Bacteria;p__Proteobacteria;c__Gammaproteobacteria;o__Pseudomonadales;f__Porticoccaceae;g__TMED48;s__
GB_GCA_002591725.1	d__Bacteria;p__Verrucomicrobiota;c__Verrucomicrobiae;o__Opitutales;f__Opitutaceae;g__Didemnitutus;s__Didemnitutus mandela
GB_GCA_002631715.1	d__Bacteria;p__Proteobacteria;c__Gammaproteobacteria;o__TsSOB;f__TsSOB;g__TsSOB;s__
GB_GCA_002631855.1	d__Bacteria;p__Bacteroidota;c__Bacteroidia;o__Flavobacteriales;f__Flavobacteriaceae;g__UBA2674;s__
GB_GCA_002632185.1	d__Bacteria;p__Proteobacteria;c__Gammaproteobacteria;o__Pseudomonadales;f__Saccharospirillaceae;g__Oleispira;s__
GB_GCA_002632265.1	d__Bacteria;p__Proteobacteria;c__Alphaproteobacteria;o__MC1;f__MC1;g__MC1;s__
GB_GCA_002683015.1	d__Bacteria;p__Proteobacteria;c__Alphaproteobacteria;o__Rhizobiales;f__TMED25;g__MED-G09;s__
GB_GCA_002683085.1	d__Bacteria;p__Actinobacteriota;c__Acidimicrobiia;o__TMED189;f__TMED189;g__TMED189;s__
GB_GCA_002683135.1	d__Bacteria;p__Planctomycetota;c__GCA-002687715;o__GCA-002687715;f__GCA-002687715;g__GCA-2683135;s__
GB_GCA_002683315.1	d__Bacteria;p__Myxococcota;c__UBA796;o__UBA796;f__UBA796;g__GCA-2683315;s__
GB_GCA_002683335.1	d__Bacteria;p__Proteobacteria;c__Gammaproteobacteria;o__Pseudomonadales;f__Halieaceae;g__Luminiphilus;s__Luminiphilus sp4
GB_GCA_002683345.1	d__Bacteria;p__Bacteroidota;c__Bacteroidia;o__Flavobacteriales;f__UA16;g__UBA11663;s__
GB_GCA_002683355.1	d__Bacteria;p__Proteobacteria;c__Alphaproteobacteria;o__Rhodobacterales;f__Rhodobacteraceae;g__GCA-002712045;s__
GB_GCA_002683395.1	d__Bacteria;p__Proteobacteria;c__Gammaproteobacteria;o__Pseudomonadales;f__Halieaceae;g__Luminiphilus;s__
GB_GCA_002683405.1	d__Bacteria;p__Proteobacteria;c__Gammaproteobacteria;o__Nevskiales;f__Salinisphaeraceae;g__GCA-2683405;s__
GB_GCA_002683575.1	d__Bacteria;p__Proteobacteria;c__Gammaproteobacteria;o__Pseudomonadales;f__Saccharospirillaceae;g__Bermanella;s__
GB_GCA_002683685.1	d__Bacteria;p__Proteobacteria;c__Alphaproteobacteria;o__Rhodobacterales;f__Rhodobacteraceae;g__Planktomarina;s__
GB_GCA_002683735.1	d__Bacteria;p__Bacteroidota;c__Bacteroidia;o__Flavobacteriales;f__UA16;g__UBA8752;s__
GB_GCA_002683775.1	d__Bacteria;p__Bacteroidota;c__Bacteroidia;o__Flavobacteriales;f__BACL11;g__GCA-2683775;s__
GB_GCA_002683825.1	d__Bacteria;p__Planctomycetota;c__UBA1135;o__UBA1135;f__GCA-2683825;g__GCA-2683825;s__
GB_GCA_002683995.1	d__Bacteria;p__Verrucomicrobiota;c__Verrucomicrobiae;o__Verrucomicrobiales;f__DEV007;g__EC70;s__
GB_GCA_002684055.1	d__Bacteria;p__Proteobacteria;c__Gammaproteobacteria;o__SAR86;f__TMED112;g__TMED112;s__
GB_GCA_002684175.1	d__Bacteria;p__Cyanobacteriota;c__Cyanobacteriia;o__Synechococcales_A;f__Cyanobiaceae;g__Synechococcus_C;s__
GB_GCA_002684405.1	d__Bacteria;p__Proteobacteria;c__Alphaproteobacteria;o__Parvibaculales;f__Parvibaculaceae;g__GCA-2684405;s__
GB_GCA_002684575.1	d__Bacteria;p__Verrucomicrobiota;c__Verrucomicrobiae;o__Verrucomicrobiales;f__DEV007;g__EC70;s__
GB_GCA_002684655.1	d__Bacteria;p__Planctomycetota;c__UBA1135;o__UBA2386;f__UBA2386;g__GCA-2684655;s__
GB_GCA_002684695.1	d__Bacteria;p__Proteobacteria;c__Alphaproteobacteria;o__Puniceispirillales;f__GCA-002684695;g__GCA-002684695;s__
GB_GCA_002684875.1	d__Bacteria;p__Proteobacteria;c__Gammaproteobacteria;o__Betaproteobacteriales;f__Burkholderiaceae;g__UBA7377;s__
GB_GCA_002684895.1	d__Bacteria;p__Proteobacteria;c__Alphaproteobacteria;o__Pelagibacterales;f__Pelagibacteraceae;g__HIMB114;s__
GB_GCA_002684915.1	d__Bacteria;p__Verrucomicrobiota;c__Verrucomicrobiae;o__Pedosphaerales;f__UBA1096;g__UBA1096;s__
GB_GCA_002684935.1	d__Bacteria;p__Proteobacteria;c__Gammaproteobacteria;o__Pseudomonadales;f__Pseudohongiellaceae;g__UBA9145;s__
GB_GCA_002685015.1	d__Bacteria;p__Proteobacteria;c__Gammaproteobacteria;o__Pseudomonadales;f__Halomonadaceae;g__Halomonas;s__
GB_GCA_002685075.1	d__Bacteria;p__Campylobacterota;c__Campylobacteria;o__Campylobacterales;f__Arcobacteraceae;g__Arcobacter;s__
GB_GCA_002685095.1	d__Bacteria;p__Proteobacteria;c__Alphaproteobacteria;o__Rhodobacterales;f__Rhodobacteraceae;g__Marinibacterium;s__
GB_GCA_002685195.1	d__Bacteria;p__Proteobacteria;c__Gammaproteobacteria;o__Pseudomonadales;f__Porticoccaceae;g__HTCC2207;s__
GB_GCA_002685255.1	d__Bacteria;p__Proteobacteria;c__Gammaproteobacteria;o__Enterobacterales;f__Alteromonadaceae;g__Idiomarina;s__
GB_GCA_002685275.1	d__Bacteria;p__Proteobacteria;c__Gammaproteobacteria;o__Woeseiales;f__Woeseiaceae;g__GCA-2685275;s__
GB_GCA_002685435.1	d__Bacteria;p__Bacteroidota;c__Bacteroidia;o__Flavobacteriales;f__Cryomorphaceae;g__UBA10364;s__
GB_GCA_002685455.1	d__Bacteria;p__Proteobacteria;c__Gammaproteobacteria;o__Pseudomonadales;f__Porticoccaceae;g__Porticoccus;s__
GB_GCA_002685715.1	d__Bacteria;p__Proteobacteria;c__Gammaproteobacteria;o__Pseudomonadales;f__Porticoccaceae;g__HTCC2207;s__
GB_GCA_002685965.1	d__Bacteria;p__Planctomycetota;c__UBA1135;o__UBA2386;f__GCA-002748355;g__GCA-2685965;s__
GB_GCA_002686135.1	d__Bacteria;p__Proteobacteria;c__Alphaproteobacteria;o__UBA11136;f__UBA11136;g__UBA11136;s__UBA11136 sp1
GB_GCA_002686265.1	d__Bacteria;p__Planctomycetota;c__UBA1135;o__UBA1135;f__GCA-002686595;g__GCA-2686265;s__
GB_GCA_002686595.1	d__Bacteria;p__Planctomycetota;c__UBA1135;o__UBA1135;f__GCA-002686595;g__GCA-2686595;s__
GB_GCA_002686655.1	d__Bacteria;p__Bacteroidota;c__Bacteroidia;o__Flavobacteriales;f__UBA10066;g__MED-G20;s__
GB_GCA_002686755.1	d__Bacteria;p__Verrucomicrobiota;c__Verrucomicrobiae;o__Pedosphaerales;f__UBA1096;g__UBA1096;s__
GB_GCA_002686765.1	d__Bacteria;p__Proteobacteria;c__Alphaproteobacteria;o__Rhodospirillales;f__2-02-FULL-58-16;g__GCA-2686765;s__
GB_GCA_002686835.1	d__Bacteria;p__Verrucomicrobiota;c__Verrucomicrobiae;o__Opitutales;f__MB11C04;g__MB11C04;s__MB11C04 sp4
GB_GCA_002686945.1	d__Bacteria;p__Planctomycetota;c__UBA1135;o__UBA1135;f__GCA-002686595;g__GCA-2686945;s__
GB_GCA_002687095.1	d__Bacteria;p__Proteobacteria;c__Alphaproteobacteria;o__UBA7985;f__UBA7985;g__UBA7985;s__
GB_GCA_002687115.1	d__Bacteria;p__Cyanobacteriota;c__Cyanobacteriia;o__Synechococcales_A;f__Cyanobiaceae;g__Synechococcus_C;s__
GB_GCA_002687525.1	d__Bacteria;p__Actinobacteriota;c__Actinobacteria;o__Nanopelagicales;f__S36-B12;g__S36-B12;s__
GB_GCA_002687665.1	d__Bacteria;p__Bacteroidota;c__Bacteroidia;o__Flavobacteriales;f__Flavobacteriaceae;g__MS024-2A;s__
GB_GCA_002687715.1	d__Bacteria;p__Planctomycetota;c__GCA-002687715;o__GCA-002687715;f__GCA-002687715;g__GCA-2687715;s__
GB_GCA_002689025.1	d__Bacteria;p__Proteobacteria;c__Alphaproteobacteria;o__Rhodobacterales;f__Rhodobacteraceae;g__TMED111;s__
GB_GCA_002689245.1	d__Bacteria;p__Proteobacteria;c__Alphaproteobacteria;o__Pelagibacterales;f__Pelagibacteraceae;g__Pelagibacter_A;s__
GB_GCA_002689335.1	d__Bacteria;p__Verrucomicrobiota;c__Verrucomicrobiae;o__Pedosphaerales;f__UBA1096;g__UBA1096;s__
GB_GCA_002689405.1	d__Bacteria;p__Proteobacteria;c__Gammaproteobacteria;o__SAR86;f__GCA-2689405;g__GCA-2689405;s__
GB_GCA_002689445.1	d__Bacteria;p__Proteobacteria;c__Gammaproteobacteria;o__Pseudomonadales;f__HTCC2089;g__UBA9926;s__
GB_GCA_002689465.1	d__Bacteria;p__Proteobacteria;c__Alphaproteobacteria;o__Defluviicoccales;f__Defluviicoccaceae;g__GCA-2689465;s__
GB_GCA_002689525.1	d__Bacteria;p__Proteobacteria;c__Alphaproteobacteria;o__Parvibaculales;f__RS24;g__UBA8337;s__
GB_GCA_002689605.1	d__Bacteria;p__Proteobacteria;c__Alphaproteobacteria;o__Rhizobiales;f__Hyphomicrobiaceae;g__GCA-2689605;s__
GB_GCA_002689655.1	d__Bacteria;p__Planctomycetota;c__Planctomycetes;o__Pirellulales;f__Pirellulaceae;g__Rubripirellula;s__
GB_GCA_002689665.1	d__Bacteria;p__Verrucomicrobiota;c__Verrucomicrobiae;o__Opitutales;f__MB11C04;g__MB11C04;s__
GB_GCA_002689735.1	d__Bacteria;p__Bacteroidota;c__Bacteroidia;o__Flavobacteriales;f__BACL11;g__GCA-002715885;s__
GB_GCA_002689905.1	d__Bacteria;p__Proteobacteria;c__Alphaproteobacteria;o__TMED109;f__TMED131;g__TMED131;s__TMED131 sp1
GB_GCA_002689915.1	d__Bacteria;p__Proteobacteria;c__Gammaproteobacteria;o__Pseudomonadales;f__Halieaceae;g__Luminiphilus;s__Luminiphilus sp3
GB_GCA_002689925.1	d__Bacteria;p__Proteobacteria;c__Alphaproteobacteria;o__Pelagibacterales;f__Pelagibacteraceae;g__GCA-2689925;s__
GB_GCA_002690205.1	d__Bacteria;p__Actinobacteriota;c__Acidimicrobiia;o__Microtrichales;f__UBA11606;g__UBA11606;s__
GB_GCA_002690215.1	d__Bacteria;p__Proteobacteria;c__Alphaproteobacteria;o__Sneathiellales;f__UBA2966;g__GCA-2690215;s__
GB_GCA_002690325.1	d__Bacteria;p__Cyanobacteriota;c__Cyanobacteriia;o__Synechococcales_A;f__Cyanobiaceae;g__Synechococcus_C;s__
GB_GCA_002690415.1	d__Bacteria;p__Bacteroidota;c__Bacteroidia;o__Flavobacteriales;f__Flavobacteriaceae;g__UBA724;s__
GB_GCA_002690455.1	d__Bacteria;p__Proteobacteria;c__Alphaproteobacteria;o__UBA7985;f__UBA7985;g__UBA7985;s__
GB_GCA_002690645.1	d__Bacteria;p__Margulisbacteria;c__ZB3;o__UBA817;f__GCA-002719695;g__GCA-2690645;s__
GB_GCA_002690685.1	d__Bacteria;p__Proteobacteria;c__Alphaproteobacteria;o__TMED26;f__TMED26;g__TMED26;s__
GB_GCA_002690725.1	d__Bacteria;p__Proteobacteria;c__Gammaproteobacteria;o__SAR86;f__D2472;g__SAR86A;s__
GB_GCA_002690865.1	d__Bacteria;p__Proteobacteria;c__Gammaproteobacteria;o__Pseudomonadales;f__HTCC2089;g__UBA7455;s__
GB_GCA_002690915.1	d__Bacteria;p__Bacteroidota;c__Bacteroidia;o__Flavobacteriales;f__UA16;g__UA16;s__
GB_GCA_002690925.1	d__Bacteria;p__Planctomycetota;c__Planctomycetes;o__Pirellulales;f__Pirellulaceae;g__Rubripirellula;s__
GB_GCA_002690945.1	d__Bacteria;p__Proteobacteria;c__Gammaproteobacteria;o__SAR86;f__TMED112;g__GCA-002727535;s__
GB_GCA_002690995.1	d__Bacteria;p__Proteobacteria;c__Alphaproteobacteria;o__Nisaeales;f__Nisaeaceae;g__GCA-002701455;s__
GB_GCA_002691025.1	d__Bacteria;p__Myxococcota;c__UBA9160;o__UBA9160;f__UBA4427;g__GCA-2691025;s__
GB_GCA_002691045.1	d__Bacteria;p__Proteobacteria;c__Alphaproteobacteria;o__Rhodobacterales;f__Rhodobacteraceae;g__TMED111;s__TMED111 sp2
GB_GCA_002691185.1	d__Bacteria;p__Proteobacteria;c__Alphaproteobacteria;o__Puniceispirillales;f__AAA536-G10;g__AAA536-G10;s__
GB_GCA_002691205.1	d__Bacteria;p__Myxococcota;c__UBA9160;o__UBA9160;f__UBA4427;g__GCA-2691205;s__
GB_GCA_002691265.1	d__Bacteria;p__Bacteroidota;c__Bacteroidia;o__Flavobacteriales;f__Flavobacteriaceae;g__MED-G13;s__
GB_GCA_002691285.1	d__Bacteria;p__Marinisomatota;c__Marinisomatia;o__Marinisomatales;f__UBA8229;g__GCA-002708715;s__
GB_GCA_002691305.1	d__Bacteria;p__Proteobacteria;c__Gammaproteobacteria;o__UBA11654;f__UBA11654;g__UBA11654;s__
GB_GCA_002691345.1	d__Bacteria;p__Cyanobacteriota;c__Cyanobacteriia;o__Synechococcales_A;f__Cyanobiaceae;g__Synechococcus_C;s__
GB_GCA_002691485.1	d__Bacteria;p__Proteobacteria;c__Gammaproteobacteria;o__Pseudomonadales;f__Litoricolaceae;g__Litoricola;s__Litoricola sp1
GB_GCA_002691505.1	d__Bacteria;p__Verrucomicrobiota;c__Verrucomicrobiae;o__Pedosphaerales;f__UBA1096;g__UBA1096;s__UBA1096 sp2
GB_GCA_002691565.1	d__Bacteria;p__Proteobacteria;c__Gammaproteobacteria;o__Pseudomonadales;f__Halieaceae;g__Luminiphilus;s__Luminiphilus sp2
GB_GCA_002691605.1	d__Bacteria;p__Bacteroidota;c__Bacteroidia;o__Flavobacteriales;f__UBA10066;g__MED-G20;s__
GB_GCA_002691645.1	d__Bacteria;p__Bacteroidota;c__Bacteroidia;o__Flavobacteriales;f__Flavobacteriaceae;g__UBA3478;s__
GB_GCA_002691685.1	d__Bacteria;p__Bacteroidota;c__Bacteroidia;o__Flavobacteriales;f__Flavobacteriaceae;g__UBA3478;s__
GB_GCA_002691705.1	d__Bacteria;p__Proteobacteria;c__Alphaproteobacteria;o__Pelagibacterales;f__Pelagibacteraceae;g__GCA-002704185;s__
GB_GCA_002691725.1	d__Bacteria;p__Proteobacteria;c__Alphaproteobacteria;o__Puniceispirillales;f__UBA1172;g__UBA12202;s__UBA12202 sp1
GB_GCA_002691785.1	d__Bacteria;p__Marinisomatota;c__Marinisomatia;o__Marinisomatales;f__UBA8229;g__GCA-2691785;s__
GB_GCA_002691795.1	d__Bacteria;p__Proteobacteria;c__Alphaproteobacteria;o__Puniceispirillales;f__AAA536-G10;g__TMED54;s__
GB_GCA_002691885.1	d__Bacteria;p__Proteobacteria;c__Gammaproteobacteria;o__Pseudomonadales;f__Pseudohongiellaceae;g__UBA9145;s__UBA9145 sp5
GB_GCA_002692055.1	d__Bacteria;p__Proteobacteria;c__Alphaproteobacteria;o__Pelagibacterales;f__Pelagibacteraceae;g__HIMB114;s__HIMB114 sp2
GB_GCA_002692165.1	d__Bacteria;p__Proteobacteria;c__Gammaproteobacteria;o__Pseudomonadales;f__Porticoccaceae;g__TMED48;s__
GB_GCA_002692205.1	d__Bacteria;p__Proteobacteria;c__Gammaproteobacteria;o__UBA4486;f__UBA4486;g__UBA11869;s__
GB_GCA_002692225.1	d__Bacteria;p__Proteobacteria;c__Alphaproteobacteria;o__Defluviicoccales;f__Defluviicoccaceae;g__UBA830;s__
GB_GCA_002692325.1	d__Bacteria;p__Proteobacteria;c__Alphaproteobacteria;o__Pelagibacterales;f__Pelagibacteraceae;g__Pelagibacter_A;s__
GB_GCA_002692425.1	d__Bacteria;p__Proteobacteria;c__Gammaproteobacteria;o__SAR86;f__TMED112;g__TMED112;s__
GB_GCA_002692535.1	d__Bacteria;p__Verrucomicrobiota;c__Verrucomicrobiae;o__Opitutales;f__MB11C04;g__MB11C04;s__
GB_GCA_002692605.1	d__Bacteria;p__Verrucomicrobiota;c__Verrucomicrobiae;o__Opitutales;f__MB11C04;g__MB11C04;s__MB11C04 sp1
GB_GCA_002692725.1	d__Bacteria;p__Proteobacteria;c__Alphaproteobacteria;o__Caulobacterales;f__Hyphomonadaceae;g__Ponticaulis;s__
GB_GCA_002692785.1	d__Bacteria;p__Proteobacteria;c__Alphaproteobacteria;o__Parvibaculales;f__RS24;g__IMCC14465;s__
GB_GCA_002692945.1	d__Bacteria;p__Actinobacteriota;c__Acidimicrobiia;o__Microtrichales;f__Ilumatobacteraceae;g__Casp-actino5;s__Casp-actino5 sp2
GB_GCA_002693085.1	d__Bacteria;p__Bacteroidota;c__Bacteroidia;o__Flavobacteriales;f__Flavobacteriaceae;g__MED-G14;s__
GB_GCA_002693285.1	d__Bacteria;p__Cyanobacteriota;c__Cyanobacteriia;o__Synechococcales_A;f__Cyanobiaceae;g__Synechococcus_C;s__
GB_GCA_002693325.1	d__Bacteria;p__Latescibacterota;c__UBA2968;o__UBA8231;f__GCA-002724215;g__GCA-2693325;s__
GB_GCA_002693565.1	d__Bacteria;p__Proteobacteria;c__Gammaproteobacteria;o__Pseudomonadales;f__HTCC2089;g__GCA-002727775;s__
GB_GCA_002693605.1	d__Bacteria;p__Bacteroidota;c__Bacteroidia;o__Flavobacteriales;f__Flavobacteriaceae;g__UBA2674;s__
GB_GCA_002693615.1	d__Bacteria;p__Actinobacteriota;c__Actinobacteria;o__Propionibacteriales;f__Nocardioidaceae;g__Nocardioides;s__
GB_GCA_002693775.1	d__Bacteria;p__Bacteroidota;c__Bacteroidia;o__Flavobacteriales;f__UA16;g__UBA974;s__
GB_GCA_002694035.1	d__Bacteria;p__Verrucomicrobiota;c__Verrucomicrobiae;o__Opitutales;f__MB11C04;g__MB11C04;s__
GB_GCA_002694075.1	d__Bacteria;p__Proteobacteria;c__Alphaproteobacteria;o__TMED26;f__TMED26;g__TMED26;s__
GB_GCA_002694085.1	d__Bacteria;p__Proteobacteria;c__Alphaproteobacteria;o__Rhodobacterales;f__Rhodobacteraceae;g__TMED111;s__
GB_GCA_002694095.1	d__Bacteria;p__Actinobacteriota;c__Actinobacteria;o__Nanopelagicales;f__S36-B12;g__S36-B12;s__
GB_GCA_002694205.1	d__Bacteria;p__Proteobacteria;c__Gammaproteobacteria;o__Enterobacterales;f__Alteromonadaceae;g__Idiomarina;s__
GB_GCA_002694345.1	d__Bacteria;p__Proteobacteria;c__Alphaproteobacteria;o__Caulobacterales;f__Maricaulaceae;g__Maricaulis;s__
GB_GCA_002694595.1	d__Bacteria;p__Proteobacteria;c__Alphaproteobacteria;o__Rhizobiales;f__TMED25;g__TMED25;s__
GB_GCA_002694885.1	d__Bacteria;p__Verrucomicrobiota;c__Verrucomicrobiae;o__Opitutales;f__Opitutaceae;g__UBA5691;s__
GB_GCA_002694945.1	d__Bacteria;p__Proteobacteria;c__Gammaproteobacteria;o__Pseudomonadales;f__HTCC2089;g__UBA9659;s__
GB_GCA_002694985.1	d__Bacteria;p__Proteobacteria;c__Alphaproteobacteria;o__Parvibaculales;f__Parvibaculaceae;g__Parvibaculum;s__
GB_GCA_002695185.1	d__Bacteria;p__Proteobacteria;c__Alphaproteobacteria;o__Sphingomonadales;f__Sphingomonadaceae;g__Erythrobacter_A;s__Erythrobacter_A sp3
GB_GCA_002695445.1	d__Bacteria;p__Bacteroidota;c__Bacteroidia;o__Flavobacteriales;f__Flavobacteriaceae;g__MS024-2A;s__
GB_GCA_002695645.1	d__Bacteria;p__Verrucomicrobiota;c__Verrucomicrobiae;o__Opitutales;f__MB11C04;g__MB11C04;s__
GB_GCA_002695785.1	d__Bacteria;p__Proteobacteria;c__Alphaproteobacteria;o__Caulobacterales;f__Hyphomonadaceae;g__Hyphomonas;s__
GB_GCA_002696455.1	d__Bacteria;p__Proteobacteria;c__Gammaproteobacteria;o__Pseudomonadales;f__Halieaceae;g__Luminiphilus;s__
GB_GCA_002696645.1	d__Bacteria;p__Proteobacteria;c__Alphaproteobacteria;o__UBA8366;f__GCA-2696645;g__GCA-2696645;s__
GB_GCA_002696995.1	d__Bacteria;p__Bacteroidota;c__Bacteroidia;o__Cytophagales;f__Marinoscillaceae;g__MED-G16;s__
GB_GCA_002697045.1	d__Bacteria;p__Proteobacteria;c__Alphaproteobacteria;o__Sphingomonadales;f__Sphingomonadaceae;g__Erythrobacter_A;s__
GB_GCA_002697205.1	d__Bacteria;p__Proteobacteria;c__Gammaproteobacteria;o__Pseudomonadales;f__HTCC2089;g__GCA-2697205;s__
GB_GCA_002697255.1	d__Bacteria;p__Bacteroidota;c__Bacteroidia;o__Flavobacteriales;f__Flavobacteriaceae;g__MED-G13;s__
GB_GCA_002697345.1	d__Bacteria;p__Proteobacteria;c__Alphaproteobacteria;o__Rhodobacterales;f__Rhodobacteraceae;g__GCA-2697345;s__
GB_GCA_002697405.1	d__Bacteria;p__Bacteroidota;c__Bacteroidia;o__Cytophagales;f__Marinoscillaceae;g__MED-G16;s__
GB_GCA_002697625.1	d__Bacteria;p__Bacteroidota;c__Bacteroidia;o__Flavobacteriales;f__BACL11;g__GCA-002697625;s__
GB_GCA_002697665.1	d__Bacteria;p__Dadabacteria;c__UBA1144;o__UBA1144;f__UBA1144;g__GCA-002715585;s__
GB_GCA_002697745.1	d__Bacteria;p__Proteobacteria;c__Alphaproteobacteria;o__Rhizobiales;f__Rhizobiaceae;g__Nitratireductor;s__
GB_GCA_002697905.1	d__Bacteria;p__Bacteroidota;c__Bacteroidia;o__Cytophagales;f__Marinoscillaceae;g__Marinoscillum;s__
GB_GCA_002698075.1	d__Bacteria;p__Proteobacteria;c__Alphaproteobacteria;o__Puniceispirillales;f__AAA536-G10;g__TMED54;s__
GB_GCA_002698165.1	d__Bacteria;p__Proteobacteria;c__Alphaproteobacteria;o__Rhodobacterales;f__Rhodobacteraceae;g__Planktomarina;s__
GB_GCA_002698235.1	d__Bacteria;p__Marinisomatota;c__Marinisomatia;o__Marinisomatales;f__UBA8229;g__GCA-002718655;s__GCA-002718655 sp1
GB_GCA_002698505.1	d__Bacteria;p__Cyanobacteriota;c__Cyanobacteriia;o__Synechococcales_A;f__Cyanobiaceae;g__Synechococcus_C;s__
GB_GCA_002698575.1	d__Bacteria;p__Actinobacteriota;c__Actinobacteria;o__Propionibacteriales;f__Nocardioidaceae;g__Nocardioides;s__
GB_GCA_002698665.1	d__Bacteria;p__Proteobacteria;c__Gammaproteobacteria;o__GCA-002705445;f__GCA-002716945;g__GCA-2698665;s__
GB_GCA_002698705.1	d__Bacteria;p__Bacteroidota;c__Bacteroidia;o__Flavobacteriales;f__Flavobacteriaceae;g__UBA3537;s__
GB_GCA_002698745.1	d__Bacteria;p__Bacteroidota;c__Bacteroidia;o__Flavobacteriales;f__Flavobacteriaceae;g__UBA7446;s__
GB_GCA_002698785.1	d__Bacteria;p__Verrucomicrobiota;c__Verrucomicrobiae;o__Verrucomicrobiales;f__DEV007;g__Arctic95D-9;s__
GB_GCA_002698845.1	d__Bacteria;p__Proteobacteria;c__Gammaproteobacteria;o__UBA4486;f__UBA4486;g__UBA11869;s__
GB_GCA_002698945.1	d__Bacteria;p__Actinobacteriota;c__Acidimicrobiia;o__Microtrichales;f__Ilumatobacteraceae;g__Ilumatobacter_A;s__
GB_GCA_002698985.1	d__Bacteria;p__Bacteroidota;c__Bacteroidia;o__Chitinophagales;f__Saprospiraceae;g__GCA-2698985;s__
GB_GCA_002699145.1	d__Bacteria;p__Proteobacteria;c__Gammaproteobacteria;o__Pseudomonadales;f__Halieaceae;g__Halioglobus;s__
GB_GCA_002699325.1	d__Bacteria;p__Proteobacteria;c__Alphaproteobacteria;o__Caulobacterales;f__Hyphomonadaceae;g__Ponticaulis;s__
GB_GCA_002699365.1	d__Bacteria;p__Verrucomicrobiota;c__Verrucomicrobiae;o__Opitutales;f__Puniceicoccaceae;g__GCA-2699365;s__
GB_GCA_002699445.1	d__Bacteria;p__Actinobacteriota;c__Actinobacteria;o__Nanopelagicales;f__GCA-2699445;g__GCA-2699445;s__
GB_GCA_002699625.1	d__Bacteria;p__Actinobacteriota;c__Acidimicrobiia;o__Microtrichales;f__UBA11606;g__UBA11606;s__
GB_GCA_002699725.1	d__Bacteria;p__Actinobacteriota;c__Acidimicrobiia;o__Microtrichales;f__MedAcidi-G1;g__S20-B6;s__S20-B6 sp3
GB_GCA_002699745.1	d__Bacteria;p__Bacteroidota;c__Bacteroidia;o__Flavobacteriales;f__UBA10066;g__MED-G20;s__
GB_GCA_002700285.1	d__Bacteria;p__Bacteroidota;c__Bacteroidia;o__Flavobacteriales;f__UA16;g__UBA974;s__
GB_GCA_002700385.1	d__Bacteria;p__Proteobacteria;c__Gammaproteobacteria;o__Methylococcales;f__Cycloclasticaceae;g__Cycloclasticus;s__
GB_GCA_002700405.1	d__Bacteria;p__Bacteroidota;c__Bacteroidia;o__Flavobacteriales;f__Flavobacteriaceae;g__GCA-2700405;s__
GB_GCA_002700465.1	d__Bacteria;p__Bacteroidota;c__Bacteroidia;o__Flavobacteriales;f__Flavobacteriaceae;g__MAG-121220-bin8;s__
GB_GCA_002700485.1	d__Bacteria;p__Proteobacteria;c__Alphaproteobacteria;o__Puniceispirillales;f__Puniceispirillaceae;g__HIMB100;s__HIMB100 sp2
GB_GCA_002700775.1	d__Bacteria;p__Proteobacteria;c__Gammaproteobacteria;o__Pseudomonadales;f__Pseudohongiellaceae;g__OM182;s__
GB_GCA_002700865.1	d__Bacteria;p__Proteobacteria;c__Alphaproteobacteria;o__UBA7985;f__UBA7985;g__UBA7985;s__
GB_GCA_002701295.1	d__Bacteria;p__Proteobacteria;c__Alphaproteobacteria;o__Caulobacterales;f__Hyphomonadaceae;g__Ponticaulis;s__
GB_GCA_002701375.1	d__Bacteria;p__Cyanobacteriota;c__Cyanobacteriia;o__Synechococcales_A;f__Cyanobiaceae;g__Synechococcus_C;s__
GB_GCA_002701395.1	d__Bacteria;p__Proteobacteria;c__Alphaproteobacteria;o__Rhodobacterales;f__Rhodobacteraceae;g__Rhodobacter_B;s__
GB_GCA_002701605.1	d__Bacteria;p__Dadabacteria;c__UBA1144;o__UBA1144;f__UBA1144;g__TMED126;s__
GB_GCA_002701645.1	d__Bacteria;p__Marinisomatota;c__Marinisomatia;o__Marinisomatales;f__Marinisomataceae;g__Marinisoma;s__
GB_GCA_002701705.1	d__Bacteria;p__Proteobacteria;c__Gammaproteobacteria;o__GCA-002705445;f__GCA-002716945;g__GCA-2701705;s__
GB_GCA_002701745.1	d__Bacteria;p__Bacteroidota;c__Bacteroidia;o__Cytophagales;f__Marinoscillaceae;g__MED-G16;s__
GB_GCA_002701845.1	d__Bacteria;p__Proteobacteria;c__Gammaproteobacteria;o__Pseudomonadales;f__Ketobacteraceae;g__GCA-2701845;s__
GB_GCA_002701885.1	d__Bacteria;p__Proteobacteria;c__Alphaproteobacteria;o__GCA-2701885;f__GCA-2701885;g__GCA-2701885;s__
GB_GCA_002701925.1	d__Bacteria;p__Dadabacteria;c__UBA1144;o__UBA1144;f__UBA1144;g__GCA-2701925;s__
GB_GCA_002702005.1	d__Bacteria;p__Proteobacteria;c__Alphaproteobacteria;o__Nisaeales;f__Nisaeaceae;g__UBA7326;s__UBA7326 sp1
GB_GCA_002702235.1	d__Bacteria;p__Proteobacteria;c__Gammaproteobacteria;o__GCA-002705445;f__GCA-002705445;g__GCA-2702235;s__
GB_GCA_002702385.1	d__Bacteria;p__Bacteroidota;c__Bacteroidia;o__Flavobacteriales;f__Flavobacteriaceae;g__MED-G14;s__
GB_GCA_002702405.1	d__Bacteria;p__Bacteroidota;c__Bacteroidia;o__Flavobacteriales;f__Flavobacteriaceae;g__GCA-002728855;s__
GB_GCA_002702725.1	d__Bacteria;p__Proteobacteria;c__Gammaproteobacteria;o__Pseudomonadales;f__Porticoccaceae;g__BRH-c0;s__
GB_GCA_002702745.1	d__Bacteria;p__Bacteroidota;c__Bacteroidia;o__Flavobacteriales;f__Flavobacteriaceae;g__MED-G13;s__
GB_GCA_002702885.1	d__Bacteria;p__Bacteroidota;c__Bacteroidia;o__Flavobacteriales;f__Flavobacteriaceae;g__MED-G13;s__
GB_GCA_002702895.1	d__Bacteria;p__Bacteroidota;c__Bacteroidia;o__Flavobacteriales;f__Flavobacteriaceae;g__MAG-121220-bin8;s__
GB_GCA_002702965.1	d__Bacteria;p__Planctomycetota;c__Planctomycetes;o__Pirellulales;f__Pirellulaceae;g__UBA9264;s__
GB_GCA_002703065.1	d__Bacteria;p__Bacteroidota;c__Bacteroidia;o__Flavobacteriales;f__Flavobacteriaceae;g__MED-G14;s__
GB_GCA_002703345.1	d__Bacteria;p__Proteobacteria;c__Alphaproteobacteria;o__Rhodobacterales;f__Rhodobacteraceae;g__TMED111;s__
GB_GCA_002703515.1	d__Bacteria;p__Proteobacteria;c__Alphaproteobacteria;o__Rhodobacterales;f__Rhodobacteraceae;g__GCA-002705045;s__
GB_GCA_002703585.1	d__Bacteria;p__Proteobacteria;c__Gammaproteobacteria;o__Pseudomonadales;f__Halieaceae;g__Luminiphilus;s__
GB_GCA_002704145.1	d__Bacteria;p__Proteobacteria;c__Alphaproteobacteria;o__Pelagibacterales;f__Pelagibacteraceae;g__Pelagibacter_A;s__
GB_GCA_002704185.1	d__Bacteria;p__Proteobacteria;c__Alphaproteobacteria;o__Pelagibacterales;f__Pelagibacteraceae;g__GCA-002704185;s__
GB_GCA_002704225.1	d__Bacteria;p__Proteobacteria;c__Gammaproteobacteria;o__Pseudomonadales;f__HTCC2089;g__UBA4421;s__
GB_GCA_002704325.1	d__Bacteria;p__Proteobacteria;c__Gammaproteobacteria;o__Pseudomonadales;f__HTCC2089;g__UBA4421;s__
GB_GCA_002704345.1	d__Bacteria;p__Proteobacteria;c__Alphaproteobacteria;o__Rhizobiales;f__TMED25;g__MED-G09;s__MED-G09 sp1
GB_GCA_002704465.1	d__Bacteria;p__Proteobacteria;c__Alphaproteobacteria;o__Rhodobacterales;f__Rhodobacteraceae;g__TMED111;s__
GB_GCA_002704625.1	d__Bacteria;p__Proteobacteria;c__Alphaproteobacteria;o__Pelagibacterales;f__Pelagibacteraceae;g__GCA-2704625;s__
GB_GCA_002704755.1	d__Bacteria;p__Proteobacteria;c__Alphaproteobacteria;o__Rhizobiales;f__TMED25;g__TMED25;s__
GB_GCA_002705045.1	d__Bacteria;p__Proteobacteria;c__Alphaproteobacteria;o__Rhodobacterales;f__Rhodobacteraceae;g__GCA-002705045;s__
GB_GCA_002705055.1	d__Bacteria;p__Planctomycetota;c__UBA1135;o__UBA1135;f__UBA1135;g__GCA-2705055;s__
GB_GCA_002705125.1	d__Bacteria;p__Verrucomicrobiota;c__Verrucomicrobiae;o__Verrucomicrobiales;f__DEV007;g__EC70;s__EC70 sp2
GB_GCA_002705145.1	d__Bacteria;p__Proteobacteria;c__Gammaproteobacteria;o__Pseudomonadales;f__Pseudohongiellaceae;g__UBA9145;s__
GB_GCA_002705165.1	d__Bacteria;p__Planctomycetota;c__Planctomycetes;o__Pirellulales;f__Pirellulaceae;g__UBA721;s__
GB_GCA_002705205.1	d__Bacteria;p__Bacteroidota;c__Bacteroidia;o__Flavobacteriales;f__BACL11;g__GCA-2705205;s__
GB_GCA_002705265.1	d__Bacteria;p__Proteobacteria;c__Alphaproteobacteria;o__Pelagibacterales;f__HIMB59;g__HIMB59;s__
GB_GCA_002705325.1	d__Bacteria;p__Proteobacteria;c__Gammaproteobacteria;o__Pseudomonadales;f__Litoricolaceae;g__Litoricola;s__
GB_GCA_002705385.1	d__Bacteria;p__Bacteroidota;c__Bacteroidia;o__Flavobacteriales;f__Flavobacteriaceae;g__MS024-2A;s__
GB_GCA_002705445.1	d__Bacteria;p__Proteobacteria;c__Gammaproteobacteria;o__GCA-002705445;f__GCA-002705445;g__GCA-2705445;s__
GB_GCA_002705465.1	d__Bacteria;p__Proteobacteria;c__Gammaproteobacteria;o__Pseudomonadales;f__Halieaceae;g__Luminiphilus;s__
GB_GCA_002705485.1	d__Bacteria;p__Bacteroidota;c__Bacteroidia;o__Flavobacteriales;f__Flavobacteriaceae;g__MAG-121220-bin8;s__MAG-121220-bin8 sp1
GB_GCA_002705565.1	d__Bacteria;p__Proteobacteria;c__Alphaproteobacteria;o__UBA7985;f__UBA7985;g__UBA7985;s__
GB_GCA_002705795.1	d__Bacteria;p__Proteobacteria;c__Gammaproteobacteria;o__Pseudomonadales;f__Litoricolaceae;g__Litoricola;s__
GB_GCA_002705995.1	d__Bacteria;p__Bacteroidota;c__Bacteroidia;o__Flavobacteriales;f__1G12;g__GCA-2705995;s__
GB_GCA_002706045.1	d__Bacteria;p__Bacteroidota;c__Bacteroidia;o__Flavobacteriales;f__Flavobacteriaceae;g__Winogradskyella;s__
GB_GCA_002706265.1	d__Bacteria;p__Proteobacteria;c__Gammaproteobacteria;o__Nevskiales;f__Nevskiaceae;g__Polycyclovorans;s__
GB_GCA_002706305.1	d__Bacteria;p__Verrucomicrobiota;c__Verrucomicrobiae;o__Pedosphaerales;f__UBA1096;g__UBA1096;s__
GB_GCA_002706365.1	d__Bacteria;p__Bacteroidota;c__Bacteroidia;o__Flavobacteriales;f__koll-22;g__UBA1494;s__
GB_GCA_002706465.1	d__Bacteria;p__Bacteroidota;c__Bacteroidia;o__Flavobacteriales;f__TMED113;g__GCA-2706465;s__
GB_GCA_002706765.1	d__Bacteria;p__Planctomycetota;c__Planctomycetes;o__Planctomycetales;f__Planctomycetaceae;g__Gimesia;s__
GB_GCA_002706905.1	d__Bacteria;p__Proteobacteria;c__Alphaproteobacteria;o__Rhodobacterales;f__Rhodobacteraceae;g__Pseudooceanicola_B;s__
GB_GCA_002706945.1	d__Bacteria;p__Actinobacteriota;c__Actinobacteria;o__Propionibacteriales;f__Nocardioidaceae;g__Nocardioides;s__
GB_GCA_002707025.1	d__Bacteria;p__Bacteroidota;c__Bacteroidia;o__Flavobacteriales;f__Flavobacteriaceae;g__BACL21;s__
GB_GCA_002707085.1	d__Bacteria;p__Myxococcota;c__UBA796;o__UBA796;f__UBA796;g__GCA-2707085;s__
GB_GCA_002707155.1	d__Bacteria;p__Bacteroidota;c__Bacteroidia;o__Flavobacteriales;f__1G12;g__UBA6770;s__
GB_GCA_002707325.1	d__Bacteria;p__Proteobacteria;c__Gammaproteobacteria;o__Pseudomonadales;f__HTCC2089;g__UBA2965;s__
GB_GCA_002707525.1	d__Bacteria;p__Bacteroidota;c__Bacteroidia;o__Flavobacteriales;f__Cryomorphaceae;g__UBA10364;s__
GB_GCA_002707695.1	d__Bacteria;p__Proteobacteria;c__Gammaproteobacteria;o__UBA12402;f__UBA12402;g__GCA-2707695;s__
GB_GCA_002707785.1	d__Bacteria;p__Proteobacteria;c__Gammaproteobacteria;o__Pseudomonadales;f__Cellvibrionaceae;g__GCA-2707785;s__
GB_GCA_002707795.1	d__Bacteria;p__Proteobacteria;c__Alphaproteobacteria;o__Caulobacterales;f__Maricaulaceae;g__Maricaulis;s__Maricaulis sp1
GB_GCA_002707915.1	d__Bacteria;p__Proteobacteria;c__Gammaproteobacteria;o__SAR86;f__SAR86;g__GCA-2707915;s__
GB_GCA_002708305.1	d__Bacteria;p__Proteobacteria;c__Alphaproteobacteria;o__Nisaeales;f__Nisaeaceae;g__UBA7326;s__
GB_GCA_002708445.1	d__Bacteria;p__Bacteroidota;c__Bacteroidia;o__Flavobacteriales;f__Flavobacteriaceae;g__MS024-2A;s__
GB_GCA_002708475.1	d__Bacteria;p__Proteobacteria;c__Gammaproteobacteria;o__Pseudomonadales;f__Saccharospirillaceae;g__Oleispira;s__Oleispira sp1
GB_GCA_002708715.1	d__Bacteria;p__Marinisomatota;c__Marinisomatia;o__Marinisomatales;f__UBA8229;g__GCA-002708715;s__
GB_GCA_002708765.1	d__Bacteria;p__Proteobacteria;c__Gammaproteobacteria;o__Pseudomonadales;f__HTCC2089;g__UBA9659;s__
GB_GCA_002708825.1	d__Bacteria;p__Proteobacteria;c__Alphaproteobacteria;o__Rhizobiales;f__Rhizobiaceae;g__Notoacmeibacter;s__
GB_GCA_002708845.1	d__Bacteria;p__Bacteroidota;c__Bacteroidia;o__Flavobacteriales;f__Flavobacteriaceae;g__Leeuwenhoekiella;s__
GB_GCA_002708885.1	d__Bacteria;p__Verrucomicrobiota;c__Verrucomicrobiae;o__Verrucomicrobiales;f__DEV007;g__EC70;s__EC70 sp1
GB_GCA_002708905.1	d__Bacteria;p__Proteobacteria;c__Gammaproteobacteria;o__Pseudomonadales;f__Ketobacteraceae;g__Ketobacter;s__
GB_GCA_002708925.1	d__Bacteria;p__Proteobacteria;c__Alphaproteobacteria;o__Rhodobacterales;f__Rhodobacteraceae;g__Thalassobius;s__Thalassobius sp1
GB_GCA_002708985.1	d__Bacteria;p__Bacteroidota;c__Bacteroidia;o__Chitinophagales;f__UBA8649;g__UBA8649;s__
GB_GCA_002708995.1	d__Bacteria;p__Proteobacteria;c__Alphaproteobacteria;o__UBA7985;f__UBA7985;g__UBA7985;s__
GB_GCA_002709045.1	d__Bacteria;p__Planctomycetota;c__Planctomycetes;o__Pirellulales;f__Pirellulaceae;g__UBA721;s__
GB_GCA_002709085.1	d__Bacteria;p__Proteobacteria;c__Alphaproteobacteria;o__Rhodobacterales;f__Rhodobacteraceae;g__Pseudooceanicola;s__
GB_GCA_002709155.1	d__Bacteria;p__Proteobacteria;c__Alphaproteobacteria;o__Nisaeales;f__Nisaeaceae;g__UBA7326;s__
GB_GCA_002709185.1	d__Bacteria;p__Bacteroidota;c__Bacteroidia;o__Flavobacteriales;f__Flavobacteriaceae;g__UBA3537;s__UBA3537 sp1
GB_GCA_002709225.1	d__Bacteria;p__Planctomycetota;c__Planctomycetes;o__Pirellulales;f__Pirellulaceae;g__UBA9264;s__
GB_GCA_002709265.1	d__Bacteria;p__Verrucomicrobiota;c__Verrucomicrobiae;o__Verrucomicrobiales;f__DEV007;g__EC70;s__
GB_GCA_002709305.1	d__Bacteria;p__Bacteroidota;c__Bacteroidia;o__Flavobacteriales;f__Crocinitomicaceae;g__UBA4466;s__
GB_GCA_002709405.1	d__Bacteria;p__Proteobacteria;c__Alphaproteobacteria;o__Rhodobacterales;f__Rhodobacteraceae;g__Marinibacterium;s__
GB_GCA_002709835.1	d__Bacteria;p__Myxococcota;c__UBA9160;o__UBA9160;f__UBA4427;g__UBA4427;s__
GB_GCA_002710265.1	d__Bacteria;p__Proteobacteria;c__Gammaproteobacteria;o__SAR86;f__D2472;g__SAR86A;s__
GB_GCA_002710335.1	d__Bacteria;p__Verrucomicrobiota;c__Verrucomicrobiae;o__Pedosphaerales;f__UBA1100;g__UBA1100;s__
GB_GCA_002710685.1	d__Bacteria;p__Bacteroidota;c__Bacteroidia;o__Flavobacteriales;f__Flavobacteriaceae;g__GCA-2710685;s__
GB_GCA_002710745.1	d__Bacteria;p__Proteobacteria;c__Gammaproteobacteria;o__Pseudomonadales;f__Porticoccaceae;g__AAA300-D14;s__
GB_GCA_002711125.1	d__Bacteria;p__Bacteroidota;c__Bacteroidia;o__Flavobacteriales;f__BACL11;g__GCA-2711125;s__
GB_GCA_002711145.1	d__Bacteria;p__Proteobacteria;c__Alphaproteobacteria;o__Rhodobacterales;f__Rhodobacteraceae;g__TMED111;s__
GB_GCA_002711215.1	d__Bacteria;p__Bacteroidota;c__Bacteroidia;o__Flavobacteriales;f__Flavobacteriaceae;g__MS024-2A;s__
GB_GCA_002711265.1	d__Bacteria;p__Proteobacteria;c__Alphaproteobacteria;o__UBA7985;f__UBA7985;g__UBA7985;s__UBA7985 sp1
GB_GCA_002711495.1	d__Bacteria;p__Proteobacteria;c__Gammaproteobacteria;o__Pseudomonadales;f__HTCC2089;g__UBA9659;s__
GB_GCA_002711555.1	d__Bacteria;p__Proteobacteria;c__Alphaproteobacteria;o__UBA8366;f__UBA8366;g__UBA8366;s__
GB_GCA_002711905.1	d__Bacteria;p__Proteobacteria;c__Gammaproteobacteria;o__Thiomicrospirales;f__Thioglobaceae;g__Thioglobus;s__
GB_GCA_002712005.1	d__Bacteria;p__Bdellovibrionota;c__Bacteriovoracia;o__Bacteriovoracales;f__Bacteriovoracaceae;g__GCA-2712005;s__
GB_GCA_002712045.1	d__Bacteria;p__Proteobacteria;c__Alphaproteobacteria;o__Rhodobacterales;f__Rhodobacteraceae;g__GCA-002712045;s__
GB_GCA_002712135.1	d__Bacteria;p__Proteobacteria;c__Gammaproteobacteria;o__Pseudomonadales;f__HTCC2089;g__UBA7455;s__
GB_GCA_002712225.1	d__Bacteria;p__Proteobacteria;c__Gammaproteobacteria;o__UBA6522;f__UBA6522;g__UBA6522;s__
GB_GCA_002712305.1	d__Bacteria;p__Latescibacterota;c__UBA2968;o__UBA8231;f__UBA8231;g__UBA12574;s__UBA12574 sp1
GB_GCA_002712335.1	d__Bacteria;p__Proteobacteria;c__Alphaproteobacteria;o__Defluviicoccales;f__UBA2964;g__UBA2964;s__
GB_GCA_002712395.1	d__Bacteria;p__Planctomycetota;c__Planctomycetes;o__Pirellulales;f__UBA1268;g__UBA1268;s__
GB_GCA_002712625.1	d__Bacteria;p__Bacteroidota;c__Bacteroidia;o__Chitinophagales;f__Saprospiraceae;g__UBA1994;s__
GB_GCA_002712985.1	d__Bacteria;p__Proteobacteria;c__Alphaproteobacteria;o__UBA7887;f__UBA7887;g__GCA-2712985;s__
GB_GCA_002713165.1	d__Bacteria;p__Bacteroidota;c__Bacteroidia;o__Flavobacteriales;f__koll-22;g__UBA1494;s__
GB_GCA_002713215.1	d__Bacteria;p__Bacteroidota;c__Bacteroidia;o__Flavobacteriales;f__1G12;g__UBA6770;s__
GB_GCA_002713365.1	d__Bacteria;p__Proteobacteria;c__Alphaproteobacteria;o__UBA6615;f__UBA6615;g__UBA6615;s__
GB_GCA_002713525.1	d__Bacteria;p__Actinobacteriota;c__Acidimicrobiia;o__Microtrichales;f__UBA11606;g__MedAcidi-G2A;s__
GB_GCA_002713555.1	d__Bacteria;p__Planctomycetota;c__Planctomycetes;o__Pirellulales;f__Ga0077529;g__UBA11888;s__
GB_GCA_002713705.1	d__Bacteria;p__Bacteroidota;c__Bacteroidia;o__Flavobacteriales;f__Flavobacteriaceae;g__GCA-002733185;s__
GB_GCA_002714015.1	d__Bacteria;p__Proteobacteria;c__Alphaproteobacteria;o__UBA828;f__UBA828;g__GCA-2714015;s__
GB_GCA_002714055.1	d__Bacteria;p__Proteobacteria;c__Alphaproteobacteria;o__TMED109;f__TMED109;g__GCA-2714055;s__
GB_GCA_002714125.1	d__Bacteria;p__Proteobacteria;c__Gammaproteobacteria;o__Pseudomonadales;f__HTCC2089;g__GCA-002728675;s__
GB_GCA_002714145.1	d__Bacteria;p__Verrucomicrobiota;c__Verrucomicrobiae;o__Pedosphaerales;f__UBA1096;g__UBA1096;s__
GB_GCA_002714325.1	d__Bacteria;p__Bacteroidota;c__Bacteroidia;o__Flavobacteriales;f__UA16;g__UBA11663;s__
GB_GCA_002714765.1	d__Bacteria;p__Proteobacteria;c__Gammaproteobacteria;o__Pseudomonadales;f__Hahellaceae;g__Marinobacter;s__Marinobacter sp4
GB_GCA_002714805.1	d__Bacteria;p__Bacteroidota;c__Bacteroidia;o__Flavobacteriales;f__BACL11;g__UBA8444;s__
GB_GCA_002714815.1	d__Bacteria;p__Bacteroidota;c__Bacteroidia;o__Flavobacteriales;f__Flavobacteriaceae;g__MS024-2A;s__
GB_GCA_002715005.1	d__Bacteria;p__Proteobacteria;c__Alphaproteobacteria;o__UBA8366;f__UBA8366;g__GCA-002724395;s__
GB_GCA_002715145.1	d__Bacteria;p__Proteobacteria;c__Gammaproteobacteria;o__Pseudomonadales;f__Halomonadaceae;g__Halomonas;s__
GB_GCA_002715505.1	d__Bacteria;p__Proteobacteria;c__Alphaproteobacteria;o__TMED109;f__TMED131;g__GCA-2715505;s__
GB_GCA_002715585.1	d__Bacteria;p__Dadabacteria;c__UBA1144;o__UBA1144;f__UBA1144;g__GCA-002715585;s__
GB_GCA_002715645.1	d__Bacteria;p__Bacteroidota;c__Bacteroidia;o__Cytophagales;f__Marinoscillaceae;g__GCA-2715645;s__
GB_GCA_002715685.1	d__Bacteria;p__Proteobacteria;c__Gammaproteobacteria;o__Pseudomonadales;f__Alcanivoracaceae;g__Alcanivorax;s__
GB_GCA_002715745.1	d__Bacteria;p__Proteobacteria;c__Gammaproteobacteria;o__Woeseiales;f__Woeseiaceae;g__GCA-002728725;s__
GB_GCA_002715885.1	d__Bacteria;p__Bacteroidota;c__Bacteroidia;o__Flavobacteriales;f__BACL11;g__GCA-002715885;s__
GB_GCA_002715905.1	d__Bacteria;p__Bacteroidota;c__Bacteroidia;o__Flavobacteriales;f__UA16;g__UA16;s__
GB_GCA_002715915.1	d__Bacteria;p__Proteobacteria;c__Alphaproteobacteria;o__Pelagibacterales;f__GCA-002718135;g__GCA-2715915;s__
GB_GCA_002715965.1	d__Bacteria;p__Verrucomicrobiota;c__Verrucomicrobiae;o__Pedosphaerales;f__GCA-2715965;g__GCA-2715965;s__
GB_GCA_002716005.1	d__Bacteria;p__Bacteroidota;c__Bacteroidia;o__Flavobacteriales;f__Flavobacteriaceae;g__Leeuwenhoekiella;s__
GB_GCA_002716045.1	d__Bacteria;p__Verrucomicrobiota;c__Verrucomicrobiae;o__Opitutales;f__MB11C04;g__UBA2993;s__
GB_GCA_002716125.1	d__Bacteria;p__Proteobacteria;c__Alphaproteobacteria;o__UBA8366;f__UBA8366;g__UBA6544;s__
GB_GCA_002716285.1	d__Bacteria;p__Actinobacteriota;c__Acidimicrobiia;o__Microtrichales;f__MedAcidi-G1;g__MedAcidi-G1;s__
GB_GCA_002716345.1	d__Bacteria;p__Bacteroidota;c__Bacteroidia;o__Flavobacteriales;f__BACL11;g__GCA-2716345;s__
GB_GCA_002716485.1	d__Bacteria;p__Margulisbacteria;c__ZB3;o__UBA817;f__GCA-2716485;g__GCA-2716485;s__
GB_GCA_002716725.1	d__Bacteria;p__Margulisbacteria;c__ZB3;o__UBA817;f__GCA-002719695;g__GCA-002719695;s__
GB_GCA_002716745.1	d__Bacteria;p__Proteobacteria;c__Gammaproteobacteria;o__SAR86;f__TMED112;g__GCA-2716745;s__
GB_GCA_002716845.1	d__Bacteria;p__Bacteroidota;c__Bacteroidia;o__Flavobacteriales;f__Flavobacteriaceae;g__MS024-2A;s__
GB_GCA_002716945.1	d__Bacteria;p__Proteobacteria;c__Gammaproteobacteria;o__GCA-002705445;f__GCA-002716945;g__GCA-2716945;s__
GB_GCA_002717145.1	d__Bacteria;p__Planctomycetota;c__Planctomycetes;o__Pirellulales;f__Pirellulaceae;g__UBA721;s__
GB_GCA_002717185.1	d__Bacteria;p__Proteobacteria;c__Alphaproteobacteria;o__UBA8366;f__GCA-2717185;g__GCA-2717185;s__
GB_GCA_002717225.1	d__Bacteria;p__Proteobacteria;c__Alphaproteobacteria;o__UBA828;f__UBA828;g__GCA-2717225;s__
GB_GCA_002717285.1	d__Bacteria;p__Proteobacteria;c__Alphaproteobacteria;o__Rhodospirillales;f__2-02-FULL-58-16;g__GCA-2717285;s__
GB_GCA_002717445.1	d__Bacteria;p__Proteobacteria;c__Gammaproteobacteria;o__UBA11654;f__UBA11654;g__UBA11654;s__
GB_GCA_002717485.1	d__Bacteria;p__Proteobacteria;c__Alphaproteobacteria;o__Pelagibacterales;f__GCA-002718135;g__GCA-2717485;s__
GB_GCA_002717515.1	d__Bacteria;p__Bacteroidota;c__Bacteroidia;o__Flavobacteriales;f__GCA-002722245;g__GCA-002722245;s__
GB_GCA_002717605.1	d__Bacteria;p__Bacteroidota;c__Bacteroidia;o__Flavobacteriales;f__UA16;g__UBA974;s__
GB_GCA_002717915.1	d__Bacteria;p__Marinisomatota;c__Marinisomatia;o__Marinisomatales;f__UBA8229;g__GCA-002717915;s__GCA-002717915 sp1
GB_GCA_002718015.1	d__Bacteria;p__Proteobacteria;c__Alphaproteobacteria;o__UBA8366;f__UBA8366;g__UBA8366;s__
GB_GCA_002718135.1	d__Bacteria;p__Proteobacteria;c__Alphaproteobacteria;o__Pelagibacterales;f__GCA-002718135;g__GCA-2718135;s__
GB_GCA_002718155.1	d__Bacteria;p__Proteobacteria;c__Gammaproteobacteria;o__UBA10353;f__LS-SOB;g__UBA9619;s__
GB_GCA_002718345.1	d__Bacteria;p__Proteobacteria;c__Gammaproteobacteria;o__UBA6522;f__UBA6522;g__UBA6522;s__
GB_GCA_002718655.1	d__Bacteria;p__Marinisomatota;c__Marinisomatia;o__Marinisomatales;f__UBA8229;g__GCA-002718655;s__
GB_GCA_002718845.1	d__Bacteria;p__Proteobacteria;c__Gammaproteobacteria;o__GCA-002705445;f__GCA-002716945;g__GCA-2718845;s__
GB_GCA_002718935.1	d__Bacteria;p__Verrucomicrobiota;c__Verrucomicrobiae;o__Pedosphaerales;f__UBA1100;g__UBA1100;s__
GB_GCA_002719155.1	d__Bacteria;p__Bacteroidota;c__Bacteroidia;o__Flavobacteriales;f__BACL11;g__UBA8444;s__
GB_GCA_002719315.1	d__Bacteria;p__Bacteroidota;c__Bacteroidia;o__Flavobacteriales;f__Flavobacteriaceae;g__GCA-2719315;s__
GB_GCA_002719575.1	d__Bacteria;p__Proteobacteria;c__Gammaproteobacteria;o__Pseudomonadales;f__Pseudohongiellaceae;g__UBA9145;s__
GB_GCA_002719595.1	d__Bacteria;p__Verrucomicrobiota;c__Verrucomicrobiae;o__Pedosphaerales;f__UBA1100;g__UBA1100;s__
GB_GCA_002719675.1	d__Bacteria;p__Chloroflexota;c__Dehalococcoidia;o__SAR202;f__GCA-2719675;g__GCA-2719675;s__
GB_GCA_002719695.1	d__Bacteria;p__Margulisbacteria;c__ZB3;o__UBA817;f__GCA-002719695;g__GCA-002719695;s__
GB_GCA_002719955.1	d__Bacteria;p__Myxococcota;c__UBA9160;o__UBA9160;f__UBA4427;g__GCA-2719955;s__
GB_GCA_002720125.1	d__Bacteria;p__Proteobacteria;c__Alphaproteobacteria;o__TMED109;f__TMED131;g__GCA-2720125;s__
GB_GCA_002720375.1	d__Bacteria;p__Bacteroidota;c__Bacteroidia;o__Flavobacteriales;f__UA16;g__UBA8752;s__
GB_GCA_002720635.1	d__Bacteria;p__Bacteroidota;c__Bacteroidia;o__Flavobacteriales;f__GCA-002722245;g__GCA-002722245;s__
GB_GCA_002720645.1	d__Bacteria;p__Proteobacteria;c__Gammaproteobacteria;o__Pseudomonadales;f__HTCC2089;g__UBA7803;s__
GB_GCA_002720735.1	d__Bacteria;p__Proteobacteria;c__Gammaproteobacteria;o__Pseudomonadales;f__Porticoccaceae;g__TMED48;s__
GB_GCA_002720855.1	d__Bacteria;p__Proteobacteria;c__Alphaproteobacteria;o__Defluviicoccales;f__UBA2964;g__GCA-2720855;s__
GB_GCA_002720865.1	d__Bacteria;p__Bdellovibrionota;c__Bacteriovoracia;o__Bacteriovoracales;f__Bacteriovoracaceae;g__GCA-2720865;s__
GB_GCA_002720975.1	d__Bacteria;p__Planctomycetota;c__UBA1135;o__UBA1135;f__GCA-002686595;g__GCA-2720975;s__
GB_GCA_002721165.1	d__Bacteria;p__Proteobacteria;c__Gammaproteobacteria;o__UBA4486;f__UBA4486;g__UBA11869;s__UBA11869 sp1
GB_GCA_002721175.1	d__Bacteria;p__Bacteroidota;c__Bacteroidia;o__Flavobacteriales;f__Flavobacteriaceae;g__GCA-2721175;s__
GB_GCA_002721365.1	d__Bacteria;p__Proteobacteria;c__Alphaproteobacteria;o__UBA7887;f__GCA-2721365;g__GCA-2721365;s__
GB_GCA_002721375.1	d__Bacteria;p__Verrucomicrobiota;c__Verrucomicrobiae;o__Pedosphaerales;f__UBA1096;g__UBA1096;s__UBA1096 sp3
GB_GCA_002721385.1	d__Bacteria;p__Proteobacteria;c__Gammaproteobacteria;o__SAR86;f__D2472;g__SAR86A;s__
GB_GCA_002721465.1	d__Bacteria;p__Proteobacteria;c__Gammaproteobacteria;o__SAR86;f__D2472;g__SAR86A;s__
GB_GCA_002721705.1	d__Bacteria;p__Verrucomicrobiota;c__Verrucomicrobiae;o__Opitutales;f__MB11C04;g__UBA2993;s__UBA2993 sp1
GB_GCA_002721725.1	d__Bacteria;p__Proteobacteria;c__Alphaproteobacteria;o__Parvibaculales;f__RS24;g__UBA8337;s__UBA8337 sp1
GB_GCA_002721785.1	d__Bacteria;p__Proteobacteria;c__Gammaproteobacteria;o__Pseudomonadales;f__Halieaceae;g__Luminiphilus;s__
GB_GCA_002721815.1	d__Bacteria;p__Myxococcota;c__UBA727;o__UBA727;f__GCA-2721815;g__GCA-2721815;s__
GB_GCA_002721895.1	d__Bacteria;p__Verrucomicrobiota;c__Verrucomicrobiae;o__Pedosphaerales;f__UBA1100;g__UBA6614;s__
GB_GCA_002722055.1	d__Bacteria;p__Proteobacteria;c__Alphaproteobacteria;o__GCA-2722055;f__GCA-2722055;g__GCA-2722055;s__
GB_GCA_002722105.1	d__Bacteria;p__Marinisomatota;c__Marinisomatia;o__Marinisomatales;f__UBA8229;g__GCA-2722105;s__
GB_GCA_002722165.1	d__Bacteria;p__Proteobacteria;c__Alphaproteobacteria;o__Pelagibacterales;f__Pelagibacteraceae;g__HIMB114;s__
GB_GCA_002722245.1	d__Bacteria;p__Bacteroidota;c__Bacteroidia;o__Flavobacteriales;f__GCA-002722245;g__GCA-002722245;s__
GB_GCA_002722295.1	d__Bacteria;p__Proteobacteria;c__Alphaproteobacteria;o__Rhizobiales;f__Stappiaceae;g__Stappia;s__
GB_GCA_002722315.1	d__Bacteria;p__Proteobacteria;c__Gammaproteobacteria;o__Xanthomonadales;f__Wenzhouxiangellaceae;g__GCA-2722315;s__
GB_GCA_002722455.1	d__Bacteria;p__Chloroflexota;c__Dehalococcoidia;o__SAR202;f__GCA-2722455;g__GCA-2722455;s__
GB_GCA_002722515.1	d__Bacteria;p__Proteobacteria;c__Alphaproteobacteria;o__UBA6615;f__UBA6615;g__UBA8079;s__UBA8079 sp1
GB_GCA_002722545.1	d__Bacteria;p__Verrucomicrobiota;c__Verrucomicrobiae;o__Opitutales;f__MB11C04;g__MB11C04;s__
GB_GCA_002722565.1	d__Bacteria;p__Actinobacteriota;c__Acidimicrobiia;o__Microtrichales;f__TK06;g__MedAcidi-G3;s__
GB_GCA_002722775.1	d__Bacteria;p__Proteobacteria;c__Alphaproteobacteria;o__Nisaeales;f__Nisaeaceae;g__GCA-2722775;s__
GB_GCA_002722795.1	d__Bacteria;p__Bacteroidota;c__Bacteroidia;o__Flavobacteriales;f__UA16;g__UBA974;s__
GB_GCA_002722885.1	d__Bacteria;p__Proteobacteria;c__Alphaproteobacteria;o__UBA828;f__GCA-2722885;g__GCA-2722885;s__
GB_GCA_002722955.1	d__Bacteria;p__Planctomycetota;c__Planctomycetes;o__Planctomycetales;f__Planctomycetaceae;g__GCA-2722955;s__
GB_GCA_002723155.1	d__Bacteria;p__Proteobacteria;c__Alphaproteobacteria;o__Caulobacterales;f__Hyphomonadaceae;g__Ponticaulis;s__
GB_GCA_002723345.1	d__Bacteria;p__Proteobacteria;c__Alphaproteobacteria;o__Rhodospirillales;f__UBA2165;g__GCA-2723345;s__
GB_GCA_002723385.1	d__Bacteria;p__Proteobacteria;c__Gammaproteobacteria;o__Pseudomonadales;f__Saccharospirillaceae;g__Oceanobacter;s__
GB_GCA_002723655.1	d__Bacteria;p__Proteobacteria;c__Alphaproteobacteria;o__Sphingomonadales;f__Sphingomonadaceae;g__Erythrobacter_A;s__
GB_GCA_002724215.1	d__Bacteria;p__Latescibacterota;c__UBA2968;o__UBA8231;f__GCA-002724215;g__GCA-2724215;s__
GB_GCA_002724315.1	d__Bacteria;p__Planctomycetota;c__Planctomycetes;o__Planctomycetales;f__Planctomycetaceae;g__UBA8437;s__
GB_GCA_002724395.1	d__Bacteria;p__Proteobacteria;c__Alphaproteobacteria;o__UBA8366;f__UBA8366;g__GCA-002724395;s__
GB_GCA_002724415.1	d__Bacteria;p__Planctomycetota;c__Planctomycetes;o__Planctomycetales;f__Planctomycetaceae;g__UBA8437;s__
GB_GCA_002724455.1	d__Bacteria;p__Verrucomicrobiota;c__Verrucomicrobiae;o__Verrucomicrobiales;f__DEV007;g__EC70;s__
GB_GCA_002724505.1	d__Bacteria;p__Proteobacteria;c__Alphaproteobacteria;o__Defluviicoccales;f__UBA2964;g__GCA-2724505;s__
GB_GCA_002724635.1	d__Bacteria;p__Proteobacteria;c__Alphaproteobacteria;o__UBA6615;f__UBA6615;g__UBA8079;s__
GB_GCA_002724675.1	d__Bacteria;p__Myxococcota;c__UBA796;o__UBA9615;f__UBA9615;g__GCA-2724675;s__
GB_GCA_002724835.1	d__Bacteria;p__Actinobacteriota;c__Acidimicrobiia;o__TMED189;f__TMED189;g__TMED189;s__
GB_GCA_002724925.1	d__Bacteria;p__Proteobacteria;c__Gammaproteobacteria;o__Pseudomonadales;f__Saccharospirillaceae;g__Oleibacter;s__
GB_GCA_002724985.1	d__Bacteria;p__Planctomycetota;c__Planctomycetes;o__Planctomycetales;f__Planctomycetaceae;g__Gimesia;s__
GB_GCA_002725015.1	d__Bacteria;p__Bacteroidota;c__Bacteroidia;o__Flavobacteriales;f__Flavobacteriaceae;g__UBA3537;s__
GB_GCA_002725055.1	d__Bacteria;p__Bacteroidota;c__Bacteroidia;o__Flavobacteriales;f__UA16;g__UA16;s__
GB_GCA_002725095.1	d__Bacteria;p__Proteobacteria;c__Gammaproteobacteria;o__Pseudomonadales;f__HTCC2089;g__UBA4421;s__
GB_GCA_002725285.1	d__Bacteria;p__Proteobacteria;c__Gammaproteobacteria;o__Pseudomonadales;f__HTCC2089;g__GCA-2725285;s__
GB_GCA_002725325.1	d__Bacteria;p__Proteobacteria;c__Gammaproteobacteria;o__SAR86;f__TMED112;g__GCA-2725325;s__
GB_GCA_002725445.1	d__Bacteria;p__Proteobacteria;c__Alphaproteobacteria;o__UBA998;f__UBA3002;g__GCA-2725445;s__
GB_GCA_002725625.1	d__Bacteria;p__Proteobacteria;c__Alphaproteobacteria;o__Rhodospirillales;f__UBA2165;g__GCA-2725625;s__
GB_GCA_002725915.1	d__Bacteria;p__Latescibacterota;c__UBA2968;o__UBA8231;f__UBA8231;g__GCA-2725915;s__
GB_GCA_002725995.1	d__Bacteria;p__Proteobacteria;c__Gammaproteobacteria;o__Pseudomonadales;f__HTCC2089;g__GCA-002726655;s__
GB_GCA_002726005.1	d__Bacteria;p__Proteobacteria;c__Alphaproteobacteria;o__Rhizobiales;f__TMED25;g__GCA-002731945;s__
GB_GCA_002726035.1	d__Bacteria;p__Chloroflexota;c__Dehalococcoidia;o__UBA1151;f__bin127;g__UBA1328;s__
GB_GCA_002726205.1	d__Bacteria;p__Planctomycetota;c__Planctomycetes;o__Planctomycetales;f__Planctomycetaceae;g__GCA-2726205;s__
GB_GCA_002726245.1	d__Bacteria;p__Planctomycetota;c__Planctomycetes;o__Pirellulales;f__Pirellulaceae;g__GCA-2726245;s__
GB_GCA_002726335.1	d__Bacteria;p__Latescibacterota;c__UBA2968;o__UBA8231;f__UBA8231;g__UBA8231;s__
GB_GCA_002726375.1	d__Bacteria;p__Proteobacteria;c__Alphaproteobacteria;o__Rhodobacterales;f__Rhodobacteraceae;g__HIMB11;s__HIMB11 sp6
GB_GCA_002726445.1	d__Bacteria;p__Proteobacteria;c__Gammaproteobacteria;o__Pseudomonadales;f__UBA7434;g__UBA7434;s__UBA7434 sp3
GB_GCA_002726535.1	d__Bacteria;p__Myxococcota;c__UBA9042;o__UBA9042;f__UBA9042;g__UBA9042;s__
GB_GCA_002726595.1	d__Bacteria;p__Proteobacteria;c__Gammaproteobacteria;o__Pseudomonadales;f__Pseudohongiellaceae;g__UBA9145;s__
GB_GCA_002726915.1	d__Bacteria;p__Verrucomicrobiota;c__Verrucomicrobiae;o__Verrucomicrobiales;f__DEV007;g__Arctic95D-9;s__
GB_GCA_002727235.1	d__Bacteria;p__Actinobacteriota;c__Acidimicrobiia;o__Microtrichales;f__Ilumatobacteraceae;g__Casp-actino5;s__Casp-actino5 sp1
GB_GCA_002727315.1	d__Bacteria;p__Proteobacteria;c__Alphaproteobacteria;o__UBA6615;f__UBA6615;g__GCA-2727315;s__
GB_GCA_002727395.1	d__Bacteria;p__Proteobacteria;c__Alphaproteobacteria;o__Defluviicoccales;f__UBA2964;g__UBA2964;s__
GB_GCA_002727535.1	d__Bacteria;p__Proteobacteria;c__Gammaproteobacteria;o__SAR86;f__TMED112;g__GCA-002727535;s__
GB_GCA_002727775.1	d__Bacteria;p__Proteobacteria;c__Gammaproteobacteria;o__Pseudomonadales;f__HTCC2089;g__GCA-002727775;s__
GB_GCA_002728045.1	d__Bacteria;p__Bacteroidota;c__Bacteroidia;o__Flavobacteriales;f__Flavobacteriaceae;g__UBA724;s__
GB_GCA_002728075.1	d__Bacteria;p__Bacteroidota;c__Bacteroidia;o__Flavobacteriales;f__Flavobacteriaceae;g__TMED96;s__
GB_GCA_002728135.1	d__Bacteria;p__Proteobacteria;c__Alphaproteobacteria;o__UBA828;f__UBA828;g__GCA-2728135;s__
GB_GCA_002728255.1	d__Bacteria;p__Proteobacteria;c__Alphaproteobacteria;o__UBA7887;f__UBA7887;g__GCA-2728255;s__
GB_GCA_002728285.1	d__Bacteria;p__Proteobacteria;c__Alphaproteobacteria;o__Rhizobiales;f__TMED25;g__TMED25;s__
GB_GCA_002728335.1	d__Bacteria;p__Proteobacteria;c__Alphaproteobacteria;o__Rhizobiales;f__TMED25;g__GCA-002731945;s__GCA-002731945 sp1
GB_GCA_002728555.1	d__Bacteria;p__Proteobacteria;c__Alphaproteobacteria;o__Sphingomonadales;f__Sphingomonadaceae;g__Erythrobacter_A;s__
GB_GCA_002728635.1	d__Bacteria;p__Bacteroidota;c__Bacteroidia;o__Flavobacteriales;f__Flavobacteriaceae;g__MED-G14;s__
GB_GCA_002728675.1	d__Bacteria;p__Proteobacteria;c__Gammaproteobacteria;o__Pseudomonadales;f__HTCC2089;g__GCA-002728675;s__
GB_GCA_002728725.1	d__Bacteria;p__Proteobacteria;c__Gammaproteobacteria;o__Woeseiales;f__Woeseiaceae;g__GCA-002728725;s__
GB_GCA_002728795.1	d__Bacteria;p__Proteobacteria;c__Alphaproteobacteria;o__Rhodobacterales;f__Rhodobacteraceae;g__TMED111;s__
GB_GCA_002728855.1	d__Bacteria;p__Bacteroidota;c__Bacteroidia;o__Flavobacteriales;f__Flavobacteriaceae;g__GCA-002728855;s__
GB_GCA_002728915.1	d__Bacteria;p__Actinobacteriota;c__Actinobacteria;o__Nanopelagicales;f__S36-B12;g__S36-B12;s__
GB_GCA_002728935.1	d__Bacteria;p__Proteobacteria;c__Gammaproteobacteria;o__Pseudomonadales;f__HTCC2089;g__UBA9926;s__
GB_GCA_002729115.1	d__Bacteria;p__Bacteroidota;c__Bacteroidia;o__Flavobacteriales;f__UA16;g__UBA11663;s__
GB_GCA_002729125.1	d__Bacteria;p__Actinobacteriota;c__Acidimicrobiia;o__Microtrichales;f__UBA11606;g__UBA11606;s__
GB_GCA_002729155.1	d__Bacteria;p__Actinobacteriota;c__Actinobacteria;o__Actinomycetales;f__Microbacteriaceae;g__Yonghaparkia;s__
GB_GCA_002729315.1	d__Bacteria;p__Proteobacteria;c__Gammaproteobacteria;o__Pseudomonadales;f__Pseudohongiellaceae;g__UBA9145;s__
GB_GCA_002729515.1	d__Bacteria;p__Myxococcota;c__UBA9160;o__UBA9160;f__UBA9160;g__GCA-2729515;s__
GB_GCA_002729525.1	d__Bacteria;p__Actinobacteriota;c__Actinobacteria;o__Propionibacteriales;f__Nocardioidaceae;g__Nocardioides;s__
GB_GCA_002729615.1	d__Bacteria;p__Proteobacteria;c__Gammaproteobacteria;o__Pseudomonadales;f__Pseudomonadaceae;g__Pseudomonas_A;s__
GB_GCA_002729695.1	d__Bacteria;p__Proteobacteria;c__Alphaproteobacteria;o__Sphingomonadales;f__Sphingomonadaceae;g__Citromicrobium;s__
GB_GCA_002729725.1	d__Bacteria;p__Verrucomicrobiota;c__Verrucomicrobiae;o__Opitutales;f__Puniceicoccaceae;g__BACL24;s__
GB_GCA_002729755.1	d__Bacteria;p__Bacteroidota;c__Bacteroidia;o__Flavobacteriales;f__Flavobacteriaceae;g__MED-G11;s__
GB_GCA_002729805.1	d__Bacteria;p__Proteobacteria;c__Gammaproteobacteria;o__Thiomicrospirales;f__Thioglobaceae;g__Thioglobus;s__
GB_GCA_002729835.1	d__Bacteria;p__Cyanobacteriota;c__Cyanobacteriia;o__Synechococcales_A;f__Cyanobiaceae;g__Synechococcus_C;s__
GB_GCA_002729875.1	d__Bacteria;p__Proteobacteria;c__Gammaproteobacteria;o__UBA11654;f__UBA11654;g__GCA-002729875;s__
GB_GCA_002730555.1	d__Bacteria;p__Chloroflexota;c__Dehalococcoidia;o__UBA1151;f__UBA1151;g__GCA-2730555;s__
GB_GCA_002730675.1	d__Bacteria;p__Proteobacteria;c__Alphaproteobacteria;o__Nisaeales;f__Nisaeaceae;g__GCA-002701455;s__
GB_GCA_002730855.1	d__Bacteria;p__Proteobacteria;c__Gammaproteobacteria;o__SAR86;f__SAR86;g__GCA-2730855;s__
GB_GCA_002730915.1	d__Bacteria;p__Proteobacteria;c__Alphaproteobacteria;o__Sphingomonadales;f__Sphingomonadaceae;g__Erythrobacter_A;s__
GB_GCA_002730975.1	d__Bacteria;p__Verrucomicrobiota;c__Verrucomicrobiae;o__Opitutales;f__MB11C04;g__GCA-2730975;s__
GB_GCA_002731015.1	d__Bacteria;p__Proteobacteria;c__Gammaproteobacteria;o__Pseudomonadales;f__Litoricolaceae;g__Litoricola;s__
GB_GCA_002731315.1	d__Bacteria;p__Proteobacteria;c__Alphaproteobacteria;o__Puniceispirillales;f__Puniceispirillaceae;g__UBA8309;s__
GB_GCA_002731375.1	d__Bacteria;p__Proteobacteria;c__Alphaproteobacteria;o__Sneathiellales;f__GCA-2731375;g__GCA-2731375;s__
GB_GCA_002731575.1	d__Bacteria;p__Proteobacteria;c__Gammaproteobacteria;o__Pseudomonadales;f__HTCC2089;g__UBA4421;s__UBA4421 sp5
GB_GCA_002731805.1	d__Bacteria;p__Verrucomicrobiota;c__Verrucomicrobiae;o__Verrucomicrobiales;f__DEV007;g__EC70;s__
GB_GCA_002731855.1	d__Bacteria;p__Verrucomicrobiota;c__Verrucomicrobiae;o__Pedosphaerales;f__UBA1096;g__UBA1096;s__
GB_GCA_002731875.1	d__Bacteria;p__Proteobacteria;c__Alphaproteobacteria;o__Rhodobacterales;f__Rhodobacteraceae;g__Sulfitobacter;s__
GB_GCA_002731945.1	d__Bacteria;p__Proteobacteria;c__Alphaproteobacteria;o__Rhizobiales;f__TMED25;g__GCA-002731945;s__
GB_GCA_002732015.1	d__Bacteria;p__Proteobacteria;c__Alphaproteobacteria;o__TMED109;f__TMED131;g__GCA-2732015;s__
GB_GCA_002732055.1	d__Bacteria;p__Proteobacteria;c__Gammaproteobacteria;o__Pseudomonadales;f__Halomonadaceae;g__Halomonas;s__
GB_GCA_002732075.1	d__Bacteria;p__Proteobacteria;c__Gammaproteobacteria;o__Nevskiales;f__Oceanococcaceae;g__GCA-2732075;s__
GB_GCA_002732805.1	d__Bacteria;p__Proteobacteria;c__Gammaproteobacteria;o__Coxiellales;f__Coxiellaceae;g__GCA-2732805;s__
GB_GCA_002732825.1	d__Bacteria;p__Proteobacteria;c__Alphaproteobacteria;o__Rhodobacterales;f__Rhodobacteraceae;g__GCA-2732825;s__
GB_GCA_002733025.1	d__Bacteria;p__Proteobacteria;c__Gammaproteobacteria;o__Pseudomonadales;f__Halomonadaceae;g__Halomonas;s__
GB_GCA_002733035.1	d__Bacteria;p__Proteobacteria;c__Alphaproteobacteria;o__Sphingomonadales;f__Sphingomonadaceae;g__Erythrobacter_A;s__
GB_GCA_002733105.1	d__Bacteria;p__Proteobacteria;c__Gammaproteobacteria;o__Nitrosococcales;f__Methylophagaceae;g__GCA-002733105;s__
GB_GCA_002733125.1	d__Bacteria;p__Proteobacteria;c__Gammaproteobacteria;o__Pseudomonadales;f__Porticoccaceae;g__Porticoccus;s__
GB_GCA_002733135.1	d__Bacteria;p__Proteobacteria;c__Gammaproteobacteria;o__Methylococcales;f__Cycloclasticaceae;g__Cycloclasticus;s__
GB_GCA_002733185.1	d__Bacteria;p__Bacteroidota;c__Bacteroidia;o__Flavobacteriales;f__Flavobacteriaceae;g__GCA-002733185;s__
GB_GCA_002733205.1	d__Bacteria;p__Proteobacteria;c__Gammaproteobacteria;o__Pseudomonadales;f__Saccharospirillaceae;g__UBA2009;s__
GB_GCA_002733215.1	d__Bacteria;p__Campylobacterota;c__Campylobacteria;o__Campylobacterales;f__Sulfurovaceae;g__Sulfurovum;s__
GB_GCA_002733335.1	d__Bacteria;p__Proteobacteria;c__Gammaproteobacteria;o__Nitrosococcales;f__Methylophagaceae;g__GCA-002733105;s__
GB_GCA_002733355.1	d__Bacteria;p__Campylobacterota;c__Campylobacteria;o__Campylobacterales;f__Sulfurovaceae;g__Sulfurovum;s__
GB_GCA_002733415.1	d__Bacteria;p__Bacteroidota;c__Bacteroidia;o__Flavobacteriales;f__Flavobacteriaceae;g__GCA-2733415;s__
GB_GCA_002733465.1	d__Bacteria;p__Proteobacteria;c__Gammaproteobacteria;o__Enterobacterales;f__Kangiellaceae;g__GCA-002733465;s__
GB_GCA_002733485.1	d__Bacteria;p__Proteobacteria;c__Alphaproteobacteria;o__Caulobacterales;f__Maricaulaceae;g__Robiginitomaculum_B;s__
GB_GCA_002733505.1	d__Bacteria;p__Proteobacteria;c__Gammaproteobacteria;o__Nitrosococcales;f__Methylophagaceae;g__GCA-002733105;s__
GB_GCA_002733645.1	d__Bacteria;p__Proteobacteria;c__Gammaproteobacteria;o__Pseudomonadales;f__Saccharospirillaceae;g__Oleibacter;s__
GB_GCA_002733705.1	d__Bacteria;p__Proteobacteria;c__Alphaproteobacteria;o__Caulobacterales;f__Hyphomonadaceae;g__Henriciella;s__
GB_GCA_002733715.1	d__Bacteria;p__Proteobacteria;c__Gammaproteobacteria;o__Nitrosococcales;f__Methylophagaceae;g__GCA-002733105;s__
GB_GCA_002733765.1	d__Bacteria;p__Proteobacteria;c__Gammaproteobacteria;o__Enterobacterales;f__Alteromonadaceae;g__Colwellia;s__
GB_GCA_002733805.1	d__Bacteria;p__Proteobacteria;c__Alphaproteobacteria;o__Caulobacterales;f__Maricaulaceae;g__Robiginitomaculum_B;s__
GB_GCA_002733825.1	d__Bacteria;p__Proteobacteria;c__Gammaproteobacteria;o__Enterobacterales;f__Alteromonadaceae;g__Idiomarina;s__
GB_GCA_002733885.1	d__Bacteria;p__Campylobacterota;c__Campylobacteria;o__Campylobacterales;f__Thiovulaceae;g__GCA-2733885;s__
GB_GCA_002733945.1	d__Bacteria;p__Campylobacterota;c__Campylobacteria;o__Campylobacterales;f__Thiovulaceae;g__Sulfurimonas;s__
GB_GCA_002733985.1	d__Bacteria;p__Bacteroidota;c__Bacteroidia;o__Flavobacteriales;f__Crocinitomicaceae;g__UBA4466;s__
GB_GCA_002737125.1	d__Bacteria;p__Actinobacteriota;c__Actinobacteria;o__Nanopelagicales;f__S36-B12;g__GCA-2737125;s__
GB_GCA_002737305.1	d__Bacteria;p__Cyanobacteriota;c__Cyanobacteriia;o__Synechococcales_A;f__Cyanobiaceae;g__Cyanobium;s__
GB_GCA_002737315.1	d__Bacteria;p__Bacteroidota;c__Bacteroidia;o__Flavobacteriales;f__Cryomorphaceae;g__Coccinistipes;s__
GB_GCA_002737595.1	d__Bacteria;p__Actinobacteriota;c__Actinobacteria;o__Nanopelagicales;f__Nanopelagicaceae;g__GCA-2737595;s__
GB_GCA_002737625.1	d__Bacteria;p__Bacteroidota;c__Bacteroidia;o__NS11-12g;f__UBA955;g__UBA955;s__
GB_GCA_002737635.1	d__Bacteria;p__Actinobacteriota;c__Acidimicrobiia;o__Microtrichales;f__Ilumatobacteraceae;g__BACL27;s__
GB_GCA_002737705.1	d__Bacteria;p__Bacteroidota;c__Bacteroidia;o__NS11-12g;f__UBA955;g__UBA955;s__
GB_GCA_002742775.1	d__Bacteria;p__Campylobacterota;c__Campylobacteria;o__Campylobacterales;f__Thiovulaceae;g__Sulfurimonas;s__Sulfurimonas sp1
GB_GCA_002742845.1	d__Bacteria;p__Campylobacterota;c__Campylobacteria;o__Campylobacterales;f__Sulfurovaceae;g__Sulfurovum;s__
GB_GCA_002746115.1	d__Bacteria;p__Proteobacteria;c__Gammaproteobacteria;o__Pseudomonadales;f__Cellvibrionaceae;g__GCA-2746115;s__
GB_GCA_002746155.1	d__Bacteria;p__Proteobacteria;c__Gammaproteobacteria;o__Enterobacterales;f__GCA-002770795;g__GCA-2746155;s__
GB_GCA_002746185.1	d__Bacteria;p__Hydrogenedentota;c__Hydrogenedentia;o__Hydrogenedentiales;f__GCA-2746185;g__GCA-2746185;s__
GB_GCA_002746215.1	d__Bacteria;p__Proteobacteria;c__Gammaproteobacteria;o__Pseudomonadales;f__Pseudohongiellaceae;g__UBA5109;s__
GB_GCA_002746235.1	d__Bacteria;p__Planctomycetota;c__UBA1135;o__UBA1135;f__UBA1135;g__GCA-2746235;s__
GB_GCA_002746255.1	d__Bacteria;p__Proteobacteria;c__Alphaproteobacteria;o__UBA11136;f__UBA11136;g__GCA-2746255;s__
GB_GCA_002746305.1	d__Bacteria;p__Bacteroidota;c__Bacteroidia;o__NS11-12g;f__UBA9320;g__UBA9320;s__
GB_GCA_002746335.1	d__Bacteria;p__Bacteroidota;c__Bacteroidia;o__Flavobacteriales;f__GCA-2746335;g__GCA-2746335;s__
GB_GCA_002746425.1	d__Bacteria;p__Proteobacteria;c__Alphaproteobacteria;o__Rhizobiales;f__GCA-2746425;g__GCA-2746425;s__
GB_GCA_002746975.1	d__Bacteria;p__Bacteroidota;c__Bacteroidia;o__Flavobacteriales;f__UA16;g__UBA974;s__
GB_GCA_002746985.1	d__Bacteria;p__Proteobacteria;c__Gammaproteobacteria;o__Pseudomonadales;f__Porticoccaceae;g__Porticoccus;s__
GB_GCA_002747035.1	d__Bacteria;p__Proteobacteria;c__Alphaproteobacteria;o__Rhodobacterales;f__Rhodobacteraceae;g__GCA-2747035;s__
GB_GCA_002747055.1	d__Bacteria;p__Proteobacteria;c__Gammaproteobacteria;o__Pseudomonadales;f__Hahellaceae;g__Oleiphilus;s__
GB_GCA_002747185.1	d__Bacteria;p__Proteobacteria;c__Gammaproteobacteria;o__Competibacterales;f__Competibacteraceae;g__Contendobacter_A;s__Contendobacter_A odensis
GB_GCA_002747395.1	d__Bacteria;p__Proteobacteria;c__Gammaproteobacteria;o__Pseudomonadales;f__Hahellaceae;g__Oleiphilus;s__
GB_GCA_002747455.1	d__Bacteria;p__Proteobacteria;c__Gammaproteobacteria;o__Thiotrichales;f__Thiotrichaceae;g__Leucothrix;s__
GB_GCA_002747805.1	d__Bacteria;p__Desulfobacterota;c__Desulfobulbia;o__Desulfobulbales;f__Desulfocapsaceae;g__GCA-2747805;s__
GB_GCA_002748265.1	d__Bacteria;p__Proteobacteria;c__Alphaproteobacteria;o__Rhodobacterales;f__Rhodobacteraceae;g__GCA-2748265;s__
GB_GCA_002748325.1	d__Bacteria;p__Actinobacteriota;c__Actinobacteria;o__Propionibacteriales;f__Propionibacteriaceae;g__Pseudopropionibacterium;s__Pseudopropionibacterium propionicum_A
GB_GCA_002748355.1	d__Bacteria;p__Planctomycetota;c__UBA1135;o__UBA2386;f__GCA-002748355;g__GCA-2748355;s__
GB_GCA_002748455.1	d__Bacteria;p__Actinobacteriota;c__Acidimicrobiia;o__Microtrichales;f__Ilumatobacteraceae;g__Ilumatobacter_A;s__Ilumatobacter_A coccineus
GB_GCA_002748505.1	d__Bacteria;p__Proteobacteria;c__Gammaproteobacteria;o__Pseudomonadales;f__Halieaceae;g__GCA-2748505;s__
GB_GCA_002748575.1	d__Bacteria;p__Proteobacteria;c__Gammaproteobacteria;o__Pseudomonadales;f__Ketobacteraceae;g__GCA-2748575;s__
GB_GCA_002749285.1	d__Bacteria;p__Bacteroidota;c__Bacteroidia;o__Flavobacteriales;f__Flavobacteriaceae;g__HTCC2170;s__
GB_GCA_002770575.1	d__Bacteria;p__Proteobacteria;c__Alphaproteobacteria;o__Caulobacterales;f__Caulobacteraceae;g__Brevundimonas;s__Brevundimonas denitrificans
GB_GCA_002770795.1	d__Bacteria;p__Proteobacteria;c__Gammaproteobacteria;o__Enterobacterales;f__GCA-002770795;g__21-14-all-40-8;s__
GB_GCA_002778835.1	d__Bacteria;p__Proteobacteria;c__Alphaproteobacteria;o__Rhizobiales;f__Beijerinckiaceae;g__Methylobacterium;s__
GB_GCA_002781365.1	d__Bacteria;p__Campylobacterota;c__Campylobacteria;o__Campylobacterales;f__Thiovulaceae;g__Sulfurimonas;s__
GB_GCA_002781745.1	d__Bacteria;p__Proteobacteria;c__Alphaproteobacteria;o__Rhodospirillales;f__Casp-alpha2;g__UBA1479;s__
GB_GCA_002783385.1	d__Bacteria;p__Proteobacteria;c__Alphaproteobacteria;o__Caulobacterales;f__Maricaulaceae;g__UBA8713;s__
GB_GCA_002786165.1	d__Bacteria;p__Proteobacteria;c__Gammaproteobacteria;o__Legionellales;f__Legionellaceae;g__GCA-2786165;s__
GB_GCA_002786715.1	d__Bacteria;p__Bdellovibrionota;c__Bacteriovoracia;o__Bacteriovoracales;f__Bacteriovoracaceae;g__21-14-all-39-27;s__
GB_GCA_002786815.1	d__Bacteria;p__Proteobacteria;c__Gammaproteobacteria;o__Pseudomonadales;f__Saccharospirillaceae;g__UBA2009;s__
GB_GCA_002786855.1	d__Bacteria;p__Bacteroidota;c__Bacteroidia;o__Cytophagales;f__Cyclobacteriaceae;g__Roseivirga;s__
GB_GCA_002787775.1	d__Bacteria;p__Bdellovibrionota;c__Bacteriovoracia;o__Bacteriovoracales;f__Bacteriovoracaceae;g__UBA4207;s__
GB_GCA_002787815.1	d__Bacteria;p__Bacteroidota;c__Rhodothermia;o__Rhodothermales;f__UBA10348;g__1-14-0-65-60-17;s__
GB_GCA_002790195.1	d__Bacteria;p__Bacteroidota;c__Bacteroidia;o__Flavobacteriales;f__Flavobacteriaceae;g__um-filter-40-17;s__
GB_GCA_002793195.1	d__Bacteria;p__Proteobacteria;c__Gammaproteobacteria;o__Coxiellales;f__Coxiellaceae;g__2-02-FULL-42-43;s__
GB_GCA_002796245.1	d__Bacteria;p__Proteobacteria;c__Gammaproteobacteria;o__UBA12402;f__UBA12402;g__1-14-0-20-46-22;s__
GB_GCA_002796975.1	d__Bacteria;p__Proteobacteria;c__Alphaproteobacteria;o__Sneathiellales;f__Ferrovibrionaceae;g__Ferrovibrio;s__
GB_GCA_002798435.1	d__Bacteria;p__Proteobacteria;c__Alphaproteobacteria;o__Sneathiellales;f__NRL2;g__NRL2;s__
GB_GCA_002814075.1	d__Bacteria;p__Bacteroidota;c__Bacteroidia;o__Flavobacteriales;f__Flavobacteriaceae;g__Polaribacter;s__Polaribacter sejongensis
GB_GCA_002839335.1	d__Bacteria;p__Spirochaetota;c__Spirochaetia;o__Sphaerochaetales;f__Sphaerochaetaceae;g__UBA8525;s__
GB_GCA_002839355.1	d__Bacteria;p__Spirochaetota;c__Spirochaetia;o__Sphaerochaetales;f__Sphaerochaetaceae;g__UBA8525;s__
GB_GCA_002840115.1	d__Bacteria;p__Proteobacteria;c__Gammaproteobacteria;o__Pseudomonadales;f__Alcanivoracaceae;g__oteobacteria-14-A;s__
GB_GCA_002840155.1	d__Bacteria;p__Proteobacteria;c__Gammaproteobacteria;o__Pseudomonadales;f__Pseudomonadaceae;g__Pseudomonas_E;s__
GB_GCA_002840785.1	d__Bacteria;p__Proteobacteria;c__Gammaproteobacteria;o__Betaproteobacteriales;f__Rhodocyclaceae;g__Dechloromonas;s__
GB_GCA_002841025.1	d__Bacteria;p__Bacteroidota;c__Bacteroidia;o__Flavobacteriales;f__Flavobacteriaceae;g__um-filter-40-17;s__
GB_GCA_002841515.1	d__Bacteria;p__Firmicutes;c__Bacilli;o__Erysipelotrichales;f__Erysipelotrichaceae;g__UBA2227;s__
GB_GCA_002841605.1	d__Bacteria;p__Firmicutes;c__Bacilli;o__Erysipelotrichales;f__Erysipelotrichaceae;g__UBA2227;s__
GB_GCA_002841945.1	d__Bacteria;p__Myxococcota;c__UBA9042;o__oteobacteria-14;f__oteobacteria-14;g__oteobacteria-14;s__
GB_GCA_002842195.1	d__Bacteria;p__Proteobacteria;c__Gammaproteobacteria;o__Betaproteobacteriales;f__Methylophilaceae;g__Methylotenera;s__
GB_GCA_002842345.1	d__Bacteria;p__Proteobacteria;c__Gammaproteobacteria;o__Betaproteobacteriales;f__Rhodocyclaceae;g__Dechloromonas;s__
GB_GCA_002842495.1	d__Bacteria;p__Bacteroidota;c__Bacteroidia;o__Bacteroidales;f__DTU049;g__GWF2-43-63;s__
GB_GCA_002842505.1	d__Bacteria;p__Bacteroidota;c__Bacteroidia;o__Flavobacteriales;f__Flavobacteriaceae;g__Lutibacter;s__
GB_GCA_002842575.1	d__Bacteria;p__Bacteroidota;c__Bacteroidia;o__Flavobacteriales;f__Flavobacteriaceae;g__CG2-30-34-30;s__
GB_GCA_002842855.1	d__Bacteria;p__Proteobacteria;c__Alphaproteobacteria;o__Rhodobacterales;f__Rhodobacteraceae;g__UBA6197;s__
GB_GCA_002842875.1	d__Bacteria;p__Proteobacteria;c__Alphaproteobacteria;o__Parvibaculales;f__Parvibaculaceae;g__Parvibaculum;s__
GB_GCA_002843035.1	d__Bacteria;p__Actinobacteriota;c__Actinobacteria;o__Propionibacteriales;f__Propionibacteriaceae;g__Propionicimonas;s__
GB_GCA_002850435.1	d__Bacteria;p__Proteobacteria;c__Alphaproteobacteria;o__Rhodobacterales;f__Rhodobacteraceae;g__Marivivens;s__
GB_GCA_002861625.1	d__Bacteria;p__Chloroflexota;c__Chloroflexia;o__Chloroflexales;f__Herpetosiphonaceae;g__GCA-2861625;s__
GB_GCA_002862085.1	d__Bacteria;p__Planctomycetota;c__UBA1135;o__UBA1135;f__GCA-002686595;g__GCA-2862085;s__
GB_GCA_002862135.1	d__Bacteria;p__Verrucomicrobiota;c__Verrucomicrobiae;o__Verrucomicrobiales;f__DEV007;g__Arctic95D-9;s__
GB_GCA_002862165.1	d__Bacteria;p__Planctomycetota;c__Planctomycetes;o__Pirellulales;f__UBA1268;g__UBA1268;s__
GB_GCA_002862205.1	d__Bacteria;p__Planctomycetota;c__Planctomycetes;o__Pirellulales;f__Pirellulaceae;g__Rubripirellula;s__
GB_GCA_002862265.1	d__Bacteria;p__Planctomycetota;c__Planctomycetes;o__Pirellulales;f__Pirellulaceae;g__UBA11363;s__
GB_GCA_002862385.1	d__Bacteria;p__Proteobacteria;c__Gammaproteobacteria;o__Pseudomonadales;f__Halomonadaceae;g__Halomonas;s__
GB_GCA_002862405.1	d__Bacteria;p__Proteobacteria;c__Gammaproteobacteria;o__Pseudomonadales;f__Halieaceae;g__Luminiphilus;s__
GB_GCA_002862435.1	d__Bacteria;p__Proteobacteria;c__Gammaproteobacteria;o__UBA5335;f__UBA5335;g__UBA5335;s__
GB_GCA_002862465.1	d__Bacteria;p__Proteobacteria;c__Gammaproteobacteria;o__Pseudomonadales;f__Halieaceae;g__Halioglobus;s__
GB_GCA_002862545.1	d__Bacteria;p__Myxococcota;c__UBA796;o__UBA796;f__GCA-2862545;g__GCA-2862545;s__
GB_GCA_002862645.1	d__Bacteria;p__Bacteroidota;c__Bacteroidia;o__Flavobacteriales;f__Flavobacteriaceae;g__UBA7446;s__
GB_GCA_002862715.1	d__Bacteria;p__Bacteroidota;c__Bacteroidia;o__Flavobacteriales;f__Flavobacteriaceae;g__GCA-2862715;s__
GB_GCA_002862745.1	d__Bacteria;p__Bacteroidota;c__Bacteroidia;o__Chitinophagales;f__UBA8649;g__UBA8649;s__
GB_GCA_002862785.1	d__Bacteria;p__Bacteroidota;c__Bacteroidia;o__Flavobacteriales;f__UA16;g__UBA8752;s__
GB_GCA_002862945.1	d__Bacteria;p__Verrucomicrobiota;c__Verrucomicrobiae;o__Opitutales;f__Puniceicoccaceae;g__BACL24;s__
GB_GCA_002862965.1	d__Bacteria;p__Proteobacteria;c__Gammaproteobacteria;o__UBA5335;f__UBA5335;g__UBA5335;s__
GB_GCA_002862985.1	d__Bacteria;p__Proteobacteria;c__Gammaproteobacteria;o__Pseudomonadales;f__Halieaceae;g__Halioglobus;s__
GB_GCA_002863045.1	d__Bacteria;p__Proteobacteria;c__Gammaproteobacteria;o__Legionellales;f__Legionellaceae;g__GCA-2863045;s__
GB_GCA_002863065.1	d__Bacteria;p__Myxococcota;c__UBA9042;o__GCA-2863065;f__GCA-2863065;g__GCA-2863065;s__
GB_GCA_002863125.1	d__Bacteria;p__Bacteroidota;c__Bacteroidia;o__Flavobacteriales;f__UA16;g__UA16;s__
GB_GCA_002863145.1	d__Bacteria;p__Bacteroidota;c__Bacteroidia;o__Flavobacteriales;f__UA16;g__UBA11663;s__UBA11663 sp5
GB_GCA_900066145.1	d__Bacteria;p__Firmicutes_A;c__Clostridia;o__Lachnospirales;f__Lachnospiraceae;g__Blautia_A;s__
GB_GCA_900066165.1	d__Bacteria;p__Firmicutes_A;c__Clostridia;o__Lachnospirales;f__Lachnospiraceae;g__Blautia_A;s__
GB_GCA_900066355.1	d__Bacteria;p__Firmicutes_A;c__Clostridia;o__Lachnospirales;f__Lachnospiraceae;g__Blautia_A;s__Blautia_A obeum_A
GB_GCA_900066445.1	d__Bacteria;p__Bacteroidota;c__Bacteroidia;o__Bacteroidales;f__Bacteroidaceae;g__Bacteroides_A;s__
GB_GCA_900066455.1	d__Bacteria;p__Bacteroidota;c__Bacteroidia;o__Bacteroidales;f__Bacteroidaceae;g__Bacteroides_A;s__
GB_GCA_900066595.1	d__Bacteria;p__Firmicutes_A;c__Clostridia;o__Lachnospirales;f__Lachnospiraceae;g__Eubacterium_I;s__
GB_GCA_900066705.1	d__Bacteria;p__Firmicutes_A;c__Clostridia;o__Lachnospirales;f__Lachnospiraceae;g__Anaerostipes;s__
GB_GCA_900067705.1	d__Bacteria;p__Actinobacteriota;c__Actinobacteria;o__Propionibacteriales;f__Nocardioidaceae;g__Nocardioides_A;s__Nocardioides_A massiliensis
GB_GCA_900086705.1	d__Bacteria;p__Firmicutes_C;c__Negativicutes;o__Selenomonadales;f__Massilibacillaceae;g__Massilibacillus;s__Massilibacillus massiliensis
GB_GCA_900089945.1	d__Bacteria;p__Proteobacteria;c__Gammaproteobacteria;o__Betaproteobacteriales;f__Rhodocyclaceae;g__Propionivibrio;s__Propionivibrio aalborgensis
GB_GCA_900092645.1	d__Bacteria;p__Proteobacteria;c__Gammaproteobacteria;o__Chromatiales;f__Chromatiaceae;g__Thiosymbion;s__Thiosymbion oneisti
GB_GCA_900120175.1	d__Bacteria;p__Proteobacteria;c__Gammaproteobacteria;o__Pseudomonadales;f__Spongiibacteraceae;g__Oceanicoccus;s__
GB_GCA_900141815.1	d__Bacteria;p__Verrucomicrobiota;c__Verrucomicrobiae;o__Verrucomicrobiales;f__Akkermansiaceae;g__Rubritalea;s__Rubritalea squalenifaciens
GB_GCA_900143575.1	d__Bacteria;p__Firmicutes;c__Bacilli;o__Lactobacillales;f__Streptococcaceae;g__Streptococcus;s__Streptococcus suis_B
GB_GCA_900185725.1	d__Bacteria;p__Proteobacteria;c__Alphaproteobacteria;o__Rhizobiales;f__Stappiaceae;g__Stappia;s__
RS_GCF_000005845.2	d__Bacteria;p__Proteobacteria;c__Gammaproteobacteria;o__Enterobacterales;f__Enterobacteriaceae;g__Escherichia;s__Escherichia coli
RS_GCF_000007485.1	d__Bacteria;p__Actinobacteriota;c__Actinobacteria;o__Actinomycetales;f__Microbacteriaceae;g__Tropheryma;s__Tropheryma whipplei
RS_GCF_000007525.1	d__Bacteria;p__Actinobacteriota;c__Actinobacteria;o__Actinomycetales;f__Bifidobacteriaceae;g__Bifidobacterium;s__Bifidobacterium longum
RS_GCF_000008465.1	d__Bacteria;p__Proteobacteria;c__Gammaproteobacteria;o__Enterobacterales;f__Alteromonadaceae;g__Idiomarina;s__Idiomarina loihiensis
RS_GCF_000008625.1	d__Bacteria;p__Aquificota;c__Aquificae;o__Aquificales;f__Aquificaceae;g__Aquifex;s__Aquifex aeolicus
RS_GCF_000010205.1	d__Bacteria;p__Proteobacteria;c__Alphaproteobacteria;o__Rickettsiales;f__Rickettsiaceae;g__Orientia;s__Orientia tsutsugamushi
RS_GCF_000010325.1	d__Bacteria;p__Campylobacterota;c__Campylobacteria;o__Campylobacterales;f__Nitratiruptoraceae;g__Nitratiruptor;s__
RS_GCF_000010405.1	d__Bacteria;p__Proteobacteria;c__Gammaproteobacteria;o__Thiomicrospirales;f__Thioglobaceae;g__Vesicomyosocius;s__Vesicomyosocius okutanii
RS_GCF_000010425.1	d__Bacteria;p__Actinobacteriota;c__Actinobacteria;o__Actinomycetales;f__Bifidobacteriaceae;g__Bifidobacterium;s__Bifidobacterium adolescentis
RS_GCF_000012345.1	d__Bacteria;p__Proteobacteria;c__Alphaproteobacteria;o__Pelagibacterales;f__Pelagibacteraceae;g__Pelagibacter;s__Pelagibacter ubique
RS_GCF_000012385.1	d__Bacteria;p__Proteobacteria;c__Alphaproteobacteria;o__Rickettsiales;f__Rickettsiaceae;g__Rickettsia;s__Rickettsia bellii
RS_GCF_000012505.1	d__Bacteria;p__Cyanobacteriota;c__Cyanobacteriia;o__Synechococcales_A;f__Cyanobiaceae;g__Synechococcus_C;s__
RS_GCF_000012605.1	d__Bacteria;p__Proteobacteria;c__Gammaproteobacteria;o__Thiomicrospirales;f__Thiomicrospiraceae;g__Hydrogenovibrio;s__Hydrogenovibrio crunogenus
RS_GCF_000012625.1	d__Bacteria;p__Cyanobacteriota;c__Cyanobacteriia;o__Synechococcales_A;f__Cyanobiaceae;g__Synechococcus_C;s__
RS_GCF_000012725.1	d__Bacteria;p__Proteobacteria;c__Alphaproteobacteria;o__Rhizobiales;f__Xanthobacteraceae;g__Nitrobacter;s__Nitrobacter winogradskyi
RS_GCF_000012825.1	d__Bacteria;p__Bacteroidota;c__Bacteroidia;o__Bacteroidales;f__Bacteroidaceae;g__Bacteroides_B;s__Bacteroides_B vulgatus
RS_GCF_000012905.2	d__Bacteria;p__Proteobacteria;c__Alphaproteobacteria;o__Rhodobacterales;f__Rhodobacteraceae;g__Rhodobacter_A;s__Rhodobacter_A sphaeroides
RS_GCF_000012985.1	d__Bacteria;p__Proteobacteria;c__Gammaproteobacteria;o__Pseudomonadales;f__Hahellaceae;g__Hahella;s__Hahella chejuensis
RS_GCF_000013005.1	d__Bacteria;p__Proteobacteria;c__Alphaproteobacteria;o__Sphingomonadales;f__Sphingomonadaceae;g__Erythrobacter_C;s__Erythrobacter_C litoralis
RS_GCF_000013565.1	d__Bacteria;p__Proteobacteria;c__Alphaproteobacteria;o__Rhodobacterales;f__Rhodobacteraceae;g__Roseibacterium;s__
RS_GCF_000013665.1	d__Bacteria;p__Proteobacteria;c__Gammaproteobacteria;o__Pseudomonadales;f__Cellvibrionaceae;g__Saccharophagus;s__Saccharophagus degradans
RS_GCF_000013705.1	d__Bacteria;p__Proteobacteria;c__Gammaproteobacteria;o__Betaproteobacteriales;f__Methylophilaceae;g__Methylobacillus;s__Methylobacillus flagellatus
RS_GCF_000014065.1	d__Bacteria;p__Proteobacteria;c__Alphaproteobacteria;o__Rhodobacterales;f__Rhodobacteraceae;g__Ruegeria_A;s__
RS_GCF_000014245.1	d__Bacteria;p__Proteobacteria;c__Alphaproteobacteria;o__Rhizobiales;f__Rhizobiaceae;g__Chelativorans;s__
RS_GCF_000014585.1	d__Bacteria;p__Cyanobacteriota;c__Cyanobacteriia;o__Synechococcales_A;f__Cyanobiaceae;g__Synechococcus_C;s__
RS_GCF_000014745.1	d__Bacteria;p__Proteobacteria;c__Alphaproteobacteria;o__Caulobacterales;f__Maricaulaceae;g__Maricaulis;s__Maricaulis maris
RS_GCF_000015025.1	d__Bacteria;p__Actinobacteriota;c__Actinobacteria;o__Acidothermales;f__Acidothermaceae;g__Acidothermus;s__Acidothermus cellulolyticus
RS_GCF_000015045.1	d__Bacteria;p__Desulfuromonadota;c__Desulfuromonadia;o__Geobacterales;f__Pelobacteraceae;g__Pelobacter_C;s__Pelobacter_C propionicus
RS_GCF_000015345.1	d__Bacteria;p__Proteobacteria;c__Gammaproteobacteria;o__Cardiobacteriales;f__Cardiobacteriaceae;g__Dichelobacter;s__Dichelobacter nodosus
RS_GCF_000015725.1	d__Bacteria;p__Proteobacteria;c__Gammaproteobacteria;o__Betaproteobacteriales;f__Burkholderiaceae;g__Methylibium;s__Methylibium petroleiphilum
RS_GCF_000018145.1	d__Bacteria;p__Proteobacteria;c__Alphaproteobacteria;o__Rhodobacterales;f__Rhodobacteraceae;g__Dinoroseobacter;s__Dinoroseobacter shibae
RS_GCF_000018205.1	d__Bacteria;p__Proteobacteria;c__Alphaproteobacteria;o__Rickettsiales;f__Rickettsiaceae;g__Rickettsia;s__Rickettsia akari
RS_GCF_000018605.1	d__Bacteria;p__Thermotogota;c__Thermotogae;o__Petrotogales;f__Petrotogaceae;g__Petrotoga;s__Petrotoga mobilis
RS_GCF_000019125.1	d__Bacteria;p__Proteobacteria;c__Gammaproteobacteria;o__Pseudomonadales;f__Pseudomonadaceae;g__Pseudomonas_E;s__Pseudomonas_E sp33
RS_GCF_000019725.1	d__Bacteria;p__Proteobacteria;c__Alphaproteobacteria;o__Rhizobiales;f__Beijerinckiaceae;g__Methylobacterium;s__Methylobacterium radiotolerans
RS_GCF_000019785.1	d__Bacteria;p__Proteobacteria;c__Gammaproteobacteria;o__Betaproteobacteriales;f__Burkholderiaceae;g__Leptothrix;s__Leptothrix cholodnii
RS_GCF_000020385.1	d__Bacteria;p__Desulfuromonadota;c__Desulfuromonadia;o__Geobacterales;f__Pelobacteraceae;g__Geobacter_C;s__Geobacter_C lovleyi
RS_GCF_000020425.1	d__Bacteria;p__Actinobacteriota;c__Actinobacteria;o__Actinomycetales;f__Bifidobacteriaceae;g__Bifidobacterium;s__Bifidobacterium infantis
RS_GCF_000020605.1	d__Bacteria;p__Firmicutes_A;c__Clostridia;o__Lachnospirales;f__Lachnospiraceae;g__Agathobacter;s__Agathobacter rectalis
RS_GCF_000020785.1	d__Bacteria;p__Aquificota;c__Aquificae;o__Aquificales;f__Hydrogenobaculaceae;g__Hydrogenobaculum;s__
RS_GCF_000021925.1	d__Bacteria;p__Firmicutes_B;c__Desulfitobacteriia;o__Desulfitobacteriales;f__Desulfitobacteriaceae;g__Desulfitobacterium;s__Desulfitobacterium hafniense
RS_GCF_000023785.1	d__Bacteria;p__Proteobacteria;c__Alphaproteobacteria;o__Caulobacterales;f__Hyphomonadaceae;g__Hirschia;s__Hirschia baltica
RS_GCF_000024085.1	d__Bacteria;p__Proteobacteria;c__Gammaproteobacteria;o__Enterobacterales;f__Kangiellaceae;g__Kangiella;s__Kangiella koreensis
RS_GCF_000024465.1	d__Bacteria;p__Proteobacteria;c__Alphaproteobacteria;o__Puniceispirillales;f__Puniceispirillaceae;g__Puniceispirillum;s__Puniceispirillum marinum
RS_GCF_000024805.1	d__Bacteria;p__Myxococcota;c__Polyangia;o__Kofleriales;f__Kofleriaceae;g__Haliangium;s__Haliangium ochraceum
RS_GCF_000024845.1	d__Bacteria;p__Bacteroidota;c__Rhodothermia;o__Rhodothermales;f__Rhodothermaceae;g__Rhodothermus;s__Rhodothermus marinus
RS_GCF_000024945.1	d__Bacteria;p__Firmicutes_C;c__Negativicutes;o__Veillonellales;f__Veillonellaceae;g__Veillonella;s__Veillonella parvula
RS_GCF_000025005.1	d__Bacteria;p__Chloroflexota;c__Chloroflexia;o__Thermobaculales;f__Thermobaculaceae;g__Thermobaculum;s__Thermobaculum terrenum
RS_GCF_000025085.1	d__Bacteria;p__Firmicutes;c__Bacilli;o__Staphylococcales;f__Staphylococcaceae;g__Staphylococcus;s__Staphylococcus lugdunensis
RS_GCF_000025185.1	d__Bacteria;p__Planctomycetota;c__Planctomycetes;o__Pirellulales;f__Pirellulaceae;g__Pirellula_A;s__Pirellula_A staleyi
RS_GCF_000025225.2	d__Bacteria;p__Firmicutes_A;c__Clostridia;o__Saccharofermentanales;f__Mageeibacillaceae;g__Mageeibacillus;s__Mageeibacillus indolicus
RS_GCF_000025265.1	d__Bacteria;p__Actinobacteriota;c__Thermoleophilia;o__Solirubrobacterales;f__Solirubrobacteraceae;g__Conexibacter;s__Conexibacter woesei
RS_GCF_000025485.1	d__Bacteria;p__Proteobacteria;c__Gammaproteobacteria;o__Chromatiales;f__Chromatiaceae;g__Allochromatium;s__Allochromatium vinosum
RS_GCF_000025945.1	d__Bacteria;p__Desulfobacterota;c__Desulfobulbia;o__Desulfobulbales;f__Desulfocapsaceae;g__Desulfotalea;s__Desulfotalea psychrophila
RS_GCF_000025985.1	d__Bacteria;p__Bacteroidota;c__Bacteroidia;o__Bacteroidales;f__Bacteroidaceae;g__Bacteroides;s__Bacteroides fragilis
RS_GCF_000055785.1	d__Bacteria;p__Proteobacteria;c__Gammaproteobacteria;o__Pseudomonadales;f__Halomonadaceae;g__Chromohalobacter;s__Chromohalobacter salexigens
RS_GCF_000063505.1	d__Bacteria;p__Cyanobacteriota;c__Cyanobacteriia;o__Synechococcales_A;f__Cyanobiaceae;g__Synechococcus_C;s__
RS_GCF_000092325.1	d__Bacteria;p__Actinobacteriota;c__Actinobacteria;o__Actinomycetales;f__Bifidobacteriaceae;g__Bifidobacterium;s__Bifidobacterium longum_A
RS_GCF_000093025.1	d__Bacteria;p__Proteobacteria;c__Gammaproteobacteria;o__Betaproteobacteriales;f__Methylophilaceae;g__Methylotenera;s__Methylotenera versatilis
RS_GCF_000146855.1	d__Bacteria;p__Firmicutes_A;c__Clostridia;o__Peptostreptococcales;f__Filifactoraceae;g__Peptoanaerobacter;s__Peptoanaerobacter yurii
RS_GCF_000147355.1	d__Bacteria;p__Campylobacterota;c__Campylobacteria;o__Campylobacterales;f__Thiovulaceae;g__Sulfurimonas;s__Sulfurimonas autotrophica
RS_GCF_000152625.1	d__Bacteria;p__Proteobacteria;c__Alphaproteobacteria;o__Rhodobacterales;f__Rhodobacteraceae;g__Roseovarius;s__Roseovarius nubinhibens
RS_GCF_000152745.1	d__Bacteria;p__Proteobacteria;c__Alphaproteobacteria;o__Caulobacterales;f__Maricaulaceae;g__Oceanicaulis;s__
RS_GCF_000152785.1	d__Bacteria;p__Proteobacteria;c__Alphaproteobacteria;o__Rhodobacterales;f__Rhodobacteraceae;g__Loktanella;s__Loktanella vestfoldensis
RS_GCF_000152885.1	d__Bacteria;p__Proteobacteria;c__Gammaproteobacteria;o__Enterobacterales;f__Alteromonadaceae;g__Idiomarina;s__Idiomarina baltica
RS_GCF_000152905.1	d__Bacteria;p__Proteobacteria;c__Alphaproteobacteria;o__Rhizobiales;f__Xanthobacteraceae;g__Nitrobacter;s__
RS_GCF_000152965.1	d__Bacteria;p__Proteobacteria;c__Alphaproteobacteria;o__Rhodobacterales;f__Rhodobacteraceae;g__Pseudophaeobacter;s__
RS_GCF_000153065.1	d__Bacteria;p__Cyanobacteriota;c__Cyanobacteriia;o__Synechococcales_A;f__Cyanobiaceae;g__Synechococcus_C;s__
RS_GCF_000153125.2	d__Bacteria;p__Proteobacteria;c__Gammaproteobacteria;o__Pseudomonadales;f__Halieaceae;g__Congregibacter;s__Congregibacter litoralis
RS_GCF_000153165.2	d__Bacteria;p__Bacteroidota;c__Bacteroidia;o__Flavobacteriales;f__Flavobacteriaceae;g__HTCC2170;s__
RS_GCF_000153185.1	d__Bacteria;p__Proteobacteria;c__Gammaproteobacteria;o__Pseudomonadales;f__Saccharospirillaceae;g__Reinekea;s__Reinekea blandensis
RS_GCF_000153225.1	d__Bacteria;p__Bacteroidota;c__Bacteroidia;o__Flavobacteriales;f__Flavobacteriaceae;g__Polaribacter;s__Polaribacter irgensii
RS_GCF_000153285.1	d__Bacteria;p__Cyanobacteriota;c__Cyanobacteriia;o__Synechococcales_A;f__Cyanobiaceae;g__Synechococcus_C;s__
RS_GCF_000153305.1	d__Bacteria;p__Proteobacteria;c__Alphaproteobacteria;o__Rhodobacterales;f__Rhodobacteraceae;g__Oceanicola;s__Oceanicola granulosus
RS_GCF_000153345.1	d__Bacteria;p__Proteobacteria;c__Gammaproteobacteria;o__Pseudomonadales;f__Nitrincolaceae;g__Neptuniibacter;s__Neptuniibacter caesariensis
RS_GCF_000153385.1	d__Bacteria;p__Bacteroidota;c__Bacteroidia;o__Flavobacteriales;f__Flavobacteriaceae;g__Nonlabens;s__
RS_GCF_000153445.1	d__Bacteria;p__Proteobacteria;c__Gammaproteobacteria;o__Pseudomonadales;f__Porticoccaceae;g__HTCC2207;s__
RS_GCF_000153565.1	d__Bacteria;p__Proteobacteria;c__Gammaproteobacteria;o__Pseudomonadales;f__Saccharospirillaceae;g__Bermanella;s__Bermanella marisrubri
RS_GCF_000153745.1	d__Bacteria;p__Proteobacteria;c__Alphaproteobacteria;o__Rhodobacterales;f__Rhodobacteraceae;g__Amylibacter;s__
RS_GCF_000153805.1	d__Bacteria;p__Cyanobacteriota;c__Cyanobacteriia;o__Synechococcales_A;f__Cyanobiaceae;g__Synechococcus_C;s__
RS_GCF_000153825.1	d__Bacteria;p__Cyanobacteriota;c__Cyanobacteriia;o__Synechococcales_A;f__Cyanobiaceae;g__Synechococcus_C;s__
RS_GCF_000153905.1	d__Bacteria;p__Firmicutes_A;c__Clostridia;o__Lachnospirales;f__Lachnospiraceae;g__Blautia_A;s__Blautia_A obeum
RS_GCF_000154305.1	d__Bacteria;p__Firmicutes_A;c__Clostridia;o__Lachnospirales;f__Lachnospiraceae;g__Anaerostipes;s__Anaerostipes caccae
RS_GCF_000154465.1	d__Bacteria;p__Bacteroidota;c__Bacteroidia;o__Bacteroidales;f__Rikenellaceae;g__Alistipes;s__Alistipes putredinis
RS_GCF_000154525.1	d__Bacteria;p__Bacteroidota;c__Bacteroidia;o__Bacteroidales;f__Bacteroidaceae;g__Bacteroides;s__Bacteroides stercoris
RS_GCF_000154725.1	d__Bacteria;p__Bacteroidota;c__Bacteroidia;o__Flavobacteriales;f__Flavobacteriaceae;g__Kordia;s__Kordia algicida
RS_GCF_000154745.2	d__Bacteria;p__Proteobacteria;c__Alphaproteobacteria;o__Rhodobacterales;f__Rhodobacteraceae;g__Phaeobacter;s__Phaeobacter inhibens
RS_GCF_000154785.2	d__Bacteria;p__Proteobacteria;c__Alphaproteobacteria;o__Rhodobacterales;f__Rhodobacteraceae;g__Roseobacter;s__Roseobacter litoralis
RS_GCF_000154845.1	d__Bacteria;p__Bacteroidota;c__Bacteroidia;o__Bacteroidales;f__Bacteroidaceae;g__Bacteroides_A;s__Bacteroides_A coprocola
RS_GCF_000155575.1	d__Bacteria;p__Proteobacteria;c__Alphaproteobacteria;o__Caulobacterales;f__Caulobacteraceae;g__Brevundimonas;s__Brevundimonas sp5
RS_GCF_000155675.2	d__Bacteria;p__Proteobacteria;c__Alphaproteobacteria;o__Rhodobacterales;f__Rhodobacteraceae;g__Octadecabacter;s__Octadecabacter antarcticus
RS_GCF_000155695.1	d__Bacteria;p__Verrucomicrobiota;c__Verrucomicrobiae;o__Opitutales;f__Opitutaceae;g__DG1235;s__
RS_GCF_000155735.2	d__Bacteria;p__Proteobacteria;c__Alphaproteobacteria;o__Rhodobacterales;f__Rhodobacteraceae;g__Octadecabacter;s__Octadecabacter arcticus
RS_GCF_000155775.1	d__Bacteria;p__Proteobacteria;c__Gammaproteobacteria;o__Enterobacterales;f__Alteromonadaceae;g__Glaciecola;s__
RS_GCF_000155815.1	d__Bacteria;p__Bacteroidota;c__Bacteroidia;o__Bacteroidales;f__Bacteroidaceae;g__Bacteroides;s__Bacteroides eggerthii
RS_GCF_000155955.1	d__Bacteria;p__Firmicutes_C;c__Negativicutes;o__Selenomonadales;f__Selenomonadaceae;g__Mitsuokella;s__Mitsuokella multacida
RS_GCF_000156115.1	d__Bacteria;p__Proteobacteria;c__Alphaproteobacteria;o__Rhodobacterales;f__Rhodobacteraceae;g__Planktotalea;s__
RS_GCF_000156295.1	d__Bacteria;p__Proteobacteria;c__Gammaproteobacteria;o__Pseudomonadales;f__Halieaceae;g__Halioglobus;s__
RS_GCF_000156335.1	d__Bacteria;p__Proteobacteria;c__Alphaproteobacteria;o__Rhodobacterales;f__Rhodobacteraceae;g__Sulfitobacter;s__
RS_GCF_000157935.1	d__Bacteria;p__Bacteroidota;c__Bacteroidia;o__Bacteroidales;f__Bacteroidaceae;g__Prevotella;s__Prevotella copri
RS_GCF_000157955.1	d__Bacteria;p__Firmicutes_A;c__Clostridia;o__Oscillospirales;f__Ruminococcaceae;g__Subdoligranulum;s__Subdoligranulum variabile
RS_GCF_000158175.1	d__Bacteria;p__Proteobacteria;c__Gammaproteobacteria;o__Pseudomonadales;f__Halieaceae;g__Luminiphilus;s__Luminiphilus syltensis
RS_GCF_000158475.2	d__Bacteria;p__Proteobacteria;c__Gammaproteobacteria;o__Betaproteobacteriales;f__Burkholderiaceae;g__Oxalobacter;s__Oxalobacter formigenes
RS_GCF_000160015.1	d__Bacteria;p__Firmicutes_C;c__Negativicutes;o__Veillonellales;f__Veillonellaceae;g__Veillonella;s__Veillonella dispar
RS_GCF_000160775.2	d__Bacteria;p__Actinobacteriota;c__Actinobacteria;o__Propionibacteriales;f__Nocardioidaceae;g__Aeromicrobium;s__Aeromicrobium marinum
RS_GCF_000161795.2	d__Bacteria;p__Cyanobacteriota;c__Cyanobacteriia;o__Synechococcales_A;f__Cyanobiaceae;g__Synechococcus_C;s__
RS_GCF_000161835.1	d__Bacteria;p__Proteobacteria;c__Alphaproteobacteria;o__Rhodobacterales;f__Rhodobacteraceae;g__Thalassobium;s__
RS_GCF_000163555.2	d__Bacteria;p__Proteobacteria;c__Alphaproteobacteria;o__Pelagibacterales;f__Pelagibacteraceae;g__HIMB114;s__
RS_GCF_000163895.2	d__Bacteria;p__Firmicutes_A;c__Clostridia;o__Peptostreptococcales;f__Filifactoraceae;g__Filifactor;s__Filifactor alocis
RS_GCF_000166295.1	d__Bacteria;p__Proteobacteria;c__Gammaproteobacteria;o__Pseudomonadales;f__Hahellaceae;g__Marinobacter;s__Marinobacter adhaerens
RS_GCF_000168855.1	d__Bacteria;p__Proteobacteria;c__Gammaproteobacteria;o__Betaproteobacteriales;f__Burkholderiaceae;g__Comamonas_B;s__Comamonas_B testosteroni_B
RS_GCF_000168995.1	d__Bacteria;p__Proteobacteria;c__Gammaproteobacteria;o__Betaproteobacteriales;f__Methylophilaceae;g__BACL14;s__
RS_GCF_000169075.1	d__Bacteria;p__Proteobacteria;c__Gammaproteobacteria;o__Pseudomonadales;f__Spongiibacteraceae;g__Oceanicoccus;s__
RS_GCF_000169115.1	d__Bacteria;p__Proteobacteria;c__Gammaproteobacteria;o__Pseudomonadales;f__Halieaceae;g__Luminiphilus;s__
RS_GCF_000169375.1	d__Bacteria;p__Proteobacteria;c__Gammaproteobacteria;o__Pseudomonadales;f__Hahellaceae;g__Marinobacter;s__
RS_GCF_000169395.1	d__Bacteria;p__Proteobacteria;c__Alphaproteobacteria;o__Rhodobacterales;f__Rhodobacteraceae;g__HTCC2150;s__
RS_GCF_000169415.1	d__Bacteria;p__Proteobacteria;c__Alphaproteobacteria;o__Rhodobacterales;f__Rhodobacteraceae;g__Sagittula;s__Sagittula stellata
RS_GCF_000169435.1	d__Bacteria;p__Proteobacteria;c__Alphaproteobacteria;o__Rhodobacterales;f__Rhodobacteraceae;g__Loktanella;s__
RS_GCF_000169455.1	d__Bacteria;p__Proteobacteria;c__Alphaproteobacteria;o__Rhodobacterales;f__Rhodobacteraceae;g__Pseudophaeobacter;s__
RS_GCF_000170835.1	d__Bacteria;p__Proteobacteria;c__Gammaproteobacteria;o__Pseudomonadales;f__Hahellaceae;g__Marinobacter;s__Marinobacter algicola
RS_GCF_000170915.1	d__Bacteria;p__Proteobacteria;c__Gammaproteobacteria;o__Betaproteobacteriales;f__Burkholderiaceae;g__Limnobacter;s__
RS_GCF_000171835.1	d__Bacteria;p__Proteobacteria;c__Alphaproteobacteria;o__Thalassobaculales;f__Thalassobaculaceae;g__BAL199;s__
RS_GCF_000171875.1	d__Bacteria;p__Bacteroidota;c__Bacteroidia;o__Flavobacteriales;f__Flavobacteriaceae;g__Winogradskyella;s__
RS_GCF_000172095.1	d__Bacteria;p__Proteobacteria;c__Alphaproteobacteria;o__Rhodobacterales;f__Rhodobacteraceae;g__Sulfitobacter;s__Sulfitobacter indolifex
RS_GCF_000172635.2	d__Bacteria;p__Proteobacteria;c__Gammaproteobacteria;o__Enterobacterales;f__Alteromonadaceae;g__Alteromonas;s__Alteromonas macleodii
RS_GCF_000173095.1	d__Bacteria;p__Bacteroidota;c__Bacteroidia;o__Flavobacteriales;f__Flavobacteriaceae;g__MS024-2A;s__
RS_GCF_000174735.1	d__Bacteria;p__Firmicutes;c__Bacilli;o__Staphylococcales;f__Staphylococcaceae;g__Staphylococcus;s__Staphylococcus hominis
RS_GCF_000179235.1	d__Bacteria;p__Cyanobacteriota;c__Cyanobacteriia;o__Synechococcales_A;f__Cyanobiaceae;g__Cyanobium;s__
RS_GCF_000179255.1	d__Bacteria;p__Cyanobacteriota;c__Cyanobacteriia;o__Synechococcales_A;f__Cyanobiaceae;g__Cyanobium;s__
RS_GCF_000181475.1	d__Bacteria;p__Planctomycetota;c__Planctomycetes;o__Planctomycetales;f__Planctomycetaceae;g__Gimesia;s__Gimesia maris
RS_GCF_000183115.1	d__Bacteria;p__Proteobacteria;c__Gammaproteobacteria;o__Betaproteobacteriales;f__Methylophilaceae;g__Methylovorus;s__Methylovorus glucosetrophus
RS_GCF_000183525.2	d__Bacteria;p__Firmicutes_A;c__Clostridia;o__Lachnospirales;f__Lachnospiraceae;g__Eubacterium_H;s__Eubacterium_H cellulosolvens
RS_GCF_000185965.1	d__Bacteria;p__Proteobacteria;c__Gammaproteobacteria;o__Xanthomonadales;f__Xanthomonadaceae;g__Pseudoxanthomonas;s__Pseudoxanthomonas suwonensis_A
RS_GCF_000186225.1	d__Bacteria;p__Bacteroidota;c__Bacteroidia;o__Bacteroidales;f__Bacteroidaceae;g__Bacteroides;s__Bacteroides helcogenes
RS_GCF_000186345.1	d__Bacteria;p__Planctomycetota;c__Planctomycetes;o__Isosphaerales;f__Isosphaeraceae;g__Isosphaera;s__Isosphaera pallida
RS_GCF_000186705.1	d__Bacteria;p__Proteobacteria;c__Alphaproteobacteria;o__Sphingomonadales;f__Sphingomonadaceae;g__Citromicrobium;s__
RS_GCF_000187895.1	d__Bacteria;p__Bacteroidota;c__Bacteroidia;o__Bacteroidales;f__Bacteroidaceae;g__Bacteroides_A;s__Bacteroides_A plebeius
RS_GCF_000188175.1	d__Bacteria;p__Firmicutes_C;c__Negativicutes;o__Acidaminococcales;f__Acidaminococcaceae;g__Phascolarctobacterium;s__Phascolarctobacterium succinatutens
RS_GCF_000190495.1	d__Bacteria;p__Proteobacteria;c__Gammaproteobacteria;o__Enterobacterales;f__Enterobacteriaceae;g__Escherichia;s__Escherichia fergusonii
RS_GCF_000192745.1	d__Bacteria;p__Proteobacteria;c__Alphaproteobacteria;o__Rhizobiales;f__Stappiaceae;g__Polymorphum;s__Polymorphum gilvum
RS_GCF_000194605.1	d__Bacteria;p__Bacteroidota;c__Bacteroidia;o__Flavobacteriales;f__Crocinitomicaceae;g__Fluviicola;s__Fluviicola taffensis
RS_GCF_000195085.1	d__Bacteria;p__Proteobacteria;c__Alphaproteobacteria;o__Pelagibacterales;f__Pelagibacteraceae;g__IMCC9063;s__
RS_GCF_000195635.1	d__Bacteria;p__Bacteroidota;c__Bacteroidia;o__Bacteroidales;f__Bacteroidaceae;g__Bacteroides;s__Bacteroides fluxus
RS_GCF_000196455.1	d__Bacteria;p__Firmicutes_A;c__Clostridia;o__Peptostreptococcales;f__Filifactoraceae;g__Acetoanaerobium;s__Acetoanaerobium sticklandii
RS_GCF_000198515.1	d__Bacteria;p__Proteobacteria;c__Gammaproteobacteria;o__Pseudomonadales;f__Ketobacteraceae;g__HdN1;s__
RS_GCF_000204195.1	d__Bacteria;p__Proteobacteria;c__Gammaproteobacteria;o__Betaproteobacteriales;f__Burkholderiaceae;g__Acidovorax;s__Acidovorax radicis
RS_GCF_000204315.1	d__Bacteria;p__Proteobacteria;c__Gammaproteobacteria;o__Pseudomonadales;f__Halieaceae;g__IMCC3088;s__
RS_GCF_000209515.1	d__Bacteria;p__Proteobacteria;c__Gammaproteobacteria;o__Pseudomonadales;f__Cellvibrionaceae;g__Endobugula;s__
RS_GCF_000210575.1	d__Bacteria;p__Bacteroidota;c__Bacteroidia;o__Bacteroidales;f__Rikenellaceae;g__Alistipes;s__Alistipes shahii
RS_GCF_000212355.1	d__Bacteria;p__Bacteroidota;c__Bacteroidia;o__Flavobacteriales;f__Flavobacteriaceae;g__Dokdonia;s__
RS_GCF_000212735.1	d__Bacteria;p__Bacteroidota;c__Bacteroidia;o__Chitinophagales;f__Saprospiraceae;g__Haliscomenobacter;s__Haliscomenobacter hydrossis
RS_GCF_000213785.1	d__Bacteria;p__Aquificota;c__Aquificae;o__Aquificales;f__Hydrogenobaculaceae;g__Hydrogenobaculum;s__
RS_GCF_000214495.1	d__Bacteria;p__Firmicutes_C;c__Negativicutes;o__Veillonellales;f__Megasphaeraceae;g__28L;s__28L sp1
RS_GCF_000214595.1	d__Bacteria;p__Proteobacteria;c__Gammaproteobacteria;o__Nitrosococcales;f__Methylophagaceae;g__Methylophaga;s__Methylophaga aminisulfidivorans
RS_GCF_000215955.2	d__Bacteria;p__Proteobacteria;c__Gammaproteobacteria;o__Nevskiales;f__Salinisphaeraceae;g__Salinisphaera;s__Salinisphaera shabanensis
RS_GCF_000218785.1	d__Bacteria;p__Proteobacteria;c__Gammaproteobacteria;o__Enterobacterales;f__Alteromonadaceae;g__Idiomarina;s__
RS_GCF_000219565.1	d__Bacteria;p__Proteobacteria;c__Gammaproteobacteria;o__Pseudomonadales;f__Halomonadaceae;g__Halomonas;s__
RS_GCF_000220505.1	d__Bacteria;p__Proteobacteria;c__Gammaproteobacteria;o__Pseudomonadales;f__Cellvibrionaceae;g__Microbulbifer;s__Microbulbifer agarilyticus
RS_GCF_000220525.1	d__Bacteria;p__Bacteroidota;c__Bacteroidia;o__Flavobacteriales;f__Flavobacteriaceae;g__Ochrovirga;s__Ochrovirga pacifica
RS_GCF_000220985.1	d__Bacteria;p__Actinobacteriota;c__Actinobacteria;o__Actinomycetales;f__Micrococcaceae;g__Nesterenkonia;s__
RS_GCF_000224065.1	d__Bacteria;p__Proteobacteria;c__Gammaproteobacteria;o__Chromatiales;f__Chromatiaceae;g__Thiorhodococcus;s__Thiorhodococcus drewsii
RS_GCF_000226565.1	d__Bacteria;p__Proteobacteria;c__Gammaproteobacteria;o__Enterobacterales;f__Alteromonadaceae;g__Glaciecola;s__Glaciecola nitratireducens
RS_GCF_000227505.1	d__Bacteria;p__Proteobacteria;c__Gammaproteobacteria;o__Pseudomonadales;f__Halieaceae;g__Luminiphilus;s__
RS_GCF_000227525.1	d__Bacteria;p__Proteobacteria;c__Gammaproteobacteria;o__Pseudomonadales;f__Litoricolaceae;g__Litoricola;s__
RS_GCF_000227745.2	d__Bacteria;p__Proteobacteria;c__Gammaproteobacteria;o__Chromatiales;f__Chromatiaceae;g__Thiocystis;s__Thiocystis violascens
RS_GCF_000228725.2	d__Bacteria;p__Proteobacteria;c__Gammaproteobacteria;o__Chromatiales;f__Chromatiaceae;g__Thiorhodovibrio;s__
RS_GCF_000230675.1	d__Bacteria;p__Cyanobacteriota;c__Cyanobacteriia;o__Synechococcales_A;f__Cyanobiaceae;g__Synechococcus_C;s__
RS_GCF_000235745.1	d__Bacteria;p__Proteobacteria;c__Gammaproteobacteria;o__Pseudomonadales;f__Pseudomonadaceae;g__Pseudomonas_A;s__Pseudomonas_A stutzeri_H
RS_GCF_000236625.2	d__Bacteria;p__Proteobacteria;c__Gammaproteobacteria;o__Pseudomonadales;f__Halomonadaceae;g__Halomonas;s__
RS_GCF_000236665.1	d__Bacteria;p__Proteobacteria;c__Gammaproteobacteria;o__Betaproteobacteriales;f__Rhodocyclaceae;g__Dechlorosoma;s__Dechlorosoma suillum
RS_GCF_000236705.1	d__Bacteria;p__Bacteroidota;c__Bacteroidia;o__Flavobacteriales;f__Cryomorphaceae;g__Owenweeksia;s__Owenweeksia hongkongensis
RS_GCF_000238115.1	d__Bacteria;p__Firmicutes_A;c__Clostridia;o__Peptostreptococcales;f__Filifactoraceae;g__Peptoanaerobacter;s__Peptoanaerobacter stomatis
RS_GCF_000238335.2	d__Bacteria;p__Proteobacteria;c__Gammaproteobacteria;o__Enterobacterales;f__Alteromonadaceae;g__Pseudoalteromonas;s__Pseudoalteromonas marina
RS_GCF_000238395.3	d__Bacteria;p__Proteobacteria;c__Gammaproteobacteria;o__Enterobacterales;f__Alteromonadaceae;g__Pseudoalteromonas;s__Pseudoalteromonas arctica
RS_GCF_000238595.1	d__Bacteria;p__Proteobacteria;c__Gammaproteobacteria;o__Betaproteobacteriales;f__Burkholderiaceae;g__Acidovorax;s__
RS_GCF_000238815.1	d__Bacteria;p__Proteobacteria;c__Alphaproteobacteria;o__Puniceispirillales;f__Puniceispirillaceae;g__HIMB100;s__
RS_GCF_000239355.1	d__Bacteria;p__Proteobacteria;c__Gammaproteobacteria;o__Cardiobacteriales;f__Cardiobacteriaceae;g__Cardiobacterium;s__Cardiobacterium valvarum
RS_GCF_000239855.1	d__Bacteria;p__Proteobacteria;c__Gammaproteobacteria;o__Enterobacterales;f__Alteromonadaceae;g__Pseudoalteromonas;s__
RS_GCF_000239875.1	d__Bacteria;p__Proteobacteria;c__Gammaproteobacteria;o__Enterobacterales;f__Alteromonadaceae;g__Pseudoalteromonas;s__
RS_GCF_000241525.1	d__Bacteria;p__Proteobacteria;c__Gammaproteobacteria;o__Betaproteobacteriales;f__Burkholderiaceae;g__Comamonas_B;s__Comamonas_B testosteroni
RS_GCF_000242455.2	d__Bacteria;p__Planctomycetota;c__Planctomycetes;o__Isosphaerales;f__Isosphaeraceae;g__Singulisphaera;s__Singulisphaera acidiphila
RS_GCF_000242635.2	d__Bacteria;p__Bacteroidota;c__Bacteroidia;o__Sphingobacteriales;f__Solitaleaceae;g__Solitalea;s__Solitalea canadensis
RS_GCF_000245775.1	d__Bacteria;p__Firmicutes_C;c__Negativicutes;o__Selenomonadales;f__Selenomonadaceae;g__Megamonas;s__Megamonas funiformis
RS_GCF_000250635.1	d__Bacteria;p__Bacteroidota;c__Bacteroidia;o__Chitinophagales;f__Saprospiraceae;g__Saprospira;s__Saprospira grandis
RS_GCF_000252165.1	d__Bacteria;p__Proteobacteria;c__Gammaproteobacteria;o__Enterobacterales;f__Alteromonadaceae;g__Glaciecola;s__Glaciecola punicea
RS_GCF_000257665.1	d__Bacteria;p__Actinobacteriota;c__Actinobacteria;o__Actinomycetales;f__Microbacteriaceae;g__Aquiluna;s__Aquiluna sp1
RS_GCF_000260135.1	d__Bacteria;p__Proteobacteria;c__Gammaproteobacteria;o__Thiotrichales;f__Thiotrichaceae;g__Thiothrix;s__Thiothrix nivea
RS_GCF_000260965.1	d__Bacteria;p__Proteobacteria;c__Gammaproteobacteria;o__Nitrosococcales;f__Methylophagaceae;g__Methylophaga;s__Methylophaga frappieri
RS_GCF_000260985.4	d__Bacteria;p__Proteobacteria;c__Gammaproteobacteria;o__Nitrosococcales;f__Methylophagaceae;g__Methylophaga;s__Methylophaga nitratireducenticrescens
RS_GCF_000267545.1	d__Bacteria;p__Proteobacteria;c__Gammaproteobacteria;o__Pseudomonadales;f__Pseudomonadaceae;g__Pseudomonas_A;s__Pseudomonas_A stutzeri_U
RS_GCF_000270305.1	d__Bacteria;p__Firmicutes_A;c__Clostridia;o__Lachnospirales;f__Lachnospiraceae;g__Eubacterium_I;s__
RS_GCF_000271305.1	d__Bacteria;p__Proteobacteria;c__Gammaproteobacteria;o__Nevskiales;f__Nevskiaceae;g__Hydrocarboniphaga;s__Hydrocarboniphaga effusa
RS_GCF_000272025.1	d__Bacteria;p__Proteobacteria;c__Gammaproteobacteria;o__Betaproteobacteriales;f__Burkholderiaceae;g__PBA;s__
RS_GCF_000275825.1	d__Bacteria;p__Bacteroidota;c__Bacteroidia;o__Chitinophagales;f__Saprospiraceae;g__Saprospira;s__Saprospira grandis_A
RS_GCF_000283495.2	d__Bacteria;p__Firmicutes_C;c__Negativicutes;o__Veillonellales;f__Megasphaeraceae;g__Megasphaera;s__Megasphaera elsdenii
RS_GCF_000283915.1	d__Bacteria;p__Proteobacteria;c__Alphaproteobacteria;o__Rickettsiales;f__Rickettsiaceae;g__Rickettsia;s__Rickettsia canadensis
RS_GCF_000284155.1	d__Bacteria;p__Proteobacteria;c__Alphaproteobacteria;o__Rickettsiales;f__Rickettsiaceae;g__Rickettsia;s__Rickettsia australis
RS_GCF_000284235.1	d__Bacteria;p__Campylobacterota;c__Campylobacteria;o__Campylobacterales;f__Arcobacteraceae;g__Arcobacter;s__
RS_GCF_000285855.1	d__Bacteria;p__Firmicutes_A;c__Clostridia;o__Lachnospirales;f__Lachnospiraceae;g__Blautia_A;s__
RS_GCF_000293845.2	d__Bacteria;p__Proteobacteria;c__Alphaproteobacteria;o__Parvibaculales;f__RS24;g__IMCC14465;s__
RS_GCF_000296775.1	d__Bacteria;p__Campylobacterota;c__Campylobacteria;o__Campylobacterales;f__Sulfurovaceae;g__Sulfurovum;s__
RS_GCF_000299095.1	d__Bacteria;p__Proteobacteria;c__Alphaproteobacteria;o__Pelagibacterales;f__Pelagibacteraceae;g__Pelagibacter;s__
RS_GCF_000299115.1	d__Bacteria;p__Proteobacteria;c__Alphaproteobacteria;o__Pelagibacterales;f__HIMB59;g__HIMB59;s__
RS_GCF_000299415.1	d__Bacteria;p__Actinobacteriota;c__Acidimicrobiia;o__Microtrichales;f__Microtrichaceae;g__Microthrix;s__Microthrix parvicella
RS_GCF_000299895.1	d__Bacteria;p__Proteobacteria;c__Gammaproteobacteria;o__Enterobacterales;f__Alteromonadaceae;g__Idiomarina;s__Idiomarina xiamenensis
RS_GCF_000299915.1	d__Bacteria;p__Proteobacteria;c__Gammaproteobacteria;o__Enterobacterales;f__Gallaecimonadaceae;g__Gallaecimonas;s__Gallaecimonas xiamenensis
RS_GCF_000299935.1	d__Bacteria;p__Proteobacteria;c__Alphaproteobacteria;o__Oceanibaculales;f__Oceanibaculaceae;g__Oceanibaculum;s__Oceanibaculum indicum
RS_GCF_000300005.1	d__Bacteria;p__Proteobacteria;c__Gammaproteobacteria;o__Pseudomonadales;f__Alcanivoracaceae;g__Alcanivorax;s__Alcanivorax dieselolei
RS_GCF_000300335.1	d__Bacteria;p__Proteobacteria;c__Alphaproteobacteria;o__Rhizobiales;f__Rhizobiaceae;g__Nitratireductor;s__Nitratireductor pacificus
RS_GCF_000300515.1	d__Bacteria;p__Proteobacteria;c__Alphaproteobacteria;o__Rhizobiales;f__Rhizobiaceae;g__Nitratireductor;s__Nitratireductor indicus
RS_GCF_000302535.1	d__Bacteria;p__Proteobacteria;c__Gammaproteobacteria;o__Betaproteobacteriales;f__Burkholderiaceae;g__Acidovorax;s__
RS_GCF_000304455.1	d__Bacteria;p__Bacteroidota;c__Bacteroidia;o__Cytophagales;f__Amoebophilaceae;g__Cardinium;s__
RS_GCF_000305785.2	d__Bacteria;p__Proteobacteria;c__Gammaproteobacteria;o__Pseudomonadales;f__Cellvibrionaceae;g__Simiduia;s__Simiduia agarivorans
RS_GCF_000309075.1	d__Bacteria;p__Proteobacteria;c__Alphaproteobacteria;o__Rickettsiales;f__Rickettsiaceae;g__Occidentia;s__Occidentia massiliensis
RS_GCF_000312145.1	d__Bacteria;p__Bacteroidota;c__Bacteroidia;o__Bacteroidales;f__Rikenellaceae;g__Alistipes;s__Alistipes senegalensis
RS_GCF_000314935.1	d__Bacteria;p__Proteobacteria;c__Gammaproteobacteria;o__Enterobacterales;f__Alteromonadaceae;g__Paraglaciecola;s__Paraglaciecola agarilytica
RS_GCF_000314975.1	d__Bacteria;p__Proteobacteria;c__Gammaproteobacteria;o__Enterobacterales;f__Alteromonadaceae;g__Aliiglaciecola;s__Aliiglaciecola lipolytica
RS_GCF_000314995.1	d__Bacteria;p__Proteobacteria;c__Gammaproteobacteria;o__Enterobacterales;f__Alteromonadaceae;g__Paraglaciecola;s__Paraglaciecola arctica
RS_GCF_000315015.1	d__Bacteria;p__Proteobacteria;c__Gammaproteobacteria;o__Enterobacterales;f__Alteromonadaceae;g__Paraglaciecola;s__Paraglaciecola mesophila
RS_GCF_000315055.1	d__Bacteria;p__Proteobacteria;c__Gammaproteobacteria;o__Enterobacterales;f__Alteromonadaceae;g__Paraglaciecola;s__Paraglaciecola polaris
RS_GCF_000315075.1	d__Bacteria;p__Proteobacteria;c__Gammaproteobacteria;o__Enterobacterales;f__Alteromonadaceae;g__Paraglaciecola;s__Paraglaciecola psychrophila
RS_GCF_000315425.1	d__Bacteria;p__Proteobacteria;c__Gammaproteobacteria;o__Betaproteobacteriales;f__Burkholderiaceae;g__Massilia;s__Massilia timonae
RS_GCF_000316945.1	d__Bacteria;p__Firmicutes;c__Bacilli;o__Staphylococcales;f__Staphylococcaceae;g__Staphylococcus;s__Staphylococcus pasteuri
RS_GCF_000327045.1	d__Bacteria;p__Proteobacteria;c__Gammaproteobacteria;o__Chromatiales;f__Chromatiaceae;g__Thioflavicoccus;s__Thioflavicoccus mobilis
RS_GCF_000332115.1	d__Bacteria;p__Bacteroidota;c__Bacteroidia;o__Flavobacteriales;f__Flavobacteriaceae;g__Nonlabens;s__Nonlabens dokdonensis_A
RS_GCF_000333955.1	d__Bacteria;p__Actinobacteriota;c__Actinobacteria;o__Corynebacteriales;f__Corynebacteriaceae;g__Rhodococcus;s__
RS_GCF_000335735.1	d__Bacteria;p__Proteobacteria;c__Alphaproteobacteria;o__Caulobacterales;f__Caulobacteraceae;g__Brevundimonas;s__
RS_GCF_000336575.1	d__Bacteria;p__Proteobacteria;c__Gammaproteobacteria;o__Pseudomonadales;f__Halomonadaceae;g__Halomonas;s__Halomonas titanicae
RS_GCF_000348685.1	d__Bacteria;p__Bacteroidota;c__Bacteroidia;o__Flavobacteriales;f__Flavobacteriaceae;g__Xanthomarina;s__Xanthomarina gelatinilytica
RS_GCF_000348785.1	d__Bacteria;p__Actinobacteriota;c__Acidimicrobiia;o__Microtrichales;f__Ilumatobacteraceae;g__Ilumatobacter;s__Ilumatobacter coccineus
RS_GCF_000349205.1	d__Bacteria;p__Proteobacteria;c__Gammaproteobacteria;o__Nitrosococcales;f__Methylophagaceae;g__Methylophaga;s__Methylophaga lonarensis
RS_GCF_000350145.1	d__Bacteria;p__Actinobacteriota;c__Acidimicrobiia;o__Microtrichales;f__Ilumatobacteraceae;g__Ilumatobacter;s__Ilumatobacter nonamiensis
RS_GCF_000350705.1	d__Bacteria;p__Proteobacteria;c__Gammaproteobacteria;o__Enterobacterales;f__Enterobacteriaceae;g__Escherichia;s__Escherichia sp1
RS_GCF_000355675.1	d__Bacteria;p__Proteobacteria;c__Gammaproteobacteria;o__Pseudomonadales;f__Saccharospirillaceae;g__Thalassolituus;s__Thalassolituus oleivorans
RS_GCF_000355805.1	d__Bacteria;p__Bacteroidota;c__Bacteroidia;o__Flavobacteriales;f__Flavobacteriaceae;g__Dokdonia;s__
RS_GCF_000364605.1	d__Bacteria;p__Actinobacteriota;c__Actinobacteria;o__Propionibacteriales;f__Nocardioidaceae;g__Nocardioides;s__
RS_GCF_000364625.1	d__Bacteria;p__Proteobacteria;c__Gammaproteobacteria;o__Pseudomonadales;f__Pseudomonadaceae;g__Pseudomonas_G;s__Pseudomonas_G thermotolerans
RS_GCF_000367945.1	d__Bacteria;p__Proteobacteria;c__Gammaproteobacteria;o__Pseudomonadales;f__Moraxellaceae;g__Acinetobacter;s__
RS_GCF_000368025.1	d__Bacteria;p__Proteobacteria;c__Gammaproteobacteria;o__Pseudomonadales;f__Moraxellaceae;g__Acinetobacter;s__Acinetobacter parvus
RS_GCF_000368045.1	d__Bacteria;p__Proteobacteria;c__Gammaproteobacteria;o__Pseudomonadales;f__Moraxellaceae;g__Acinetobacter;s__Acinetobacter johnsonii
RS_GCF_000368585.1	d__Bacteria;p__Proteobacteria;c__Gammaproteobacteria;o__Pseudomonadales;f__Moraxellaceae;g__Acinetobacter;s__Acinetobacter venetianus
RS_GCF_000368765.1	d__Bacteria;p__Proteobacteria;c__Gammaproteobacteria;o__Pseudomonadales;f__Moraxellaceae;g__Acinetobacter;s__Acinetobacter junii
RS_GCF_000368785.1	d__Bacteria;p__Proteobacteria;c__Gammaproteobacteria;o__Pseudomonadales;f__Moraxellaceae;g__Acinetobacter;s__Acinetobacter towneri
RS_GCF_000369065.1	d__Bacteria;p__Proteobacteria;c__Gammaproteobacteria;o__Pseudomonadales;f__Moraxellaceae;g__Acinetobacter;s__Acinetobacter haemolyticus
RS_GCF_000369105.1	d__Bacteria;p__Proteobacteria;c__Gammaproteobacteria;o__Pseudomonadales;f__Moraxellaceae;g__Acinetobacter;s__Acinetobacter lwoffii
RS_GCF_000369625.1	d__Bacteria;p__Proteobacteria;c__Gammaproteobacteria;o__Pseudomonadales;f__Moraxellaceae;g__Acinetobacter;s__Acinetobacter sp1
RS_GCF_000369665.1	d__Bacteria;p__Proteobacteria;c__Gammaproteobacteria;o__Pseudomonadales;f__Moraxellaceae;g__Acinetobacter;s__Acinetobacter lwoffii_A
RS_GCF_000369705.1	d__Bacteria;p__Proteobacteria;c__Gammaproteobacteria;o__Pseudomonadales;f__Moraxellaceae;g__Acinetobacter;s__
RS_GCF_000372805.1	d__Bacteria;p__Proteobacteria;c__Gammaproteobacteria;o__Pseudomonadales;f__Hahellaceae;g__Marinobacter;s__Marinobacter lipolyticus_A
RS_GCF_000373485.1	d__Bacteria;p__Proteobacteria;c__Gammaproteobacteria;o__Pseudomonadales;f__Spongiibacteraceae;g__Dasania;s__Dasania marina
RS_GCF_000373945.1	d__Bacteria;p__Proteobacteria;c__Gammaproteobacteria;o__Pseudomonadales;f__Endozoicomonadaceae;g__Endozoicomonas;s__Endozoicomonas elysicola
RS_GCF_000374105.1	d__Bacteria;p__Proteobacteria;c__Gammaproteobacteria;o__Enterobacterales;f__Kangiellaceae;g__Kangiella;s__Kangiella aquimarina
RS_GCF_000374365.1	d__Bacteria;p__Bacteroidota;c__Bacteroidia;o__Bacteroidales;f__Bacteroidaceae;g__Bacteroides;s__Bacteroides gallinarum
RS_GCF_000374585.1	d__Bacteria;p__Bacteroidota;c__Bacteroidia;o__Bacteroidales;f__Bacteroidaceae;g__Bacteroides_A;s__Bacteroides_A barnesiae
RS_GCF_000374625.1	d__Bacteria;p__Proteobacteria;c__Gammaproteobacteria;o__Betaproteobacteriales;f__Burkholderiaceae;g__Brachymonas;s__Brachymonas chironomi
RS_GCF_000376785.1	d__Bacteria;p__Proteobacteria;c__Gammaproteobacteria;o__Pseudomonadales;f__Hahellaceae;g__Hahella;s__Hahella ganghwensis
RS_GCF_000376805.1	d__Bacteria;p__Proteobacteria;c__Alphaproteobacteria;o__Caulobacterales;f__Hyphomonadaceae;g__Henriciella;s__Henriciella marina
RS_GCF_000377005.1	d__Bacteria;p__Firmicutes;c__Bacilli;o__Lactobacillales;f__Streptococcaceae;g__Streptococcus;s__Streptococcus minor
RS_GCF_000378105.1	d__Bacteria;p__Verrucomicrobiota;c__Verrucomicrobiae;o__Verrucomicrobiales;f__Akkermansiaceae;g__Rubritalea;s__Rubritalea marina
RS_GCF_000378345.1	d__Bacteria;p__Proteobacteria;c__Alphaproteobacteria;o__Caulobacterales;f__Hyphomonadaceae;g__Hirschia;s__Hirschia maritima
RS_GCF_000378625.1	d__Bacteria;p__Proteobacteria;c__Gammaproteobacteria;o__Enterobacterales;f__Alteromonadaceae;g__Colwellia;s__Colwellia piezophila
RS_GCF_000379165.1	d__Bacteria;p__Proteobacteria;c__Gammaproteobacteria;o__Pseudomonadales;f__Cellvibrionaceae;g__Teredinibacter;s__Teredinibacter turnerae
RS_GCF_000379485.1	d__Bacteria;p__Proteobacteria;c__Alphaproteobacteria;o__Rhodobacterales;f__Rhodobacteraceae;g__Wenxinia;s__Wenxinia marina
RS_GCF_000379805.1	d__Bacteria;p__Bacteroidota;c__Bacteroidia;o__Chitinophagales;f__Saprospiraceae;g__Lewinella;s__Lewinella cohaerens
RS_GCF_000380365.1	d__Bacteria;p__Proteobacteria;c__Gammaproteobacteria;o__Pseudomonadales;f__Pseudomonadaceae;g__Azotobacter;s__Azotobacter vinelandii
RS_GCF_000381005.1	d__Bacteria;p__Firmicutes_C;c__Negativicutes;o__Selenomonadales;f__Selenomonadaceae;g__Selenomonas_C;s__Selenomonas_C bovis
RS_GCF_000381085.1	d__Bacteria;p__Proteobacteria;c__Gammaproteobacteria;o__Thiomicrospirales;f__Thiomicrospiraceae;g__Thiomicrorhabdus;s__Thiomicrorhabdus arctica
RS_GCF_000381785.1	d__Bacteria;p__Proteobacteria;c__Gammaproteobacteria;o__Pseudomonadales;f__Nitrincolaceae;g__Amphritea;s__Amphritea japonica
RS_GCF_000382265.1	d__Bacteria;p__Proteobacteria;c__Alphaproteobacteria;o__Rhodobacterales;f__Rhodobacteraceae;g__Loktanella;s__Loktanella vestfoldensis_A
RS_GCF_000382285.1	d__Bacteria;p__Proteobacteria;c__Gammaproteobacteria;o__Nevskiales;f__Nevskiaceae;g__Solimonas;s__Solimonas variicoloris
RS_GCF_000382345.1	d__Bacteria;p__Proteobacteria;c__Gammaproteobacteria;o__Betaproteobacteriales;f__Burkholderiaceae;g__Massilia;s__Massilia niastensis
RS_GCF_000382365.1	d__Bacteria;p__Proteobacteria;c__Alphaproteobacteria;o__Rhizobiales;f__Stappiaceae;g__Pannonibacter;s__Pannonibacter phragmitetus
RS_GCF_000382445.1	d__Bacteria;p__Bacteroidota;c__Bacteroidia;o__Bacteroidales;f__Bacteroidaceae;g__Bacteroides_B;s__Bacteroides_B massiliensis
RS_GCF_000384155.1	d__Bacteria;p__Proteobacteria;c__Gammaproteobacteria;o__Betaproteobacteriales;f__Methylophilaceae;g__Methylophilus;s__Methylophilus sp1
RS_GCF_000384375.1	d__Bacteria;p__Proteobacteria;c__Gammaproteobacteria;o__Betaproteobacteriales;f__Methylophilaceae;g__Methylotenera_A;s__Methylotenera_A versatilis
RS_GCF_000384415.1	d__Bacteria;p__Proteobacteria;c__Gammaproteobacteria;o__Methylococcales;f__Cycloclasticaceae;g__Cycloclasticus;s__Cycloclasticus pugetii
RS_GCF_000388175.3	d__Bacteria;p__Proteobacteria;c__Alphaproteobacteria;o__Holosporales;f__Holosporaceae;g__Holospora;s__Holospora undulata
RS_GCF_000397065.2	d__Bacteria;p__Proteobacteria;c__Gammaproteobacteria;o__Pseudomonadales;f__Hahellaceae;g__Marinobacter;s__Marinobacter lipolyticus
RS_GCF_000400735.1	d__Bacteria;p__Proteobacteria;c__Gammaproteobacteria;o__Pseudomonadales;f__Moraxellaceae;g__Acinetobacter;s__Acinetobacter tandoii
RS_GCF_000403135.1	d__Bacteria;p__Bacteroidota;c__Bacteroidia;o__Sphingobacteriales;f__Sphingobacteriaceae;g__Arcticibacter;s__Arcticibacter svalbardensis
RS_GCF_000407925.1	d__Bacteria;p__Proteobacteria;c__Gammaproteobacteria;o__Enterobacterales;f__Enterobacteriaceae;g__Escherichia;s__Escherichia sp2
RS_GCF_000412675.1	d__Bacteria;p__Proteobacteria;c__Gammaproteobacteria;o__Pseudomonadales;f__Pseudomonadaceae;g__Pseudomonas_E;s__Pseudomonas_E putida
RS_GCF_000413935.1	d__Bacteria;p__Proteobacteria;c__Gammaproteobacteria;o__Pseudomonadales;f__Moraxellaceae;g__Acinetobacter;s__Acinetobacter sp5
RS_GCF_000417505.1	d__Bacteria;p__Firmicutes_C;c__Negativicutes;o__Veillonellales;f__Megasphaeraceae;g__Megasphaera;s__Megasphaera sp2
RS_GCF_000419525.1	d__Bacteria;p__Proteobacteria;c__Gammaproteobacteria;o__Thiotrichales;f__Thiotrichaceae;g__Leucothrix;s__Leucothrix mucor
RS_GCF_000420025.1	d__Bacteria;p__Actinobacteriota;c__Thermoleophilia;o__Solirubrobacterales;f__Solirubrobacteraceae;g__Patulibacter;s__Patulibacter americanus
RS_GCF_000420265.1	d__Bacteria;p__Proteobacteria;c__Alphaproteobacteria;o__Caulobacterales;f__Maricaulaceae;g__Oceanicaulis;s__Oceanicaulis alexandrii
RS_GCF_000420545.1	d__Bacteria;p__Proteobacteria;c__Gammaproteobacteria;o__Xanthomonadales;f__Xanthomonadaceae;g__Arenimonas;s__Arenimonas oryziterrae
RS_GCF_000420645.1	d__Bacteria;p__Proteobacteria;c__Gammaproteobacteria;o__Nevskiales;f__Nevskiaceae;g__Nevskia;s__Nevskia ramosa
RS_GCF_000420665.1	d__Bacteria;p__Proteobacteria;c__Alphaproteobacteria;o__Caulobacterales;f__Hyphomonadaceae;g__Ponticaulis;s__Ponticaulis koreensis
RS_GCF_000420745.1	d__Bacteria;p__Proteobacteria;c__Alphaproteobacteria;o__Rhodobacterales;f__Rhodobacteraceae;g__Pseudorhodobacter;s__Pseudorhodobacter ferrugineus
RS_GCF_000421385.1	d__Bacteria;p__Actinobacteriota;c__Actinobacteria;o__Actinomycetales;f__Bifidobacteriaceae;g__Bifidobacterium;s__Bifidobacterium longum_C
RS_GCF_000421765.1	d__Bacteria;p__Proteobacteria;c__Gammaproteobacteria;o__Pseudomonadales;f__Pseudomonadaceae;g__Pseudomonas_C;s__Pseudomonas_C caeni
RS_GCF_000422365.1	d__Bacteria;p__Bacteroidota;c__Bacteroidia;o__Flavobacteriales;f__Flavobacteriaceae;g__Mesoflavibacter;s__Mesoflavibacter zeaxanthinifaciens
RS_GCF_000422765.1	d__Bacteria;p__Proteobacteria;c__Gammaproteobacteria;o__Pseudomonadales;f__Nitrincolaceae;g__Neptunomonas;s__Neptunomonas japonica
RS_GCF_000422885.1	d__Bacteria;p__Proteobacteria;c__Gammaproteobacteria;o__Betaproteobacteriales;f__Burkholderiaceae;g__Ottowia;s__Ottowia thiooxydans
RS_GCF_000422945.1	d__Bacteria;p__Bacteroidota;c__Bacteroidia;o__Sphingobacteriales;f__Sphingobacteriaceae;g__Pedobacter_A;s__Pedobacter_A oryzae
RS_GCF_000423385.1	d__Bacteria;p__Firmicutes_C;c__Negativicutes;o__Selenomonadales;f__Selenomonadaceae;g__Megamonas;s__Megamonas hypermegale
RS_GCF_000423465.1	d__Bacteria;p__Actinobacteriota;c__Actinobacteria;o__Propionibacteriales;f__Propionibacteriaceae;g__Propionicicella;s__Propionicicella superfundia
RS_GCF_000423525.1	d__Bacteria;p__Firmicutes_A;c__Clostridia;o__Peptostreptococcales;f__Filifactoraceae;g__Proteocatella;s__Proteocatella sphenisci
RS_GCF_000423605.1	d__Bacteria;p__Proteobacteria;c__Gammaproteobacteria;o__Pseudomonadales;f__Saccharospirillaceae;g__Saccharospirillum;s__Saccharospirillum impatiens
RS_GCF_000423645.1	d__Bacteria;p__Proteobacteria;c__Alphaproteobacteria;o__Rhodobacterales;f__Rhodobacteraceae;g__Sediminimonas;s__Sediminimonas qiaohouensis
RS_GCF_000423705.1	d__Bacteria;p__Proteobacteria;c__Alphaproteobacteria;o__Rhizobiales;f__Stappiaceae;g__Stappia;s__Stappia stellulata
RS_GCF_000426045.1	d__Bacteria;p__Actinobacteriota;c__Actinobacteria;o__Propionibacteriales;f__Nocardioidaceae;g__Marmoricola;s__
RS_GCF_000426685.1	d__Bacteria;p__Proteobacteria;c__Gammaproteobacteria;o__Nevskiales;f__Nevskiaceae;g__Solimonas;s__Solimonas flava
RS_GCF_000427335.1	d__Bacteria;p__Bacteroidota;c__Bacteroidia;o__Flavobacteriales;f__Flavobacteriaceae;g__Winogradskyella;s__Winogradskyella psychrotolerans
RS_GCF_000427405.1	d__Bacteria;p__Bacteroidota;c__Bacteroidia;o__Cytophagales;f__Spirosomaceae;g__Flectobacillus;s__Flectobacillus major
RS_GCF_000427785.1	d__Bacteria;p__Proteobacteria;c__Gammaproteobacteria;o__Betaproteobacteriales;f__Burkholderiaceae;g__Massilia;s__Massilia alkalitolerans
RS_GCF_000428765.1	d__Bacteria;p__Proteobacteria;c__Alphaproteobacteria;o__Caulobacterales;f__Caulobacteraceae;g__Brevundimonas;s__Brevundimonas aveniformis
RS_GCF_000428905.1	d__Bacteria;p__Proteobacteria;c__Gammaproteobacteria;o__Enterobacterales;f__Alteromonadaceae;g__Glaciecola;s__Glaciecola pallidula
RS_GCF_000428985.1	d__Bacteria;p__Proteobacteria;c__Gammaproteobacteria;o__Pseudomonadales;f__Nitrincolaceae;g__Marinobacterium;s__Marinobacterium litorale
RS_GCF_000429145.1	d__Bacteria;p__Proteobacteria;c__Gammaproteobacteria;o__Enterobacterales;f__Alteromonadaceae;g__Aestuariibacter;s__Aestuariibacter salexigens
RS_GCF_000429365.1	d__Bacteria;p__Proteobacteria;c__Alphaproteobacteria;o__Rhodobacterales;f__Rhodobacteraceae;g__Pseudodonghicola;s__Pseudodonghicola xiamenensis
RS_GCF_000429665.1	d__Bacteria;p__Proteobacteria;c__Gammaproteobacteria;o__Betaproteobacteriales;f__Rhodocyclaceae;g__Azovibrio;s__Azovibrio restrictus
RS_GCF_000429845.1	d__Bacteria;p__Proteobacteria;c__Gammaproteobacteria;o__Betaproteobacteriales;f__Burkholderiaceae;g__Comamonas_A;s__Comamonas_A composti
RS_GCF_000429965.1	d__Bacteria;p__Desulfobacterota;c__Desulfobulbia;o__Desulfobulbales;f__Desulfobulbaceae;g__Desulfobulbus_A;s__Desulfobulbus_A mediterraneus
RS_GCF_000440655.1	d__Bacteria;p__Firmicutes;c__Bacilli;o__Lactobacillales;f__Streptococcaceae;g__Streptococcus;s__Streptococcus sp2
RS_GCF_000441555.1	d__Bacteria;p__Proteobacteria;c__Gammaproteobacteria;o__Betaproteobacteriales;f__Burkholderiaceae;g__Profftella;s__Profftella armatura
RS_GCF_000442255.1	d__Bacteria;p__Proteobacteria;c__Alphaproteobacteria;o__Rhodobacterales;f__Rhodobacteraceae;g__Salipiger_A;s__Salipiger_A mucosus
RS_GCF_000442275.2	d__Bacteria;p__Proteobacteria;c__Alphaproteobacteria;o__Rhodobacterales;f__Rhodobacteraceae;g__Litoreibacter;s__Litoreibacter arenae
RS_GCF_000442595.1	d__Bacteria;p__Proteobacteria;c__Gammaproteobacteria;o__Methylococcales;f__Cycloclasticaceae;g__Cycloclasticus;s__Cycloclasticus zancles
RS_GCF_000444935.1	d__Bacteria;p__Proteobacteria;c__Gammaproteobacteria;o__Methylococcales;f__Cycloclasticaceae;g__Cycloclasticus;s__
RS_GCF_000455225.1	d__Bacteria;p__Firmicutes_C;c__Negativicutes;o__Veillonellales;f__Megasphaeraceae;g__Megasphaera;s__Megasphaera massiliensis
RS_GCF_000466985.1	d__Bacteria;p__Proteobacteria;c__Alphaproteobacteria;o__Caulobacterales;f__Caulobacteraceae;g__Brevundimonas;s__Brevundimonas abyssalis
RS_GCF_000467105.1	d__Bacteria;p__Proteobacteria;c__Gammaproteobacteria;o__Pseudomonadales;f__Pseudomonadaceae;g__Pseudomonas_E;s__Pseudomonas_E alcaligenes
RS_GCF_000469155.1	d__Bacteria;p__Proteobacteria;c__Alphaproteobacteria;o__Parvibaculales;f__RS24;g__IMCC14465;s__
RS_GCF_000469345.1	d__Bacteria;p__Firmicutes_A;c__Clostridia;o__Lachnospirales;f__Lachnospiraceae;g__Eubacterium_I;s__Eubacterium_I ramulus
RS_GCF_000469545.1	d__Bacteria;p__Firmicutes_C;c__Negativicutes;o__Selenomonadales;f__Selenomonadaceae;g__Mitsuokella;s__
RS_GCF_000469665.2	d__Bacteria;p__Proteobacteria;c__Alphaproteobacteria;o__Holosporales;f__Holosporaceae;g__Holospora;s__Holospora obtusa
RS_GCF_000470745.1	d__Bacteria;p__Proteobacteria;c__Gammaproteobacteria;o__Pseudomonadales;f__Halomonadaceae;g__Halomonas;s__Halomonas huangheensis
RS_GCF_000471045.1	d__Bacteria;p__Actinobacteriota;c__Actinobacteria;o__Propionibacteriales;f__Nocardioidaceae;g__Aeromicrobium;s__
RS_GCF_000472185.1	d__Bacteria;p__Proteobacteria;c__Alphaproteobacteria;o__Rhodobacterales;f__Rhodobacteraceae;g__HIMB11;s__
RS_GCF_000472565.1	d__Bacteria;p__Proteobacteria;c__Alphaproteobacteria;o__Pelagibacterales;f__Pelagibacteraceae;g__Pelagibacter;s__Pelagibacter ubique_C
RS_GCF_000472605.1	d__Bacteria;p__Proteobacteria;c__Alphaproteobacteria;o__Pelagibacterales;f__Pelagibacteraceae;g__Pelagibacter;s__Pelagibacter ubique_L
RS_GCF_000473145.1	d__Bacteria;p__Proteobacteria;c__Alphaproteobacteria;o__Rhodobacterales;f__Rhodobacteraceae;g__Leisingera;s__Leisingera daeponensis
RS_GCF_000473165.1	d__Bacteria;p__Proteobacteria;c__Alphaproteobacteria;o__Rhodobacterales;f__Rhodobacteraceae;g__Leisingera;s__Leisingera aquimarina
RS_GCF_000473205.1	d__Bacteria;p__Proteobacteria;c__Alphaproteobacteria;o__Rhodobacterales;f__Rhodobacteraceae;g__Pseudophaeobacter;s__Pseudophaeobacter arcticus
RS_GCF_000473225.1	d__Bacteria;p__Proteobacteria;c__Alphaproteobacteria;o__Rhodobacterales;f__Rhodobacteraceae;g__Sedimentitalea;s__Sedimentitalea nanhaiensis
RS_GCF_000473325.1	d__Bacteria;p__Proteobacteria;c__Alphaproteobacteria;o__Rhodobacterales;f__Rhodobacteraceae;g__Leisingera;s__Leisingera caerulea
RS_GCF_000474945.1	d__Bacteria;p__Proteobacteria;c__Gammaproteobacteria;o__Nevskiales;f__Nevskiaceae;g__Solimonas;s__Solimonas soli
RS_GCF_000477435.1	d__Bacteria;p__Proteobacteria;c__Gammaproteobacteria;o__Betaproteobacteriales;f__Burkholderiaceae;g__Symbiobacter;s__Symbiobacter mobilis
RS_GCF_000478585.1	d__Bacteria;p__Proteobacteria;c__Gammaproteobacteria;o__Thiomicrospirales;f__Thiomicrospiraceae;g__Thiomicrorhabdus;s__
RS_GCF_000478745.1	d__Bacteria;p__Firmicutes;c__Bacilli;o__Lactobacillales;f__Streptococcaceae;g__Streptococcus;s__Streptococcus suis_A
RS_GCF_000482785.1	d__Bacteria;p__Proteobacteria;c__Gammaproteobacteria;o__Betaproteobacteriales;f__Burkholderiaceae;g__Derxia;s__Derxia gummosa
RS_GCF_000494875.1	d__Bacteria;p__Firmicutes;c__Bacilli;o__Staphylococcales;f__Staphylococcaceae;g__Staphylococcus;s__Staphylococcus warneri
RS_GCF_000496475.1	d__Bacteria;p__Proteobacteria;c__Gammaproteobacteria;o__Betaproteobacteriales;f__Burkholderiaceae;g__RS62;s__
RS_GCF_000497755.1	d__Bacteria;p__Proteobacteria;c__Alphaproteobacteria;o__Rhizobiales;f__Rhizobiaceae;g__Aliihoeflea;s__
RS_GCF_000497995.1	d__Bacteria;p__Proteobacteria;c__Gammaproteobacteria;o__Enterobacterales;f__Alteromonadaceae;g__Pseudoalteromonas;s__
RS_GCF_000498015.1	d__Bacteria;p__Proteobacteria;c__Gammaproteobacteria;o__Enterobacterales;f__Alteromonadaceae;g__Pseudoalteromonas;s__
RS_GCF_000498575.2	d__Bacteria;p__Proteobacteria;c__Gammaproteobacteria;o__Pseudomonadales;f__Pseudomonadaceae;g__Pseudomonas_E;s__Pseudomonas_E taeanensis
RS_GCF_000504185.2	d__Bacteria;p__Proteobacteria;c__Alphaproteobacteria;o__Rhodobacterales;f__Rhodobacteraceae;g__Sagittula;s__
RS_GCF_000504225.1	d__Bacteria;p__Proteobacteria;c__Alphaproteobacteria;o__Pelagibacterales;f__Pelagibacteraceae;g__Pelagibacter;s__Pelagibacter ubique_A
RS_GCF_000506965.2	d__Bacteria;p__Proteobacteria;c__Alphaproteobacteria;o__Rhodobacterales;f__Rhodobacteraceae;g__Rhodobacter;s__Rhodobacter capsulatus
RS_GCF_000508985.1	d__Bacteria;p__Firmicutes_A;c__Clostridia;o__Lachnospirales;f__Lachnospiraceae;g__Anaerostipes;s__
RS_GCF_000509405.1	d__Bacteria;p__Bacteroidota;c__Bacteroidia;o__Flavobacteriales;f__Flavobacteriaceae;g__Tenacibaculum;s__Tenacibaculum maritimum
RS_GCF_000511355.1	d__Bacteria;p__Proteobacteria;c__Alphaproteobacteria;o__Rhodobacterales;f__Rhodobacteraceae;g__Leisingera;s__Leisingera methylohalidivorans
RS_GCF_000511875.1	d__Bacteria;p__Proteobacteria;c__Gammaproteobacteria;o__Pseudomonadales;f__Porticoccaceae;g__HTCC2207;s__
RS_GCF_000515235.1	d__Bacteria;p__Cyanobacteriota;c__Cyanobacteriia;o__Synechococcales_A;f__Cyanobiaceae;g__Synechococcus_C;s__
RS_GCF_000518365.1	d__Bacteria;p__Proteobacteria;c__Alphaproteobacteria;o__Elsterales;f__Elsteraceae;g__URHD0088;s__
RS_GCF_000518405.1	d__Bacteria;p__Bacteroidota;c__Bacteroidia;o__Flavobacteriales;f__Flavobacteriaceae;g__Tenacibaculum;s__
RS_GCF_000518485.1	d__Bacteria;p__Bacteroidota;c__Bacteroidia;o__Flavobacteriales;f__Flavobacteriaceae;g__Olleya;s__Olleya marilimosa
RS_GCF_000518525.1	d__Bacteria;p__Bacteroidota;c__Bacteroidia;o__Flavobacteriales;f__Flavobacteriaceae;g__Olleya;s__Olleya sp1
RS_GCF_000518985.1	d__Bacteria;p__Proteobacteria;c__Alphaproteobacteria;o__Rhizobiales;f__Rhizobiaceae;g__Chelativorans;s__
RS_GCF_000519045.1	d__Bacteria;p__Proteobacteria;c__Gammaproteobacteria;o__Betaproteobacteriales;f__Rhodocyclaceae;g__Dechloromonas;s__Dechloromonas agitata
RS_GCF_000522465.1	d__Bacteria;p__Campylobacterota;c__Campylobacteria;o__Campylobacterales;f__Arcobacteraceae;g__Arcobacter;s__Arcobacter cibarius
RS_GCF_000522505.1	d__Bacteria;p__Actinobacteriota;c__Actinobacteria;o__Actinomycetales;f__Bifidobacteriaceae;g__Bifidobacterium;s__Bifidobacterium moukalabense
RS_GCF_000526275.1	d__Bacteria;p__Proteobacteria;c__Alphaproteobacteria;o__Rhodobacterales;f__Rhodobacteraceae;g__Lutimaribacter;s__
RS_GCF_000526415.1	d__Bacteria;p__Chloroflexota;c__Chloroflexia;o__Chloroflexales;f__Herpetosiphonaceae;g__JKG1;s__
RS_GCF_000526635.1	d__Bacteria;p__Proteobacteria;c__Alphaproteobacteria;o__Rhizobiales;f__Rhizobiaceae;g__Aquamicrobium_A;s__
RS_GCF_000526715.1	d__Bacteria;p__Proteobacteria;c__Gammaproteobacteria;o__Thiomicrospirales;f__Thiomicrospiraceae;g__Hydrogenovibrio;s__Hydrogenovibrio halophilus
RS_GCF_000559085.1	d__Bacteria;p__Actinobacteriota;c__Actinobacteria;o__Corynebacteriales;f__Corynebacteriaceae;g__Mycobacterium;s__Mycobacterium aromaticivorans
RS_GCF_000576475.1	d__Bacteria;p__Proteobacteria;c__Gammaproteobacteria;o__Enterobacterales;f__Alteromonadaceae;g__Pseudoalteromonas;s__
RS_GCF_000585115.1	d__Bacteria;p__Campylobacterota;c__Campylobacteria;o__Campylobacterales;f__Arcobacteraceae;g__Arcobacter;s__Arcobacter lanthieri
RS_GCF_000585155.1	d__Bacteria;p__Campylobacterota;c__Campylobacteria;o__Campylobacterales;f__Arcobacteraceae;g__Arcobacter;s__Arcobacter faecis
RS_GCF_000585215.1	d__Bacteria;p__Proteobacteria;c__Gammaproteobacteria;o__Chromatiales;f__Chromatiaceae;g__Imhoffiella;s__Imhoffiella purpurea
RS_GCF_000585235.1	d__Bacteria;p__Proteobacteria;c__Gammaproteobacteria;o__Pseudomonadales;f__Nitrincolaceae;g__Nitrincola;s__Nitrincola nitratireducens
RS_GCF_000590925.1	d__Bacteria;p__Proteobacteria;c__Alphaproteobacteria;o__Rhodobacterales;f__Rhodobacteraceae;g__Roseibacterium;s__Roseibacterium elongatum
RS_GCF_000607165.1	d__Bacteria;p__Proteobacteria;c__Gammaproteobacteria;o__Betaproteobacteriales;f__Burkholderiaceae;g__Ralstonia;s__Ralstonia pickettii_A
RS_GCF_000613805.1	d__Bacteria;p__Bacteroidota;c__Bacteroidia;o__Bacteroidales;f__Bacteroidaceae;g__Bacteroides_C;s__Bacteroides_C paurosaccharolyticus
RS_GCF_000613825.1	d__Bacteria;p__Bacteroidota;c__Bacteroidia;o__Bacteroidales;f__Bacteroidaceae;g__Bacteroides;s__Bacteroides graminisolvens
RS_GCF_000615975.1	d__Bacteria;p__Proteobacteria;c__Alphaproteobacteria;o__Rhizobiales;f__Rhizobiaceae;g__Nitratireductor;s__Nitratireductor aquibiodomus
RS_GCF_000617925.1	d__Bacteria;p__Proteobacteria;c__Gammaproteobacteria;o__Betaproteobacteriales;f__Methylophilaceae;g__Methylobacillus;s__Methylobacillus glycogenes
RS_GCF_000620085.1	d__Bacteria;p__Proteobacteria;c__Gammaproteobacteria;o__Pseudomonadales;f__Nitrincolaceae;g__Marinobacterium_B;s__Marinobacterium_B jannaschii
RS_GCF_000620505.1	d__Bacteria;p__Proteobacteria;c__Alphaproteobacteria;o__Rhodobacterales;f__Rhodobacteraceae;g__Sulfitobacter_C;s__
RS_GCF_000620625.1	d__Bacteria;p__Actinobacteriota;c__Actinobacteria;o__Corynebacteriales;f__Corynebacteriaceae;g__Mycobacterium;s__
RS_GCF_000620685.1	d__Bacteria;p__Proteobacteria;c__Alphaproteobacteria;o__Dongiales;f__Dongiaceae;g__Dongia;s__
RS_GCF_000621625.1	d__Bacteria;p__Bacteroidota;c__Bacteroidia;o__Flavobacteriales;f__Crocinitomicaceae;g__Crocinitomix;s__Crocinitomix catalasitica
RS_GCF_000621765.1	d__Bacteria;p__Firmicutes_A;c__Clostridia;o__Saccharofermentanales;f__Saccharofermentanaceae;g__Saccharofermentans;s__
RS_GCF_000622325.1	d__Bacteria;p__Proteobacteria;c__Alphaproteobacteria;o__Rhodobacterales;f__Rhodobacteraceae;g__Sulfitobacter;s__Sulfitobacter geojensis
RS_GCF_000622345.1	d__Bacteria;p__Proteobacteria;c__Alphaproteobacteria;o__Rhodobacterales;f__Rhodobacteraceae;g__Sulfitobacter;s__Sulfitobacter mediterraneus
RS_GCF_000622365.1	d__Bacteria;p__Proteobacteria;c__Alphaproteobacteria;o__Rhodobacterales;f__Rhodobacteraceae;g__Sulfitobacter;s__Sulfitobacter noctilucae
RS_GCF_000622385.1	d__Bacteria;p__Proteobacteria;c__Alphaproteobacteria;o__Rhodobacterales;f__Rhodobacteraceae;g__Sulfitobacter;s__Sulfitobacter noctilucicola
RS_GCF_000622425.1	d__Bacteria;p__Proteobacteria;c__Alphaproteobacteria;o__Rhodobacterales;f__Rhodobacteraceae;g__Sulfitobacter;s__Sulfitobacter guttiformis
RS_GCF_000648275.1	d__Bacteria;p__Proteobacteria;c__Alphaproteobacteria;o__Holosporales;f__Holosporaceae;g__Holospora;s__Holospora elegans
RS_GCF_000682675.1	d__Bacteria;p__Proteobacteria;c__Alphaproteobacteria;o__Caulobacterales;f__Hyphomonadaceae;g__Hyphomonas;s__
RS_GCF_000682715.1	d__Bacteria;p__Proteobacteria;c__Alphaproteobacteria;o__Caulobacterales;f__Hyphomonadaceae;g__Hyphomonas;s__Hyphomonas atlantica
RS_GCF_000682775.1	d__Bacteria;p__Proteobacteria;c__Alphaproteobacteria;o__Caulobacterales;f__Hyphomonadaceae;g__Hyphomonas;s__
RS_GCF_000685235.1	d__Bacteria;p__Proteobacteria;c__Alphaproteobacteria;o__Caulobacterales;f__Hyphomonadaceae;g__Hyphomonas;s__Hyphomonas adhaerens
RS_GCF_000685275.1	d__Bacteria;p__Proteobacteria;c__Alphaproteobacteria;o__Caulobacterales;f__Hyphomonadaceae;g__Hyphomonas;s__Hyphomonas johnsonii
RS_GCF_000685295.1	d__Bacteria;p__Proteobacteria;c__Alphaproteobacteria;o__Caulobacterales;f__Hyphomonadaceae;g__Hyphomonas;s__Hyphomonas oceanitis
RS_GCF_000686085.1	d__Bacteria;p__Proteobacteria;c__Gammaproteobacteria;o__Pseudomonadales;f__Hahellaceae;g__Marinobacter;s__
RS_GCF_000686945.1	d__Bacteria;p__Firmicutes_C;c__Negativicutes;o__Selenomonadales;f__Selenomonadaceae;g__Selenomonas_A;s__
RS_GCF_000689395.1	d__Bacteria;p__Proteobacteria;c__Alphaproteobacteria;o__Parvibaculales;f__Phaeomarinobacteraceae;g__Phaeomarinobacter;s__Phaeomarinobacter ectocarpi
RS_GCF_000691225.1	d__Bacteria;p__Proteobacteria;c__Gammaproteobacteria;o__Pseudomonadales;f__Nitrincolaceae;g__Nitrincola;s__Nitrincola lacisaponensis
RS_GCF_000696485.1	d__Bacteria;p__Proteobacteria;c__Gammaproteobacteria;o__Pseudomonadales;f__Halomonadaceae;g__Halomonas;s__Halomonas campaniensis
RS_GCF_000699505.1	d__Bacteria;p__Actinobacteriota;c__Actinobacteria;o__Actinomycetales;f__Microbacteriaceae;g__Rhodoluna;s__Rhodoluna lacicola
RS_GCF_000702325.1	d__Bacteria;p__Proteobacteria;c__Gammaproteobacteria;o__Thiomicrospirales;f__Thiomicrospiraceae;g__Thiomicrorhabdus;s__
RS_GCF_000702505.1	d__Bacteria;p__Chloroflexota;c__Ktedonobacteria;o__Ktedonobacterales;f__Ktedonobacteraceae;g__Thermogemmatispora;s__Thermogemmatispora carboxidivorans
RS_GCF_000702905.1	d__Bacteria;p__Firmicutes_C;c__Negativicutes;o__Selenomonadales;f__Selenomonadaceae;g__Mitsuokella;s__Mitsuokella jalaludinii
RS_GCF_000703045.1	d__Bacteria;p__Aquificota;c__Aquificae;o__Hydrogenothermales;f__Hydrogenothermaceae;g__Persephonella;s__
RS_GCF_000703085.1	d__Bacteria;p__Aquificota;c__Aquificae;o__Hydrogenothermales;f__Hydrogenothermaceae;g__Persephonella;s__
RS_GCF_000705555.1	d__Bacteria;p__Proteobacteria;c__Gammaproteobacteria;o__Pseudomonadales;f__Nitrincolaceae;g__Marinobacterium;s__
RS_GCF_000708675.1	d__Bacteria;p__Proteobacteria;c__Gammaproteobacteria;o__Pseudomonadales;f__Cellvibrionaceae;g__Microbulbifer;s__
RS_GCF_000711245.1	d__Bacteria;p__Proteobacteria;c__Gammaproteobacteria;o__Nevskiales;f__Nevskiaceae;g__Polycyclovorans;s__Polycyclovorans algicola
RS_GCF_000711305.1	d__Bacteria;p__Proteobacteria;c__Gammaproteobacteria;o__Thiomicrospirales;f__Thiomicrospiraceae;g__Hydrogenovibrio;s__
RS_GCF_000711315.1	d__Bacteria;p__Proteobacteria;c__Gammaproteobacteria;o__Thiomicrospirales;f__Thiomicrospiraceae;g__Hydrogenovibrio;s__Hydrogenovibrio marinus
RS_GCF_000711955.1	d__Bacteria;p__Proteobacteria;c__Gammaproteobacteria;o__Nevskiales;f__Nevskiaceae;g__Nevskia;s__Nevskia soli
RS_GCF_000712275.1	d__Bacteria;p__Proteobacteria;c__Alphaproteobacteria;o__Rhodobacterales;f__Rhodobacteraceae;g__Sulfitobacter;s__Sulfitobacter donghicola
RS_GCF_000712975.1	d__Bacteria;p__Proteobacteria;c__Gammaproteobacteria;o__Pseudomonadales;f__Halomonadaceae;g__Halomonas;s__Halomonas alkaliantarctica
RS_GCF_000720335.1	d__Bacteria;p__Actinobacteriota;c__Actinobacteria;o__Propionibacteriales;f__Nocardioidaceae;g__Marmoricola;s__Marmoricola aequoreus
RS_GCF_000724545.1	d__Bacteria;p__Bacteroidota;c__Bacteroidia;o__Chitinophagales;f__Saprospiraceae;g__Aureispira;s__
RS_GCF_000730605.1	d__Bacteria;p__Proteobacteria;c__Gammaproteobacteria;o__Pseudomonadales;f__Pseudomonadaceae;g__Pseudomonas_E;s__Pseudomonas_E monteilii
RS_GCF_000732625.1	d__Bacteria;p__Bacteroidota;c__Bacteroidia;o__Flavobacteriales;f__Flavobacteriaceae;g__Nonlabens;s__Nonlabens ulvanivorans
RS_GCF_000733295.1	d__Bacteria;p__Myxococcota;c__Myxococcia;o__Myxococcales;f__Myxococcaceae;g__Archangium;s__Archangium violaceum
RS_GCF_000733765.1	d__Bacteria;p__Proteobacteria;c__Gammaproteobacteria;o__Nevskiales;f__Algiphilaceae;g__Algiphilus;s__Algiphilus aromaticivorans
RS_GCF_000733945.1	d__Bacteria;p__Bacteroidota;c__Bacteroidia;o__Flavobacteriales;f__Flavobacteriaceae;g__Leeuwenhoekiella;s__
RS_GCF_000735455.1	d__Bacteria;p__Proteobacteria;c__Gammaproteobacteria;o__Enterobacterales;f__Enterobacteriaceae;g__Yokenella;s__Yokenella regensburgei
RS_GCF_000735585.1	d__Bacteria;p__Proteobacteria;c__Alphaproteobacteria;o__Rhizobiales;f__Devosiaceae;g__Devosia;s__
RS_GCF_000736515.1	d__Bacteria;p__Bacteroidota;c__Bacteroidia;o__Flavobacteriales;f__Cryomorphaceae;g__Schleiferia;s__Schleiferia thermophila
RS_GCF_000737065.1	d__Bacteria;p__Proteobacteria;c__Alphaproteobacteria;o__Rhodobacterales;f__Rhodobacteraceae;g__Thioclava;s__Thioclava atlantica
RS_GCF_000737535.1	d__Bacteria;p__Cyanobacteriota;c__Cyanobacteriia;o__Synechococcales_A;f__Cyanobiaceae;g__Synechococcus_C;s__
RS_GCF_000737575.1	d__Bacteria;p__Cyanobacteriota;c__Cyanobacteriia;o__Synechococcales_A;f__Cyanobiaceae;g__Synechococcus_C;s__
RS_GCF_000737595.1	d__Bacteria;p__Cyanobacteriota;c__Cyanobacteriia;o__Synechococcales_A;f__Cyanobiaceae;g__Synechococcus_C;s__
RS_GCF_000737885.1	d__Bacteria;p__Actinobacteriota;c__Actinobacteria;o__Actinomycetales;f__Bifidobacteriaceae;g__Bifidobacterium;s__Bifidobacterium adolescentis_A
RS_GCF_000737985.1	d__Bacteria;p__Proteobacteria;c__Gammaproteobacteria;o__Pseudomonadales;f__Halomonadaceae;g__Salinicola;s__
RS_GCF_000738435.1	d__Bacteria;p__Proteobacteria;c__Alphaproteobacteria;o__Rhodobacterales;f__Rhodobacteraceae;g__Planktomarina;s__Planktomarina temperata
RS_GCF_000739615.1	d__Bacteria;p__Verrucomicrobiota;c__Verrucomicrobiae;o__Verrucomicrobiales;f__Akkermansiaceae;g__Haloferula;s__
RS_GCF_000739875.1	d__Bacteria;p__Proteobacteria;c__Gammaproteobacteria;o__Betaproteobacteriales;f__Burkholderiaceae;g__Comamonas;s__Comamonas aquatica
RS_GCF_000740675.1	d__Bacteria;p__Proteobacteria;c__Gammaproteobacteria;o__Betaproteobacteriales;f__Burkholderiaceae;g__Massilia;s__
RS_GCF_000740785.1	d__Bacteria;p__Proteobacteria;c__Alphaproteobacteria;o__Rhodobacterales;f__Rhodobacteraceae;g__Paenirhodobacter;s__Paenirhodobacter enshiensis
RS_GCF_000741685.1	d__Bacteria;p__Actinobacteriota;c__Actinobacteria;o__Actinomycetales;f__Bifidobacteriaceae;g__Bifidobacterium;s__Bifidobacterium pseudocatenulatum
RS_GCF_000742475.1	d__Bacteria;p__Proteobacteria;c__Alphaproteobacteria;o__Holosporales;f__Hepatobacteraceae;g__Hepatobacter;s__Hepatobacter penaei
RS_GCF_000743535.1	d__Bacteria;p__Proteobacteria;c__Gammaproteobacteria;o__Xanthomonadales;f__Xanthomonadaceae;g__Arenimonas;s__Arenimonas donghaensis
RS_GCF_000743575.1	d__Bacteria;p__Proteobacteria;c__Alphaproteobacteria;o__Rhizobiales;f__Devosiaceae;g__Devosia;s__Devosia riboflavina
RS_GCF_000744735.1	d__Bacteria;p__Proteobacteria;c__Gammaproteobacteria;o__Pseudomonadales;f__Porticoccaceae;g__Porticoccus;s__Porticoccus hydrocarbonoclasticus
RS_GCF_000744875.1	d__Bacteria;p__Proteobacteria;c__Gammaproteobacteria;o__Thiomicrospirales;f__Thiomicrospiraceae;g__Hydrogenovibrio;s__
RS_GCF_000746585.1	d__Bacteria;p__Proteobacteria;c__Alphaproteobacteria;o__Rickettsiales;f__Ac37b;g__Ac37b;s__
RS_GCF_000753715.1	d__Bacteria;p__Proteobacteria;c__Gammaproteobacteria;o__Enterobacterales;f__Alteromonadaceae;g__Idiomarina;s__Idiomarina salinarum
RS_GCF_000754225.1	d__Bacteria;p__Proteobacteria;c__Gammaproteobacteria;o__Pseudomonadales;f__Halomonadaceae;g__Cobetia;s__Cobetia amphilecti
RS_GCF_000756795.1	d__Bacteria;p__Proteobacteria;c__Alphaproteobacteria;o__Sphingomonadales;f__Sphingomonadaceae;g__Erythrobacter_A;s__Erythrobacter_A vulgaris
RS_GCF_000757795.1	d__Bacteria;p__Proteobacteria;c__Alphaproteobacteria;o__Rhizobiales;f__Beijerinckiaceae;g__Methylobacterium;s__Methylobacterium oryzae
RS_GCF_000759555.1	d__Bacteria;p__Firmicutes;c__Bacilli;o__Staphylococcales;f__Staphylococcaceae;g__Staphylococcus;s__Staphylococcus epidermidis
RS_GCF_000760855.1	d__Bacteria;p__Actinobacteriota;c__Actinobacteria;o__Corynebacteriales;f__Corynebacteriaceae;g__Rhodococcus;s__Rhodococcus fascians
RS_GCF_000761545.1	d__Bacteria;p__Proteobacteria;c__Gammaproteobacteria;o__Pseudomonadales;f__Pseudomonadaceae;g__Pseudomonas_E;s__
RS_GCF_000763805.1	d__Bacteria;p__Proteobacteria;c__Alphaproteobacteria;o__Rhodobacterales;f__Rhodobacteraceae;g__Paracoccus;s__Paracoccus sphaerophysae
RS_GCF_000764025.1	d__Bacteria;p__Proteobacteria;c__Gammaproteobacteria;o__Pseudomonadales;f__Halieaceae;g__Pseudohaliea;s__Pseudohaliea rubra
RS_GCF_000764185.1	d__Bacteria;p__Proteobacteria;c__Gammaproteobacteria;o__Enterobacterales;f__Alteromonadaceae;g__Colwellia;s__Colwellia psychrerythraea_B
RS_GCF_000764495.1	d__Bacteria;p__Proteobacteria;c__Gammaproteobacteria;o__Pseudomonadales;f__Nitrincolaceae;g__Nitrincola;s__
RS_GCF_000766795.1	d__Bacteria;p__Bacteroidota;c__Bacteroidia;o__Flavobacteriales;f__Flavobacteriaceae;g__Polaribacter;s__
RS_GCF_000768065.1	d__Bacteria;p__Proteobacteria;c__Gammaproteobacteria;o__Betaproteobacteriales;f__Burkholderiaceae;g__Aquabacterium;s__
RS_GCF_000768315.1	d__Bacteria;p__Proteobacteria;c__Alphaproteobacteria;o__Rhodobacterales;f__Rhodobacteraceae;g__Pseudooceanicola;s__Pseudooceanicola atlanticus
RS_GCF_000770925.1	d__Bacteria;p__Actinobacteriota;c__Actinobacteria;o__Actinomycetales;f__Bifidobacteriaceae;g__Bifidobacterium;s__Bifidobacterium ruminantium
RS_GCF_000771165.1	d__Bacteria;p__Actinobacteriota;c__Actinobacteria;o__Actinomycetales;f__Bifidobacteriaceae;g__Bifidobacterium;s__Bifidobacterium gallicum
RS_GCF_000771285.1	d__Bacteria;p__Actinobacteriota;c__Actinobacteria;o__Actinomycetales;f__Bifidobacteriaceae;g__Bifidobacterium;s__Bifidobacterium suis
RS_GCF_000771545.1	d__Bacteria;p__Actinobacteriota;c__Actinobacteria;o__Actinomycetales;f__Bifidobacteriaceae;g__Bifidobacterium;s__Bifidobacterium kashiwanohense
RS_GCF_000771645.1	d__Bacteria;p__Actinobacteriota;c__Actinobacteria;o__Actinomycetales;f__Bifidobacteriaceae;g__Bifidobacterium;s__Bifidobacterium biavatii
RS_GCF_000785025.1	d__Bacteria;p__Bacteroidota;c__Bacteroidia;o__Bacteroidales;f__Bacteroidaceae;g__Bacteroides;s__Bacteroides sp2
RS_GCF_000786695.1	d__Bacteria;p__Proteobacteria;c__Gammaproteobacteria;o__Betaproteobacteriales;f__Burkholderiaceae;g__Collimonas;s__Collimonas arenae_A
RS_GCF_000787395.1	d__Bacteria;p__Proteobacteria;c__Gammaproteobacteria;o__Chromatiales;f__Sedimenticolaceae;g__GCF-000787395;s__
RS_GCF_000799165.1	d__Bacteria;p__Proteobacteria;c__Gammaproteobacteria;o__Betaproteobacteriales;f__Methylophilaceae;g__Methylotenera_A;s__Methylotenera_A versatilis_A
RS_GCF_000800185.1	d__Bacteria;p__Proteobacteria;c__Gammaproteobacteria;o__Pseudomonadales;f__Halomonadaceae;g__Halomonas;s__Halomonas hydrothermalis
RS_GCF_000800455.1	d__Bacteria;p__Actinobacteriota;c__Actinobacteria;o__Actinomycetales;f__Bifidobacteriaceae;g__Bifidobacterium;s__Bifidobacterium kashiwanohense_A
RS_GCF_000801295.1	d__Bacteria;p__Proteobacteria;c__Gammaproteobacteria;o__Chromatiales;f__Sedimenticolaceae;g__Monju;s__
RS_GCF_000801955.1	d__Bacteria;p__Proteobacteria;c__Gammaproteobacteria;o__Betaproteobacteriales;f__Burkholderiaceae;g__Ralstonia;s__
RS_GCF_000807215.1	d__Bacteria;p__Proteobacteria;c__Gammaproteobacteria;o__Betaproteobacteriales;f__Burkholderiaceae;g__Tepidimonas;s__Tepidimonas taiwanensis
RS_GCF_000808575.1	d__Bacteria;p__Proteobacteria;c__Gammaproteobacteria;o__Enterobacterales;f__Alteromonadaceae;g__Alteromonas;s__Alteromonas marina
RS_GCF_000814025.1	d__Bacteria;p__Proteobacteria;c__Alphaproteobacteria;o__Rhodobacterales;f__Rhodobacteraceae;g__Tateyamaria;s__
RS_GCF_000817995.1	d__Bacteria;p__Actinobacteriota;c__Actinobacteria;o__Actinomycetales;f__Bifidobacteriaceae;g__Bifidobacterium;s__Bifidobacterium adolescentis_B
RS_GCF_000826085.1	d__Bacteria;p__Actinobacteriota;c__Actinobacteria;o__Propionibacteriales;f__Propionibacteriaceae;g__Nigerium;s__Nigerium massiliense
RS_GCF_000826835.1	d__Bacteria;p__Proteobacteria;c__Alphaproteobacteria;o__Rhodobacterales;f__Rhodobacteraceae;g__Phaeobacter;s__
RS_GCF_000828125.2	d__Bacteria;p__Proteobacteria;c__Alphaproteobacteria;o__Rickettsiales;f__Rickettsiaceae;g__Rickettsia;s__Rickettsia asembonensis
RS_GCF_000828615.1	d__Bacteria;p__Proteobacteria;c__Gammaproteobacteria;o__Chromatiales;f__Sedimenticolaceae;g__Thiolapillus;s__Thiolapillus brandeum
RS_GCF_000828715.1	d__Bacteria;p__Bacteroidota;c__Bacteroidia;o__Flavobacteriales;f__Flavobacteriaceae;g__Winogradskyella;s__
RS_GCF_000828755.1	d__Bacteria;p__Proteobacteria;c__Gammaproteobacteria;o__Pseudomonadales;f__Pseudomonadaceae;g__Pseudomonas_A;s__Pseudomonas_A sp7
RS_GCF_000830985.1	d__Bacteria;p__Proteobacteria;c__Gammaproteobacteria;o__Pseudomonadales;f__Hahellaceae;g__Marinobacter;s__Marinobacter similis
RS_GCF_000831005.1	d__Bacteria;p__Proteobacteria;c__Gammaproteobacteria;o__Pseudomonadales;f__Hahellaceae;g__Marinobacter;s__Marinobacter salarius
RS_GCF_000931695.1	d__Bacteria;p__Proteobacteria;c__Gammaproteobacteria;o__Pseudomonadales;f__Moraxellaceae;g__Acinetobacter;s__Acinetobacter gyllenbergii
RS_GCF_000935045.1	d__Bacteria;p__Proteobacteria;c__Gammaproteobacteria;o__Pseudomonadales;f__Pseudomonadaceae;g__Pseudomonas_E;s__
RS_GCF_000935065.1	d__Bacteria;p__Campylobacterota;c__Campylobacteria;o__Campylobacterales;f__Arcobacteraceae;g__Arcobacter;s__Arcobacter anaerophilus
RS_GCF_000940805.1	d__Bacteria;p__Proteobacteria;c__Gammaproteobacteria;o__Pseudomonadales;f__Saccharospirillaceae;g__Gynuella;s__Gynuella sunshinyii
RS_GCF_000948975.1	d__Bacteria;p__Proteobacteria;c__Gammaproteobacteria;o__Enterobacterales;f__Alteromonadaceae;g__Thalassomonas;s__Thalassomonas actiniarum
RS_GCF_000948985.1	d__Bacteria;p__Proteobacteria;c__Gammaproteobacteria;o__Enterobacterales;f__Alteromonadaceae;g__Thalassomonas;s__Thalassomonas viridans
RS_GCF_000953015.1	d__Bacteria;p__Proteobacteria;c__Gammaproteobacteria;o__Betaproteobacteriales;f__Methylophilaceae;g__Methylopumilus_A;s__Methylopumilus_A turicensis
RS_GCF_000953435.1	d__Bacteria;p__Proteobacteria;c__Gammaproteobacteria;o__Evansiales;f__Evansiaceae;g__Evansia;s__Evansia muelleri
RS_GCF_000953715.1	d__Bacteria;p__Thermotogota;c__Thermotogae;o__Petrotogales;f__Petrotogaceae;g__Defluviitoga;s__Defluviitoga tunisiensis
RS_GCF_000955795.1	d__Bacteria;p__Proteobacteria;c__Gammaproteobacteria;o__Betaproteobacteriales;f__Burkholderiaceae;g__Ralstonia;s__
RS_GCF_000963705.1	d__Bacteria;p__Proteobacteria;c__Alphaproteobacteria;o__Elsterales;f__Elsteraceae;g__Elstera;s__Elstera litoralis
RS_GCF_000963865.1	d__Bacteria;p__Bacteroidota;c__Bacteroidia;o__Flavobacteriales;f__Flavobacteriaceae;g__Muricauda_A;s__Muricauda_A lutaonensis
RS_GCF_000964595.1	d__Bacteria;p__Proteobacteria;c__Alphaproteobacteria;o__Rickettsiales;f__Rickettsiaceae;g__Orientia;s__Orientia chuto
RS_GCF_000964665.1	d__Bacteria;p__Proteobacteria;c__Alphaproteobacteria;o__Rickettsiales;f__Rickettsiaceae;g__Rickettsia;s__Rickettsia felis
RS_GCF_000967625.1	d__Bacteria;p__Proteobacteria;c__Gammaproteobacteria;o__Enterobacterales;f__Alteromonadaceae;g__Pseudoalteromonas;s__Pseudoalteromonas ruthenica
RS_GCF_000967645.1	d__Bacteria;p__Proteobacteria;c__Gammaproteobacteria;o__Pseudomonadales;f__Halomonadaceae;g__Halomonas;s__
RS_GCF_000967725.1	d__Bacteria;p__Proteobacteria;c__Alphaproteobacteria;o__Rhodobacterales;f__Rhodobacteraceae;g__Loktanella;s__
RS_GCF_000967895.1	d__Bacteria;p__Proteobacteria;c__Gammaproteobacteria;o__Pseudomonadales;f__Saccharospirillaceae;g__Oleispira;s__Oleispira antarctica_A
RS_GCF_000969445.1	d__Bacteria;p__Proteobacteria;c__Alphaproteobacteria;o__Rhizobiales;f__Devosiaceae;g__Devosia;s__Devosia chinhatensis
RS_GCF_000969605.1	d__Bacteria;p__Proteobacteria;c__Gammaproteobacteria;o__Betaproteobacteriales;f__Burkholderiaceae;g__Aquincola;s__Aquincola tertiaricarbonis
RS_GCF_000969705.1	d__Bacteria;p__Actinobacteriota;c__Actinobacteria;o__Nitriliruptorales;f__Nitriliruptoraceae;g__Nitriliruptor;s__Nitriliruptor alkaliphilus
RS_GCF_000972865.1	d__Bacteria;p__Proteobacteria;c__Gammaproteobacteria;o__Xanthomonadales;f__Xanthomonadaceae;g__Pseudoxanthomonas;s__Pseudoxanthomonas suwonensis_B
RS_GCF_000981505.1	d__Bacteria;p__Proteobacteria;c__Gammaproteobacteria;o__Betaproteobacteriales;f__Methylophilaceae;g__Methylopumilus;s__Methylopumilus planktonicus
RS_GCF_000986865.1	d__Bacteria;p__Proteobacteria;c__Gammaproteobacteria;o__Enterobacterales;f__Alteromonadaceae;g__Rheinheimera_A;s__Rheinheimera_A mesophila
RS_GCF_000988015.1	d__Bacteria;p__Proteobacteria;c__Alphaproteobacteria;o__Caulobacterales;f__Caulobacteraceae;g__Brevundimonas;s__Brevundimonas diminuta
RS_GCF_001005315.1	d__Bacteria;p__Bacteroidota;c__Bacteroidia;o__Flavobacteriales;f__Flavobacteriaceae;g__Kordia;s__Kordia jejudonensis
RS_GCF_001010805.1	d__Bacteria;p__Proteobacteria;c__Gammaproteobacteria;o__Pseudomonadales;f__Spongiibacteraceae;g__IMCC21906;s__
RS_GCF_001014615.1	d__Bacteria;p__Proteobacteria;c__Alphaproteobacteria;o__Rhizobiales;f__Rhizobiaceae;g__Aquamicrobium_A;s__
RS_GCF_001021165.1	d__Bacteria;p__Thermotogota;c__Thermotogae;o__Petrotogales;f__Petrotogaceae;g__Marinitoga;s__Marinitoga sp1
RS_GCF_001021385.1	d__Bacteria;p__Actinobacteriota;c__Actinobacteria;o__Corynebacteriales;f__Corynebacteriaceae;g__Mycobacterium;s__
RS_GCF_001025035.1	d__Bacteria;p__Actinobacteriota;c__Acidimicrobiia;o__Microtrichales;f__Microtrichaceae;g__IMCC26207;s__
RS_GCF_001025135.1	d__Bacteria;p__Actinobacteriota;c__Actinobacteria;o__Actinomycetales;f__Bifidobacteriaceae;g__Bifidobacterium;s__Bifidobacterium bifidum
RS_GCF_001025175.1	d__Bacteria;p__Actinobacteriota;c__Actinobacteria;o__Actinomycetales;f__Bifidobacteriaceae;g__Bifidobacterium;s__Bifidobacterium breve
RS_GCF_001025195.1	d__Bacteria;p__Actinobacteriota;c__Actinobacteria;o__Actinomycetales;f__Bifidobacteriaceae;g__Bifidobacterium;s__Bifidobacterium catenulatum
RS_GCF_001027285.1	d__Bacteria;p__Myxococcota;c__Myxococcia;o__Myxococcales;f__Myxococcaceae;g__Archangium;s__Archangium gephyra
RS_GCF_001029295.1	d__Bacteria;p__Firmicutes_B;c__Desulfitobacteriia;o__Desulfitobacteriales;f__Desulfitobacteriaceae;g__CEB3;s__
RS_GCF_001040845.1	d__Bacteria;p__Cyanobacteriota;c__Cyanobacteriia;o__Synechococcales_A;f__Cyanobiaceae;g__Synechococcus_C;s__
RS_GCF_001042595.1	d__Bacteria;p__Actinobacteriota;c__Actinobacteria;o__Actinomycetales;f__Bifidobacteriaceae;g__Bifidobacterium;s__Bifidobacterium dentium
RS_GCF_001042635.1	d__Bacteria;p__Actinobacteriota;c__Actinobacteria;o__Actinomycetales;f__Bifidobacteriaceae;g__Bifidobacterium;s__Bifidobacterium scardovii
RS_GCF_001044375.1	d__Bacteria;p__Proteobacteria;c__Gammaproteobacteria;o__Betaproteobacteriales;f__Methylophilaceae;g__BACL14;s__BACL14 sp2
RS_GCF_001045555.1	d__Bacteria;p__Proteobacteria;c__Gammaproteobacteria;o__Pseudomonadales;f__Hahellaceae;g__Marinobacter;s__Marinobacter subterrani
RS_GCF_001047375.1	d__Bacteria;p__Firmicutes_A;c__Clostridia;o__Clostridiales;f__Caloramatoraceae;g__Clostridium_AB;s__Clostridium_AB cylindrosporum
RS_GCF_001050155.1	d__Bacteria;p__Proteobacteria;c__Alphaproteobacteria;o__Rhizobiales;f__Rhizobiaceae;g__Nitratireductor;s__Nitratireductor soli
RS_GCF_001078575.1	d__Bacteria;p__Proteobacteria;c__Gammaproteobacteria;o__Betaproteobacteriales;f__Burkholderiaceae;g__Ralstonia;s__
RS_GCF_001078595.1	d__Bacteria;p__Proteobacteria;c__Alphaproteobacteria;o__Rhodobacterales;f__Rhodobacteraceae;g__Rhodobacter_B;s__Rhodobacter_B lobularis
RS_GCF_001179925.1	d__Bacteria;p__Proteobacteria;c__Alphaproteobacteria;o__Pelagibacterales;f__Pelagibacteraceae;g__Pelagibacter;s__Pelagibacter ubique_E
RS_GCF_001179945.1	d__Bacteria;p__Proteobacteria;c__Alphaproteobacteria;o__Pelagibacterales;f__Pelagibacteraceae;g__Pelagibacter_A;s__Pelagibacter_A ubique_A
RS_GCF_001179965.1	d__Bacteria;p__Proteobacteria;c__Alphaproteobacteria;o__Pelagibacterales;f__Pelagibacteraceae;g__Pelagibacter;s__Pelagibacter ubique_I
RS_GCF_001180185.1	d__Bacteria;p__Proteobacteria;c__Alphaproteobacteria;o__Pelagibacterales;f__Pelagibacteraceae;g__Pelagibacter;s__Pelagibacter ubique_F
RS_GCF_001180225.1	d__Bacteria;p__Proteobacteria;c__Alphaproteobacteria;o__Pelagibacterales;f__Pelagibacteraceae;g__Pelagibacter;s__Pelagibacter ubique_D
RS_GCF_001187555.1	d__Bacteria;p__Proteobacteria;c__Gammaproteobacteria;o__Pseudomonadales;f__Cellvibrionaceae;g__Gilvimarinus;s__Gilvimarinus polysaccharolyticus
RS_GCF_001187785.1	d__Bacteria;p__Proteobacteria;c__Gammaproteobacteria;o__Xanthomonadales;f__Wenzhouxiangellaceae;g__Wenzhouxiangella;s__Wenzhouxiangella marina
RS_GCF_001202025.1	d__Bacteria;p__Proteobacteria;c__Alphaproteobacteria;o__Rhodobacterales;f__Rhodobacteraceae;g__Pseudorhodobacter;s__Pseudorhodobacter aquimaris
RS_GCF_001202035.1	d__Bacteria;p__Proteobacteria;c__Alphaproteobacteria;o__Rhodobacterales;f__Rhodobacteraceae;g__Pseudorhodobacter;s__Pseudorhodobacter wandonensis
RS_GCF_001205715.1	d__Bacteria;p__Proteobacteria;c__Alphaproteobacteria;o__Rhodobacterales;f__Rhodobacteraceae;g__Aestuariivita_A;s__Aestuariivita_A atlantica
RS_GCF_001235865.1	d__Bacteria;p__Proteobacteria;c__Alphaproteobacteria;o__Sphingomonadales;f__Sphingomonadaceae;g__Erythrobacter_A;s__Erythrobacter_A citreus
RS_GCF_001247655.1	d__Bacteria;p__Proteobacteria;c__Gammaproteobacteria;o__Enterobacterales;f__Gallaecimonadaceae;g__Gallaecimonas;s__Gallaecimonas pentaromativorans
RS_GCF_001258055.1	d__Bacteria;p__Proteobacteria;c__Alphaproteobacteria;o__Rhodobacterales;f__Rhodobacteraceae;g__Nautella;s__Nautella italica
RS_GCF_001262075.1	d__Bacteria;p__Proteobacteria;c__Gammaproteobacteria;o__Betaproteobacteriales;f__Burkholderiaceae;g__Ottowia;s__
RS_GCF_001262635.1	d__Bacteria;p__Proteobacteria;c__Alphaproteobacteria;o__Rhodobacterales;f__Rhodobacteraceae;g__Aestuariivita;s__Aestuariivita boseongensis
[truncated: 763 more rows]

## Sheet: Metagenome raw data information
Sample ID	library_ID	NCBI accession
JZB_A53_27_201509	JZB_A53_27_201509	SRR18653135
[truncated: 9 more rows]
